# Supplementary material for: Modulation between capacitor and conductor for a redox-active 2D bis(terpyridine)cobalt(II) nanosheet via anion-exchange
Source: Commun Chem. 2024 Aug 22;7:186. doi: 10.1038/s42004-024-01274-4 (PMC11341730; doi:10.1038/s42004-024-01274-4)
Supplement: Supplementary file 4 — Supplementary Data 1 [file 42004_2024_1274_MOESM4_ESM.xlsx]

## Sheet: Fig. 2c
Energy (keV)	1	2	3
2	5.695	8.703	10.4083
2.01	5.701	8.572	10.0717
2.02	5.685	8.699	10.095
2.03	5.488	8.564	10.105
2.04	5.334	8.368	10.0283
2.05	5.139	8.183	9.82667
2.06	5.054	7.977	9.83833
2.07	4.954	7.987	9.88167
2.08	4.884	7.926	9.96833
2.09	4.827	7.817	9.955
2.1	4.784	7.874	9.915
2.11	4.961	7.74	9.96167
2.12	4.788	7.899	9.985
2.13	4.84	7.847	10.0033
2.14	4.909	7.952	10.27
2.15	4.738	7.768	10.3117
2.16	4.94	8.001	10.635
2.17	4.861	7.898	10.7267
2.18	4.804	7.884	10.7683
2.19	4.966	8.278	10.78
2.2	4.983	8.416	11.2083
2.21	4.998	8.897	11.6183
2.22	4.941	9.637	12.1967
2.23	4.991	10.955	13.245
2.24	5.017	12.983	14.6133
2.25	5.071	15.818	16.445
2.26	5.072	19.605	19.1517
2.27	5.098	23.322	21.91
2.28	4.96	27.212	25.0867
2.29	5.103	30.627	27.1633
2.3	5.185	32.785	29.1617
2.31	4.989	33.411	28.81
2.32	5.192	32.079	28.3317
2.33	5.172	29.328	25.9167
2.34	5.08	25.382	23.1833
2.35	5.141	21.659	20.4717
2.36	5.229	17.883	17.2683
2.37	5.193	14.618	15.2983
2.38	5.115	12.25	13.35
2.39	5.355	10.91	12.3867
2.4	5.16	9.867	11.7283
2.41	5.227	9.328	11.23
2.42	5.223	9.4	11.0483
2.43	5.275	9.293	11.1033
2.44	5.34	9.293	11.49
2.45	5.264	9.643	11.43
2.46	5.258	9.663	11.5583
2.47	5.253	9.716	11.6733
2.48	5.424	9.552	11.3883
2.49	5.266	9.358	11.1833
2.5	5.291	9.166	11.1833
2.51	5.523	8.926	10.84
2.52	5.434	8.851	10.7033
2.53	5.884	8.34	10.54
2.54	6.011	8.44	10.4
2.55	6.421	8.213	10.3533
2.56	7.076	8.372	10.4083
2.57	8.05	8.204	10.3883
2.58	9.173	8.382	10.5533
2.59	10.344	8.02	10.5833
2.6	11.234	8.363	10.6717
2.61	12.009	8.107	10.77
2.62	12.213	8.211	10.94
2.63	12.105	8.206	10.81
2.64	11.765	7.933	10.4617
2.65	11.11	8.125	10.6417
2.66	9.881	8.115	10.3167
2.67	8.762	8.03	10.56
2.68	7.859	8.044	10.405
2.69	6.917	7.961	10.2333
2.7	6.43	7.986	10.18
2.71	6.067	7.95	10.285
2.72	5.756	8.055	10.2333
2.73	5.487	8.027	10.0967
2.74	5.41	7.9	10.24
2.75	5.475	8.005	10.0167
2.76	5.426	7.967	10.095
2.77	5.645	7.985	10.2767
2.78	5.647	7.956	10.1717
2.79	5.692	7.981	10.1683
2.8	5.888	8.09	10.1533
2.81	5.983	7.881	10.1417
2.82	5.873	8.188	10.0967
2.83	5.907	7.995	10.15
2.84	5.765	7.921	10.15
2.85	5.757	8.007	9.91
2.86	5.602	7.898	10.1333
2.87	5.566	7.868	10.115
2.88	5.336	7.806	10.1817
2.89	5.364	7.802	10
2.9	5.398	7.997	10.0033
2.91	5.186	7.787	9.93333
2.92	5.114	7.933	10.04
2.93	5.391	7.883	9.97667
2.94	5.249	7.919	10.09
2.95	5.148	7.848	10.0583
2.96	5.128	7.786	10.0183
2.97	5.233	7.839	10.0667
2.98	5.15	7.812	9.94833
2.99	5.095	7.882	10.03
3	5.114	7.812	9.91333
3.01	5.058	7.834	9.77833
3.02	5.176	7.875	9.915
3.03	5.213	7.66	9.885
3.04	5.154	7.721	9.96333
3.05	5.045	7.668	9.93333
3.06	5.056	7.755	9.99667
3.07	5.062	7.659	9.84
3.08	4.998	7.711	9.91833
3.09	5.194	7.801	9.80167
3.1	5.029	7.835	9.67167
3.11	5.054	7.857	9.885
3.12	4.995	7.765	9.72167
3.13	5.196	7.732	9.78833
3.14	5.1	7.646	9.92667
3.15	4.977	7.638	9.83833
3.16	5.101	7.662	9.82667
3.17	5.022	7.698	9.74833
3.18	5.066	7.686	9.735
3.19	5.03	7.643	9.775
3.2	4.96	7.559	9.905
3.21	4.879	7.556	9.91333
3.22	4.953	7.638	9.705
3.23	4.942	7.611	9.62333
3.24	5.059	7.565	9.78167
3.25	5.032	7.67	9.75
3.26	4.958	7.502	9.67167
3.27	4.844	7.762	9.91167
3.28	4.959	7.553	9.77333
3.29	4.924	7.532	9.76667
3.3	4.955	7.47	9.635
3.31	4.798	7.514	9.64
3.32	4.997	7.548	9.72333
3.33	4.908	7.522	9.685
3.34	4.88	7.572	9.84
3.35	4.961	7.671	9.67167
3.36	5.018	7.756	9.76333
3.37	5.07	7.595	9.705
3.38	5.184	7.843	9.72
3.39	5.433	7.96	10.2033
3.4	5.812	8.171	10.1383
3.41	6.18	8.731	10.28
3.42	6.918	9.159	10.405
3.43	7.469	9.762	10.7517
3.44	8.144	10.292	11.1383
3.45	8.886	10.953	11.3167
3.46	9.303	11.449	11.4917
3.47	9.604	11.788	11.5433
3.48	9.879	11.819	11.8433
3.49	9.389	11.701	11.625
3.5	9.417	11.367	11.5833
3.51	8.782	10.772	11.25
3.52	8.12	10.219	10.99
3.53	7.55	9.683	10.5833
3.54	6.722	9.172	10.435
3.55	6.395	8.832	10.21
3.56	5.981	8.27	10.0183
3.57	5.547	8.055	9.79167
3.58	5.367	7.998	9.78
3.59	5.204	7.545	9.49167
3.6	5.028	7.613	9.59167
3.61	4.905	7.485	9.405
3.62	4.772	7.464	9.27333
3.63	4.719	7.173	9.46333
3.64	4.68	7.322	9.565
3.65	4.661	7.233	9.47833
3.66	4.528	7.067	9.435
3.67	4.455	7.057	9.33667
3.68	4.459	7.014	9.22333
3.69	4.427	7.137	9.34667
3.7	4.381	7.098	9.19333
3.71	4.536	6.976	9.32167
3.72	4.425	6.92	9.40333
3.73	4.434	6.977	9.27667
3.74	4.467	6.944	9.10167
3.75	4.357	7.003	9.20333
3.76	4.33	7	9.12667
3.77	4.295	6.941	9.04667
3.78	4.326	6.821	9.12833
3.79	4.323	6.935	9.27
3.8	4.3	6.984	9.28333
3.81	4.202	6.964	9.095
3.82	4.279	6.894	9.14167
3.83	4.229	6.874	9.08833
3.84	4.273	6.869	9.11667
3.85	4.245	6.839	9.1
3.86	4.26	6.898	9.05
3.87	4.233	6.933	9.13667
3.88	4.373	6.715	8.86833
3.89	4.211	6.796	8.98
3.9	4.098	6.886	9.05167
3.91	4.135	6.823	8.99333
3.92	4.16	6.745	9.10667
3.93	4.134	6.728	9.06667
3.94	4.222	6.891	8.98
3.95	4.215	6.697	8.915
3.96	4.266	6.837	8.99
3.97	4.225	6.779	9.02167
3.98	4.149	6.668	8.95167
3.99	4.101	6.723	9.07833
4	4.018	6.768	8.97833
4.01	4.195	6.874	8.90833
4.02	4.041	6.725	8.89333
4.03	4.067	6.812	9.00333
4.04	4.132	6.751	9
4.05	4.122	6.73	9.01
4.06	4.012	6.747	8.95667
4.07	3.846	6.665	8.83333
4.08	4.107	6.695	8.90167
4.09	3.95	6.668	8.86
4.1	4.038	6.636	8.88667
4.11	4.056	6.534	8.67
4.12	4.018	6.626	8.85167
4.13	3.972	6.548	8.86333
4.14	3.941	6.563	8.625
4.15	4.005	6.483	8.665
4.16	4.088	6.44	8.745
4.17	3.841	6.559	8.69167
4.18	3.894	6.506	8.715
4.19	3.843	6.416	8.67
4.2	3.828	6.506	8.695
4.21	3.854	6.585	8.86167
4.22	3.903	6.49	8.73167
4.23	3.829	6.362	8.58667
4.24	3.895	6.6	8.74833
4.25	3.874	6.389	8.73167
4.26	3.81	6.459	8.62167
4.27	3.791	6.489	8.62667
4.28	3.703	6.355	8.63667
4.29	3.844	6.348	8.62
4.3	3.801	6.354	8.565
4.31	3.867	6.372	8.55
4.32	3.769	6.28	8.705
4.33	3.866	6.316	8.64
4.34	3.713	6.267	8.60833
4.35	3.875	6.306	8.56333
4.36	3.879	6.213	8.52667
4.37	3.704	6.271	8.64
4.38	3.741	6.367	8.46833
4.39	3.744	6.213	8.565
4.4	3.821	6.364	8.505
4.41	3.787	6.21	8.50167
4.42	3.743	6.205	8.59333
4.43	3.707	6.291	8.48667
4.44	3.658	6.23	8.425
4.45	3.565	6.157	8.53
4.46	3.7	6.232	8.545
4.47	3.646	6.138	8.42333
4.48	3.618	6.11	8.34833
4.49	3.532	6.183	8.38833
4.5	3.7	6.147	8.4
4.51	3.568	6.032	8.39667
4.52	3.575	6.105	8.37
4.53	3.461	6.162	8.34333
4.54	3.459	6.101	8.455
4.55	3.545	6.133	8.27833
4.56	3.59	6.067	8.355
4.57	3.572	6.09	8.37833
4.58	3.441	6.075	8.245
4.59	3.538	6.047	8.34333
4.6	3.459	6.007	8.26833
4.61	3.467	6.112	8.27667
4.62	3.446	6.045	8.17833
4.63	3.4	6.102	8.28833
4.64	3.409	5.978	8.30333
4.65	3.381	6.004	8.17667
4.66	3.505	5.95	8.155
4.67	3.299	5.951	8.27333
4.68	3.402	5.965	8.33667
4.69	3.456	6.031	8.22333
4.7	3.419	5.962	8.25333
4.71	3.25	5.888	8.24167
4.72	3.367	5.909	8.16667
4.73	3.257	5.817	8.305
4.74	3.423	5.925	8.25833
4.75	3.356	5.876	8.04833
4.76	3.279	5.94	8.14167
4.77	3.311	5.818	8.15
4.78	3.421	5.947	8.13333
4.79	3.296	5.969	8.07833
4.8	3.337	5.86	8.07333
4.81	3.264	5.89	8.00333
4.82	3.339	5.822	8.16167
4.83	3.235	5.824	7.99833
4.84	3.289	5.885	8.18
4.85	3.248	5.689	8.175
4.86	3.232	5.713	8.21167
4.87	3.271	5.678	8.025
4.88	3.249	5.743	8.025
4.89	3.22	5.764	8.07833
4.9	3.173	5.867	7.96667
4.91	3.293	5.824	7.975
4.92	3.17	5.661	8.03167
4.93	3.231	5.748	8.10333
4.94	3.106	5.727	8.055
4.95	3.192	5.636	8.1
4.96	3.144	5.72	8.005
4.97	3.159	5.653	7.89833
4.98	3.173	5.729	8.03167
4.99	3.067	5.655	8.06833
5	3.131	5.652	8.005
5.01	3.033	5.628	7.96333
5.02	3.125	5.567	8.03333
5.03	3.163	5.604	7.775
5.04	3.069	5.609	7.92
5.05	3.084	5.734	7.97167
5.06	3.214	5.656	7.91667
5.07	3.057	5.617	7.9
5.08	3.066	5.563	7.77833
5.09	3.037	5.504	7.88
5.1	2.984	5.606	7.83667
5.11	3.047	5.655	7.84
5.12	3.026	5.645	7.95667
5.13	3.014	5.488	7.925
5.14	3.006	5.567	7.83667
5.15	3.083	5.511	7.76833
5.16	3.027	5.6	7.815
5.17	2.977	5.624	7.915
5.18	2.991	5.551	7.79
5.19	2.967	5.473	7.82
5.2	2.965	5.469	7.845
5.21	2.952	5.592	7.74667
5.22	2.983	5.505	7.72333
5.23	2.97	5.514	7.90833
5.24	2.946	5.529	7.785
5.25	2.873	5.438	7.825
5.26	3.007	5.515	7.75167
5.27	2.877	5.393	7.655
5.28	2.844	5.345	7.56167
5.29	2.888	5.39	7.75167
5.3	2.903	5.345	7.66333
5.31	2.88	5.35	7.75167
5.32	2.834	5.412	7.64
5.33	2.803	5.367	7.66667
5.34	2.855	5.343	7.69
5.35	2.818	5.326	7.71167
5.36	2.786	5.285	7.52667
5.37	2.916	5.369	7.58833
5.38	2.782	5.31	7.73333
5.39	2.778	5.338	7.725
5.4	2.837	5.335	7.66667
5.41	2.857	5.297	7.61833
5.42	2.864	5.257	7.59333
5.43	2.758	5.258	7.63833
5.44	2.747	5.307	7.64333
5.45	2.717	5.23	7.62833
5.46	2.788	5.366	7.62167
5.47	2.709	5.195	7.67167
5.48	2.682	5.197	7.52667
5.49	2.764	5.279	7.45833
5.5	2.69	5.197	7.60667
5.51	2.67	5.275	7.54167
5.52	2.724	5.265	7.41833
5.53	2.641	5.224	7.51167
5.54	2.626	5.202	7.495
5.55	2.646	5.093	7.57333
5.56	2.757	5.216	7.49333
5.57	2.594	5.251	7.55
5.58	2.653	5.242	7.4
5.59	2.679	5.207	7.405
5.6	2.596	5.223	7.45833
5.61	2.63	5.152	7.545
5.62	2.58	5.126	7.38
5.63	2.617	5.108	7.58167
5.64	2.568	5.146	7.52
5.65	2.546	5.12	7.55667
5.66	2.606	5.031	7.4
5.67	2.561	5.099	7.47
5.68	2.598	5.153	7.5
5.69	2.571	5.043	7.44333
5.7	2.483	5.094	7.42
5.71	2.563	5.002	7.43167
5.72	2.555	5.077	7.41667
5.73	2.527	4.981	7.37167
5.74	2.486	5.113	7.40333
5.75	2.529	5.026	7.44667
5.76	2.529	5.053	7.385
5.77	2.532	5.103	7.42167
5.78	2.541	5.085	7.27
5.79	2.501	5.074	7.42667
5.8	2.53	4.986	7.405
5.81	2.487	4.988	7.32
5.82	2.551	5.009	7.34167
5.83	2.51	5.029	7.355
5.84	2.51	5.063	7.315
5.85	2.474	4.931	7.36
5.86	2.465	4.991	7.355
5.87	2.402	5.078	7.19833
5.88	2.412	5.001	7.35333
5.89	2.403	4.878	7.35
5.9	2.406	4.92	7.40333
5.91	2.399	4.957	7.23167
5.92	2.387	4.907	7.22833
5.93	2.424	4.923	7.23667
5.94	2.379	4.96	7.15333
5.95	2.36	4.929	7.31
5.96	2.306	4.928	7.305
5.97	2.384	4.919	7.29
5.98	2.361	5.006	7.19167
5.99	2.368	4.902	7.15
6	2.337	4.831	7.22
6.01	2.31	4.816	7.23667
6.02	2.285	4.83	7.24667
6.03	2.325	4.848	7.23
6.04	2.368	4.829	7.18333
6.05	2.252	4.895	7.18333
6.06	2.268	4.836	7.185
6.07	2.269	4.881	7.19833
6.08	2.337	4.811	7.14833
6.09	2.276	4.89	7.13333
6.1	2.243	4.835	7.065
6.11	2.307	4.758	7.19167
6.12	2.315	4.76	7.07333
6.13	2.265	4.848	7.09333
6.14	2.302	4.809	7.05167
6.15	2.217	4.814	7.19833
6.16	2.296	4.814	7.12667
6.17	2.241	4.676	7.03667
6.18	2.282	4.804	7.15667
6.19	2.223	4.771	7.095
6.2	2.23	4.749	7.03667
6.21	2.221	4.678	7.05167
6.22	2.213	4.776	7.045
6.23	2.25	4.774	7.10333
6.24	2.184	4.785	7.09167
6.25	2.247	4.708	7.135
6.26	2.225	4.625	7.04333
6.27	2.144	4.699	7.035
6.28	2.262	4.689	6.94833
6.29	2.129	4.746	7.10333
6.3	2.205	4.663	6.96833
6.31	2.136	4.735	7.05167
6.32	2.1	4.647	7.145
6.33	2.102	4.619	6.96167
6.34	2.178	4.65	7.075
6.35	2.1	4.691	7.055
6.36	2.121	4.614	7.03333
6.37	2.211	4.618	7.06333
6.38	2.104	4.737	7.055
6.39	2.138	4.648	7.03
6.4	2.056	4.621	7.11167
6.41	2.105	4.699	7.17833
6.42	2.043	4.624	7.17667
6.43	2.12	4.578	7.12833
6.44	2.114	4.63	6.99667
6.45	2.09	4.667	7.02
6.46	2.007	4.601	6.96
6.47	2.045	4.565	6.985
6.48	2.142	4.638	7
6.49	2.087	4.528	6.92
6.5	2.085	4.529	6.82667
6.51	2.042	4.515	7.035
6.52	2.088	4.513	6.97
6.53	2.022	4.577	6.92833
6.54	1.954	4.575	6.85
6.55	2.036	4.499	6.805
6.56	2.026	4.522	6.975
6.57	2.025	4.515	6.88
6.58	1.935	4.495	6.83
6.59	1.996	4.426	6.775
6.6	1.996	4.45	6.76167
6.61	1.957	4.497	6.82833
6.62	1.99	4.428	6.86667
6.63	1.973	4.397	6.755
6.64	1.972	4.381	6.74667
6.65	1.924	4.48	6.77167
6.66	1.944	4.441	6.91833
6.67	1.949	4.452	6.86833
6.68	1.875	4.408	6.86
6.69	1.986	4.527	6.74
6.7	1.996	4.433	6.80667
6.71	1.952	4.462	6.74
6.72	1.893	4.432	6.78
6.73	1.994	4.436	6.80667
6.74	1.86	4.446	6.81833
6.75	1.954	4.405	6.80667
6.76	1.981	4.363	6.84
6.77	1.941	4.519	6.86333
6.78	2.01	4.389	6.78167
6.79	1.927	4.495	6.85833
6.8	1.979	4.562	6.86333
6.81	2.059	4.505	6.83667
6.82	2.053	4.586	6.98
6.83	2.149	4.778	7.095
6.84	2.239	4.718	7.165
6.85	2.371	4.886	7.26
6.86	2.418	4.957	7.345
6.87	2.515	5.141	7.48667
6.88	2.659	5.252	7.52
6.89	2.628	5.37	7.68667
6.9	2.741	5.494	7.80833
6.91	2.782	5.499	7.87
6.92	2.819	5.487	7.97167
6.93	2.807	5.504	7.85667
6.94	2.816	5.485	7.83167
6.95	2.75	5.434	7.89167
6.96	2.685	5.266	7.66667
6.97	2.564	5.111	7.59833
6.98	2.404	4.989	7.45667
6.99	2.369	5.017	7.39167
7	2.271	4.885	7.17333
7.01	2.186	4.715	7.155
7.02	2.068	4.591	7.12167
7.03	2.022	4.619	6.90667
7.04	1.939	4.473	6.82
7.05	1.828	4.358	6.91333
7.06	1.902	4.377	6.815
7.07	1.792	4.334	6.74
7.08	1.799	4.287	6.66333
7.09	1.759	4.231	6.62833
7.1	1.715	4.244	6.57833
7.11	1.732	4.331	6.57333
7.12	1.78	4.23	6.65167
7.13	1.723	4.244	6.77333
7.14	1.675	4.219	6.62167
7.15	1.732	4.3	6.57833
7.16	1.701	4.208	6.66833
7.17	1.682	4.19	6.65333
7.18	1.649	4.127	6.63167
7.19	1.676	4.159	6.57333
7.2	1.72	4.215	6.59833
7.21	1.742	4.245	6.61
7.22	1.762	4.169	6.61667
7.23	1.738	4.187	6.65
7.24	1.729	4.226	6.545
7.25	1.694	4.142	6.515
7.26	1.604	4.17	6.565
7.27	1.735	4.168	6.56333
7.28	1.671	4.211	6.59333
7.29	1.68	4.264	6.47833
7.3	1.673	4.212	6.545
7.31	1.742	4.182	6.55667
7.32	1.647	4.136	6.60833
7.33	1.585	4.256	6.57833
7.34	1.584	4.306	6.56833
7.35	1.651	4.316	6.69
7.36	1.625	4.317	6.67833
7.37	1.609	4.467	6.765
7.38	1.517	4.554	6.90167
7.39	1.58	4.592	6.86833
7.4	1.567	4.809	6.995
7.41	1.6	4.941	7.05167
7.42	1.627	5.038	7.32667
7.43	1.579	5.164	7.245
7.44	1.53	5.267	7.45667
7.45	1.587	5.289	7.44833
7.46	1.595	5.353	7.475
7.47	1.637	5.501	7.465
7.48	1.487	5.405	7.44167
7.49	1.537	5.351	7.50667
7.5	1.62	5.356	7.385
7.51	1.512	5.13	7.335
7.52	1.567	5.085	7.13833
7.53	1.505	4.953	7.145
7.54	1.58	4.88	6.945
7.55	1.623	4.615	6.9
7.56	1.59	4.592	6.82333
7.57	1.596	4.462	6.77167
7.58	1.525	4.341	6.67833
7.59	1.623	4.387	6.79167
7.6	1.582	4.231	6.56667
7.61	1.614	4.247	6.66833
7.62	1.64	4.15	6.585
7.63	1.616	4.219	6.535
7.64	1.609	4.198	6.58833
7.65	1.598	4.157	6.61167
7.66	1.593	4.126	6.685
7.67	1.517	4.149	6.51833
7.68	1.579	4.106	6.47
7.69	1.588	4.086	6.49667
7.7	1.52	4.112	6.46833
7.71	1.563	4.024	6.445
7.72	1.467	4.057	6.43667
7.73	1.546	4.029	6.36
7.74	1.483	3.99	6.36
7.75	1.483	4.023	6.42333
7.76	1.499	3.985	6.45667
7.77	1.457	3.981	6.43167
7.78	1.465	3.945	6.47167
7.79	1.427	3.935	6.465
7.8	1.446	3.951	6.32833
7.81	1.396	3.962	6.29833
7.82	1.462	3.896	6.28167
7.83	1.406	3.927	6.38
7.84	1.454	3.968	6.28833
7.85	1.401	3.869	6.25
7.86	1.385	3.906	6.285
7.87	1.388	3.916	6.25833
7.88	1.38	3.904	6.34167
7.89	1.362	3.917	6.34667
7.9	1.315	3.869	6.25333
7.91	1.383	3.869	6.27167
7.92	1.383	3.911	6.35167
7.93	1.405	3.903	6.18667
7.94	1.381	3.841	6.24667
7.95	1.391	3.827	6.28833
7.96	1.415	3.858	6.28667
7.97	1.41	3.884	6.2
7.98	1.394	3.892	6.20167
7.99	1.333	3.901	6.305
8	1.327	3.789	6.27333
8.01	1.41	3.823	6.275
8.02	1.337	3.828	6.3
8.03	1.356	3.803	6.25
8.04	1.275	3.809	6.25833
8.05	1.306	3.804	6.235
8.06	1.301	3.803	6.245
8.07	1.378	3.881	6.255
8.08	1.342	3.819	6.29
8.09	1.24	3.832	6.23
8.1	1.265	3.801	6.22833
8.11	1.315	3.768	6.215
8.12	1.37	3.785	6.20667
8.13	1.27	3.805	6.26667
8.14	1.26	3.802	6.17333
8.15	1.243	3.8	6.20833
8.16	1.305	3.802	6.19667
8.17	1.276	3.819	6.30333
8.18	1.244	3.898	6.19833
8.19	1.269	3.92	6.28333
8.2	1.232	3.9	6.295
8.21	1.266	3.928	6.29333
8.22	1.284	3.914	6.26167
8.23	1.288	3.873	6.20333
8.24	1.297	3.914	6.28333
8.25	1.283	3.888	6.25333
8.26	1.225	3.922	6.24
8.27	1.238	3.916	6.375
8.28	1.191	3.943	6.355
8.29	1.21	3.948	6.24167
8.3	1.153	3.935	6.25833
8.31	1.288	3.882	6.28
8.32	1.219	3.883	6.17667
8.33	1.25	3.859	6.245
8.34	1.195	3.79	6.255
8.35	1.237	3.751	6.21833
8.36	1.198	3.793	6.18333
8.37	1.224	3.726	6.19
8.38	1.185	3.736	6.11
8.39	1.234	3.772	6.145
8.4	1.193	3.767	6.19
8.41	1.236	3.726	6.12167
8.42	1.219	3.702	6.09333
8.43	1.127	3.706	6.12167
8.44	1.215	3.64	6.08167
8.45	1.211	3.69	6.04
8.46	1.152	3.679	6.04
8.47	1.172	3.652	6.08333
8.48	1.209	3.688	6.05833
8.49	1.168	3.693	6.06833
8.5	1.227	3.679	6.03667
8.51	1.187	3.64	6.03
8.52	1.196	3.711	6.115
8.53	1.16	3.657	6.10667
8.54	1.183	3.712	6.08667
8.55	1.134	3.703	6.1
8.56	1.116	3.643	6.06833
8.57	1.175	3.652	6.04667
8.58	1.121	3.681	6.025
8.59	1.154	3.689	6.06333
8.6	1.136	3.615	6.06333
8.61	1.207	3.729	6.10333
8.62	1.135	3.638	6.02667
8.63	1.103	3.669	6.06667
8.64	1.195	3.645	6.01167
8.65	1.16	3.677	6.06167
8.66	1.095	3.638	6.05333
8.67	1.12	3.632	6.06167
8.68	1.076	3.675	6.09333
8.69	1.162	3.582	5.98833
8.7	1.113	3.613	6.09333
8.71	1.096	3.666	6.065
8.72	1.093	3.583	5.99667
8.73	1.105	3.588	6.00167
8.74	1.079	3.659	5.97833
8.75	1.089	3.567	6.005
8.76	1.098	3.588	6.03167
8.77	1.134	3.56	6.01833
8.78	1.107	3.565	5.955
8.79	1.092	3.59	5.93333
8.8	1.051	3.602	5.97667
8.81	1.076	3.569	6.015
8.82	1.05	3.595	5.98667
8.83	1.045	3.551	5.99667
8.84	1.003	3.549	5.96833
8.85	1.02	3.542	5.97167
8.86	1.026	3.513	5.98667
8.87	1.067	3.522	5.99833
8.88	1.061	3.548	6.025
8.89	1.066	3.499	6.01167
8.9	1.067	3.462	5.955
8.91	1.021	3.543	5.97167
8.92	1.058	3.501	5.92167
8.93	1.054	3.488	5.91333
8.94	0.974	3.531	5.96
8.95	1.052	3.512	5.98167
8.96	0.963	3.506	5.97667
8.97	1.07	3.52	5.84667
8.98	1.084	3.507	5.90167
8.99	1.02	3.502	6.02833
9	0.974	3.511	5.925
9.01	0.979	3.502	5.95833
9.02	1.022	3.474	5.95
9.03	0.995	3.449	5.96167
9.04	1.01	3.555	5.88
9.05	1.016	3.517	5.85
9.06	0.896	3.475	5.87
9.07	0.949	3.477	5.95
9.08	1.036	3.448	5.94
9.09	0.933	3.477	5.89167
9.1	0.983	3.5	5.875
9.11	0.986	3.455	5.845
9.12	0.979	3.506	5.91667
9.13	0.944	3.463	5.90667
9.14	0.998	3.5	5.89167
9.15	0.991	3.454	5.92667
9.16	0.932	3.458	5.88667
9.17	0.95	3.452	5.855
9.18	0.964	3.461	5.935
9.19	0.9	3.51	5.86333
9.2	0.957	3.45	5.87333
9.21	0.926	3.419	5.89833
9.22	0.925	3.446	5.885
9.23	0.929	3.418	5.86167
9.24	0.866	3.446	5.84667
9.25	0.929	3.42	5.86
9.26	0.959	3.418	5.82167
9.27	0.929	3.388	5.85833
9.28	0.904	3.374	5.86667
9.29	0.902	3.42	5.86167
9.3	0.922	3.458	5.82333
9.31	0.925	3.383	5.86167
9.32	0.898	3.379	5.87
9.33	0.9	3.423	5.83333
9.34	0.897	3.363	5.80833
9.35	0.916	3.383	5.84167
9.36	0.904	3.423	5.82667
9.37	0.859	3.388	5.86833
9.38	0.876	3.424	5.87
9.39	0.887	3.405	5.86667
9.4	0.857	3.378	5.84333
9.41	0.864	3.37	5.87333
9.42	0.833	3.373	5.80833
9.43	0.843	3.398	5.78333
9.44	0.831	3.405	5.82667
9.45	0.883	3.373	5.80167
9.46	0.873	3.361	5.76667
9.47	0.901	3.411	5.845
9.48	0.895	3.387	5.82833
9.49	0.908	3.366	5.79667
9.5	0.867	3.341	5.805
9.51	0.823	3.37	5.80833
9.52	0.826	3.37	5.745
9.53	0.837	3.355	5.70833
9.54	0.873	3.364	5.72833
9.55	0.875	3.31	5.82833
9.56	0.845	3.31	5.875
9.57	0.832	3.334	5.84167
9.58	0.829	3.32	5.79
9.59	0.81	3.307	5.75
9.6	0.838	3.333	5.78833
9.61	0.791	3.347	5.835
9.62	0.861	3.387	5.745
9.63	0.828	3.37	5.775
9.64	0.824	3.369	5.80167
9.65	0.832	3.321	5.745
9.66	0.838	3.268	5.79
9.67	0.83	3.317	5.70167
9.68	0.817	3.298	5.775
9.69	0.793	3.252	5.725
9.7	0.782	3.29	5.80833
9.71	0.782	3.337	5.77833
9.72	0.839	3.28	5.755
9.73	0.791	3.261	5.74667
9.74	0.84	3.295	5.74833
9.75	0.762	3.32	5.75667
9.76	0.833	3.287	5.69333
9.77	0.761	3.321	5.715
9.78	0.775	3.311	5.71
9.79	0.799	3.257	5.705
9.8	0.774	3.259	5.765
9.81	0.779	3.237	5.75167
9.82	0.768	3.249	5.68333
9.83	0.796	3.266	5.70833
9.84	0.765	3.245	5.73833
9.85	0.749	3.234	5.785
9.86	0.717	3.243	5.70167
9.87	0.726	3.218	5.69
9.88	0.745	3.268	5.755
9.89	0.739	3.272	5.69167
9.9	0.82	3.2	5.60667
9.91	0.749	3.249	5.67333
9.92	0.76	3.268	5.64
9.93	0.728	3.235	5.62833
9.94	0.738	3.239	5.71
9.95	0.762	3.274	5.67
9.96	0.726	3.21	5.68333
9.97	0.753	3.224	5.705
9.98	0.743	3.242	5.69333
9.99	0.762	3.238	5.71
10	0.738	3.227	5.695

## Sheet: Fig. 2f
Wavelength	1	2	3
2000	0.0495477	0.0369071	0.0421204
1999	0.0493965	0.0370056	0.0420772
1998	0.0492557	0.0371069	0.0419889
1997	0.0491587	0.0372214	0.0419628
1996	0.0490227	0.0373612	0.0419139
1995	0.048903	0.0375182	0.0418391
1994	0.0488249	0.0376252	0.0417753
1993	0.0487533	0.037815	0.0417117
1992	0.0487005	0.0380006	0.0416396
1991	0.0486663	0.0381808	0.0415783
1990	0.0486232	0.0383424	0.0415015
1989	0.0485911	0.0385166	0.041456
1988	0.0485508	0.0386799	0.041411
1987	0.0485801	0.0388389	0.0413381
1986	0.0486219	0.0389721	0.0412582
1985	0.0486636	0.0390953	0.0412025
1984	0.0486994	0.0392368	0.0411542
1983	0.0487634	0.0393663	0.0410758
1982	0.0487721	0.0394354	0.0410432
1981	0.0488358	0.0394971	0.0409867
1980	0.0489134	0.0395799	0.0409126
1979	0.0489086	0.0396038	0.0408722
1978	0.0489509	0.0396584	0.0408454
1977	0.0489604	0.0397025	0.0407649
1976	0.0489217	0.0397049	0.0406942
1975	0.0488619	0.039683	0.0406763
1974	0.0488345	0.0396853	0.0406402
1973	0.0487579	0.0396892	0.0405854
1972	0.0487004	0.0396931	0.0405619
1971	0.0485986	0.0397661	0.0405041
1970	0.0484911	0.0397762	0.0404587
1969	0.0483883	0.0397851	0.0403816
1968	0.0482283	0.0398658	0.0403508
1967	0.0480553	0.0399093	0.040287
1966	0.0478837	0.0400299	0.0402308
1965	0.0477933	0.0401509	0.0402223
1964	0.0476475	0.0402276	0.0401465
1963	0.0475036	0.0403931	0.0401006
1962	0.047397	0.0405535	0.040059
1961	0.0473253	0.040709	0.0400244
1960	0.0472475	0.0409112	0.0399633
1959	0.0471819	0.0410852	0.0398841
1958	0.0470931	0.0412511	0.0398264
1957	0.0470397	0.0414625	0.039781
1956	0.0470683	0.0416686	0.0397376
1955	0.0471141	0.0418482	0.0396582
1954	0.0471174	0.0420264	0.0396026
1953	0.0471568	0.0421806	0.0395166
1952	0.0472112	0.0423571	0.0394707
1951	0.0472499	0.0424874	0.0394043
1950	0.0472963	0.0425902	0.0393394
1949	0.0473099	0.0426732	0.0392891
1948	0.0473529	0.0427416	0.0392665
1947	0.0474084	0.0428129	0.0392184
1946	0.0474328	0.0428998	0.0391657
1945	0.0474128	0.0429329	0.0390936
1944	0.0474315	0.0429646	0.039072
1943	0.0473981	0.0430096	0.0390432
1942	0.0473137	0.043008	0.0390056
1941	0.0472159	0.0430077	0.0389886
1940	0.0470726	0.0429907	0.0389443
1939	0.0469345	0.0429933	0.0388957
1938	0.0468288	0.0430572	0.038865
1937	0.0466832	0.0431139	0.0388361
1936	0.0465623	0.0431911	0.038811
1935	0.04645	0.0432877	0.0387869
1934	0.0463693	0.043441	0.0387433
1933	0.0462297	0.0435683	0.0386917
1932	0.046125	0.0437358	0.0386562
1931	0.0460307	0.0439409	0.0386517
1930	0.0458736	0.044103	0.0385437
1929	0.0457888	0.0442861	0.0384813
1928	0.0457734	0.0445616	0.0384396
1927	0.0456906	0.0448244	0.0383966
1926	0.0455858	0.044954	0.038319
1925	0.045495	0.0450986	0.0382461
1924	0.0454319	0.045296	0.0381892
1923	0.0454751	0.0455206	0.0381003
1922	0.0454608	0.0457168	0.0380117
1921	0.0454557	0.0458953	0.0379291
1920	0.0453238	0.0458858	0.0378243
1919	0.045415	0.0460876	0.0377992
1918	0.0456086	0.0463712	0.037734
1917	0.0456421	0.0464771	0.0376747
1916	0.045643	0.046496	0.0376007
1915	0.0456363	0.0465277	0.0375318
1914	0.0457244	0.0466631	0.037579
1913	0.0458873	0.0468096	0.0375688
1912	0.0458577	0.0468164	0.0374919
1911	0.0456959	0.0467102	0.0374751
1910	0.0457766	0.0468287	0.0374524
1909	0.0456987	0.046907	0.0374133
1908	0.0456069	0.0469252	0.0373194
1907	0.0455408	0.0470277	0.0372767
1906	0.0452825	0.0470001	0.0371818
1905	0.0450377	0.0469587	0.0370608
1904	0.0448457	0.0470584	0.0370329
1903	0.0445977	0.0471233	0.0369933
1902	0.0444722	0.0472388	0.0369728
1901	0.0443278	0.0473982	0.0369671
1900	0.0440055	0.0474803	0.0369299
1899	0.0439677	0.047705	0.036896
1898	0.0439707	0.0479832	0.0368983
1897	0.0438971	0.0481648	0.036884
1896	0.043838	0.0483618	0.036865
1895	0.0438137	0.0485821	0.0367815
1894	0.0437374	0.0487301	0.0366901
1893	0.043743	0.0489122	0.0366461
1892	0.0438198	0.0491502	0.0365957
1891	0.0437946	0.049277	0.03651
1890	0.0437221	0.0493302	0.036425
1889	0.0438004	0.0495044	0.0363546
1888	0.0439091	0.0497189	0.0362942
1887	0.0439106	0.0497678	0.0362375
1886	0.0439469	0.0498755	0.0361502
1885	0.0439745	0.0499932	0.0360929
1884	0.0439471	0.0500603	0.0360654
1883	0.0440081	0.0501456	0.0359943
1882	0.0440226	0.0502195	0.0359315
1881	0.0439554	0.050255	0.0359133
1880	0.0439536	0.050364	0.0358921
1879	0.043832	0.0503381	0.0358815
1878	0.0437529	0.0503792	0.035879
1877	0.0435408	0.050304	0.0358479
1876	0.0433032	0.0502733	0.0358451
1875	0.0431729	0.0503179	0.0358902
1874	0.0429043	0.0502822	0.0358034
1873	0.0425358	0.0502016	0.0357386
1872	0.0423445	0.0503205	0.0356914
1871	0.0422198	0.0505275	0.0356113
1870	0.0421047	0.0507249	0.035586
1869	0.0420785	0.0510555	0.0355378
1868	0.0419017	0.0512362	0.0354564
1867	0.0419546	0.0515978	0.0354244
1866	0.0420834	0.0520197	0.0353757
1865	0.042097	0.052332	0.0353292
1864	0.0419693	0.052477	0.035227
1863	0.0421322	0.0527964	0.0351989
1862	0.0420674	0.0529353	0.0350984
1861	0.0420809	0.0531348	0.0350736
1860	0.0420932	0.0533231	0.0349924
1859	0.0419776	0.0533293	0.0348299
1858	0.0420134	0.0534225	0.0347802
1857	0.0421383	0.053623	0.0347668
1856	0.0421953	0.0537384	0.0347219
1855	0.0423215	0.0539538	0.0347295
1854	0.0423819	0.0540823	0.0346565
1853	0.042232	0.0540125	0.0345622
1852	0.0421751	0.0540359	0.0345662
1851	0.0421764	0.054125	0.0345474
1850	0.0420331	0.0540888	0.0345187
1849	0.0420269	0.0541551	0.0345477
1848	0.0418545	0.0541341	0.034496
1847	0.0414472	0.0539315	0.0343784
1846	0.0414341	0.0540854	0.0344426
1845	0.0414928	0.0542993	0.0345241
1844	0.0415069	0.0545152	0.0345708
1843	0.0413742	0.0546339	0.0345585
1842	0.0412186	0.0547342	0.0345206
1841	0.0409949	0.0547755	0.0344959
1840	0.0409321	0.0549786	0.0344839
1839	0.0409683	0.055323	0.0344825
1838	0.0408324	0.0555308	0.0343769
1837	0.0406475	0.0557224	0.0342693
1836	0.0404314	0.0558865	0.034132
1835	0.0403677	0.0561694	0.0339406
1834	0.0404249	0.0565221	0.0337622
1833	0.0404478	0.0567899	0.0337502
1832	0.0402138	0.0567436	0.0337906
1831	0.0400861	0.0567783	0.0338616
1830	0.0401458	0.0570107	0.0339826
1829	0.0402356	0.0572025	0.0340078
1828	0.0403348	0.0573666	0.0339061
1827	0.0405483	0.0576074	0.0338755
1826	0.040595	0.0576791	0.0337443
1825	0.0406533	0.0577231	0.0336894
1824	0.0408526	0.0578887	0.0336903
1823	0.0409234	0.0581028	0.0336822
1822	0.0407568	0.0581932	0.0335554
1821	0.0405439	0.058143	0.033464
1820	0.0404365	0.0581558	0.0334885
1819	0.0403894	0.058262	0.0335377
1818	0.0404143	0.0584448	0.0335728
1817	0.0401672	0.0584298	0.0334944
1816	0.0399455	0.058474	0.0334382
1815	0.0397953	0.0586081	0.0334436
1814	0.0397342	0.058823	0.0334406
1813	0.0396159	0.0590495	0.0334307
1812	0.0394327	0.0592122	0.0333938
1811	0.0392052	0.0593655	0.0333746
1810	0.0391359	0.0597004	0.0333374
1809	0.0391194	0.0600012	0.0333253
1808	0.039119	0.0603209	0.0332868
1807	0.0390709	0.0605867	0.0332256
1806	0.0389934	0.0608117	0.0331799
1805	0.0390068	0.0610709	0.0331334
1804	0.0390506	0.0613295	0.0330665
1803	0.0390715	0.0615495	0.0330207
1802	0.0390747	0.0617121	0.03298
1801	0.0391185	0.0618552	0.0329384
1800	0.0391797	0.0619838	0.032905
1799	0.0392571	0.0620985	0.0328682
1798	0.039298	0.0621798	0.0328263
1797	0.0392678	0.0622261	0.0328226
1796	0.039274	0.06229	0.0328157
1795	0.0392408	0.0623364	0.0327892
1794	0.0391889	0.0623535	0.0327438
1793	0.0391013	0.0624056	0.0327426
1792	0.0390177	0.0624695	0.0326953
1791	0.0388853	0.0625085	0.0327193
1790	0.0387359	0.0625724	0.0327104
1789	0.0386231	0.0627046	0.0326734
1788	0.0384558	0.0628585	0.0326735
1787	0.0383322	0.0630568	0.0326647
1786	0.0381696	0.0632497	0.032636
1785	0.0380227	0.0634703	0.0326362
1784	0.0379149	0.0637153	0.0326084
1783	0.0378311	0.0640184	0.0326042
1782	0.037747	0.0643162	0.0325716
1781	0.0376994	0.0645973	0.0325243
1780	0.0376491	0.0648754	0.032507
1779	0.0376204	0.0651616	0.032475
1778	0.0376214	0.0654047	0.0324165
1777	0.0376408	0.0656463	0.0323793
1776	0.0376721	0.0658747	0.0323692
1775	0.0377288	0.0660488	0.0323127
1774	0.037769	0.0661937	0.0322742
1773	0.0377969	0.0663107	0.0322435
1772	0.0378078	0.0663969	0.0322317
1771	0.0378578	0.0664815	0.0321973
1770	0.0378821	0.0665499	0.0321589
1769	0.0378587	0.0665811	0.0321215
1768	0.0378353	0.0666073	0.0321133
1767	0.0377868	0.0666659	0.0321052
1766	0.0376714	0.0666616	0.032083
1765	0.0376012	0.0667252	0.0321182
1764	0.0374641	0.0668041	0.0320976
1763	0.0373236	0.0668854	0.032082
1762	0.0371611	0.0670363	0.0320581
1761	0.0370359	0.0671901	0.0320637
1760	0.0369015	0.0674101	0.0320739
1759	0.0367721	0.0676452	0.032081
1758	0.036647	0.0679154	0.0320313
1757	0.0365054	0.0681905	0.0320261
1756	0.0364104	0.0685066	0.0320353
1755	0.0363444	0.0688384	0.0320099
1754	0.036293	0.0691159	0.0319745
1753	0.0362857	0.0694155	0.0319604
1752	0.0362826	0.0697375	0.0319188
1751	0.0363126	0.0699743	0.0318761
1750	0.036333	0.0701753	0.0318438
1749	0.0363736	0.0703658	0.0318229
1748	0.0364278	0.0705223	0.0317852
1747	0.0364389	0.07063	0.0317613
1746	0.0364877	0.0707466	0.0317467
1745	0.0365289	0.0708292	0.0317364
1744	0.03652	0.0708416	0.031695
1743	0.0364983	0.0708821	0.0317195
1742	0.0364908	0.0709332	0.0317162
1741	0.0364244	0.0709103	0.0317026
1740	0.0363394	0.0709568	0.0316679
1739	0.0362542	0.0710252	0.0316556
1738	0.0361237	0.0710816	0.0316759
1737	0.0359742	0.0711855	0.0316773
1736	0.0358532	0.0713517	0.0316816
1735	0.0357436	0.0715461	0.0316827
1734	0.0355858	0.0717475	0.0316976
1733	0.0354374	0.0719959	0.0316901
1732	0.0353197	0.072279	0.0317104
1731	0.0352277	0.0726214	0.03168
1730	0.0351506	0.0729426	0.0316718
1729	0.0350782	0.0732281	0.0316477
1728	0.0350598	0.0735886	0.03164
1727	0.035054	0.0739092	0.0316253
1726	0.0350804	0.0741875	0.031609
1725	0.0351048	0.0744616	0.031576
1724	0.0351293	0.0746646	0.0315633
1723	0.0351594	0.0748302	0.031553
1722	0.0352048	0.0749866	0.0315078
1721	0.0352422	0.0750911	0.0315174
1720	0.0352762	0.0751697	0.0314936
1719	0.0353037	0.0752477	0.031464
1718	0.0353037	0.0752546	0.0315088
1717	0.0352863	0.0752789	0.0314974
1716	0.0352241	0.0752677	0.0314674
1715	0.0351645	0.0752905	0.0314597
1714	0.0350756	0.0753434	0.0314793
1713	0.0349662	0.0753902	0.031491
1712	0.0348511	0.0754612	0.0314977
1711	0.034739	0.0756066	0.0315037
1710	0.0346028	0.0757768	0.0315089
1709	0.034467	0.0759897	0.0315233
1708	0.0343406	0.0762449	0.031555
1707	0.0342183	0.0765303	0.031535
1706	0.0340893	0.0768348	0.0315476
1705	0.0340116	0.0771615	0.0315688
1704	0.0339369	0.0774946	0.0315579
1703	0.0339132	0.0778144	0.0315513
1702	0.0339132	0.0781426	0.0315257
1701	0.0339418	0.0784654	0.0315217
1700	0.0339255	0.0787187	0.0315041
1699	0.0339341	0.0789227	0.0314806
1698	0.0339686	0.0791029	0.0314818
1697	0.0340232	0.0792608	0.0314962
1696	0.0340839	0.0793867	0.0314734
1695	0.0340958	0.0794386	0.0314844
1694	0.034102	0.0794841	0.0314751
1693	0.0341228	0.0794851	0.0314665
1692	0.0341285	0.0795184	0.0314815
1691	0.0340722	0.0795032	0.0315085
1690	0.0340079	0.0795257	0.0315393
1689	0.0339405	0.0795854	0.0315682
1688	0.03383	0.0796413	0.0315676
1687	0.0337084	0.0797094	0.0316177
1686	0.0335643	0.0798571	0.0316257
1685	0.033461	0.0800763	0.0316362
1684	0.0333283	0.0803233	0.0316277
1683	0.0332093	0.0805896	0.0316568
1682	0.0331079	0.0809019	0.0317008
1681	0.0330291	0.0812193	0.0317067
1680	0.0329805	0.0815698	0.0317295
1679	0.0329625	0.0819127	0.0317716
1678	0.0329414	0.0822647	0.031771
1677	0.0329323	0.0825772	0.0317625
1676	0.0329294	0.0828506	0.0317649
1675	0.0329603	0.0830946	0.0317652
1674	0.0330152	0.0833309	0.0317674
1673	0.0330515	0.0835039	0.0318079
1672	0.0330928	0.0835913	0.0317908
1671	0.0331546	0.083704	0.0317738
1670	0.033194	0.0837479	0.0317684
1669	0.0332125	0.083723	0.031807
1668	0.0331889	0.0837371	0.0318211
1667	0.0331441	0.0837234	0.0318386
1666	0.0330849	0.0836993	0.0318277
1665	0.033037	0.0837286	0.0318455
1664	0.0329547	0.0837874	0.0318779
1663	0.0328703	0.0838527	0.0319148
1662	0.0327445	0.0839575	0.0319599
1661	0.0326308	0.0841252	0.0319891
1660	0.0325119	0.0843347	0.0320385
1659	0.0323917	0.0845953	0.0320645
1658	0.0322988	0.0849081	0.0320801
1657	0.032218	0.085229	0.0321059
1656	0.0321183	0.0855549	0.0321259
1655	0.0320458	0.0858854	0.0321448
1654	0.0320689	0.0862365	0.0321169
1653	0.0320294	0.0865344	0.0321045
1652	0.0320351	0.0868354	0.0321441
1651	0.0320305	0.0870735	0.032157
1650	0.0320604	0.087226	0.032128
1649	0.0321132	0.0873856	0.0321254
1648	0.032112	0.0875236	0.0321326
1647	0.0321404	0.0875867	0.0321167
1646	0.0321628	0.0876293	0.0321092
1645	0.0321765	0.0876185	0.032137
1644	0.0321722	0.0875854	0.0321377
1643	0.0321252	0.0875299	0.0321632
1642	0.0320784	0.087504	0.0322109
1641	0.0320415	0.0875175	0.0322322
1640	0.0319288	0.0875289	0.0322321
1639	0.0317996	0.0876048	0.032295
1638	0.0316996	0.0877343	0.0323567
1637	0.0316004	0.0878887	0.0324117
1636	0.0315023	0.0881249	0.0324344
1635	0.0313962	0.0884124	0.0324482
1634	0.0312992	0.0887245	0.0325052
1633	0.0312126	0.0890668	0.0325246
1632	0.0311546	0.0894428	0.0325333
1631	0.0311466	0.0898219	0.032557
1630	0.031185	0.0901986	0.0325864
1629	0.0311739	0.0905334	0.0326054
1628	0.0311744	0.0907759	0.0326296
1627	0.0312115	0.0909908	0.0326747
1626	0.0312553	0.0911916	0.0326691
1625	0.0312994	0.0912998	0.032691
1624	0.0313574	0.0913823	0.0327024
1623	0.0313913	0.0914099	0.0327391
1622	0.0313813	0.0913784	0.0327804
1621	0.031376	0.0913476	0.0328081
1620	0.0313395	0.0912876	0.0328354
1619	0.0312908	0.0912653	0.0328994
1618	0.0312285	0.0912674	0.0329371
1617	0.0311502	0.0913057	0.0329888
1616	0.0310383	0.091369	0.0330225
1615	0.0309323	0.0915261	0.0330774
1614	0.0308323	0.0917636	0.0331418
1613	0.0307134	0.091981	0.0331748
1612	0.0306581	0.0923139	0.0332128
1611	0.0305799	0.0926816	0.033305
1610	0.030529	0.0930551	0.0333591
1609	0.0304997	0.0934275	0.0333749
1608	0.0305029	0.0937939	0.0334053
1607	0.0305276	0.0941607	0.0334575
1606	0.0305474	0.094447	0.0334897
1605	0.0305756	0.0947122	0.0335028
1604	0.0306203	0.0948438	0.0335477
1603	0.0306713	0.0949217	0.0335687
1602	0.0307116	0.0949862	0.0336093
1601	0.0307538	0.094999	0.0336593
1600	0.0307838	0.0949702	0.0336975
1599	0.0307638	0.0948924	0.0337444
1598	0.0307298	0.0948155	0.0338125
1597	0.0306894	0.0948157	0.0338387
1596	0.0306018	0.0948036	0.0338822
1595	0.0305364	0.0948866	0.0339012
1594	0.0304344	0.0949833	0.0339417
1593	0.0303554	0.0951685	0.0339378
1592	0.0302455	0.0954113	0.0339261
1591	0.0301716	0.0956943	0.0339107
1590	0.0300994	0.0960105	0.0339254
1589	0.0300628	0.0963786	0.0339531
1588	0.0300331	0.0967445	0.0339776
1587	0.0299853	0.0970938	0.0340323
1586	0.0300056	0.097454	0.0341234
1585	0.0300254	0.0977456	0.0342405
1584	0.0300952	0.09799	0.0343585
1583	0.0301342	0.0982015	0.0344726
1582	0.030197	0.0983303	0.0345872
1581	0.0302192	0.0983673	0.0346789
1580	0.0303071	0.0984123	0.0347365
1579	0.0303314	0.0983755	0.0347504
1578	0.0303095	0.0982909	0.0348353
1577	0.03033	0.0982241	0.034901
1576	0.0302743	0.098159	0.0349734
1575	0.0302239	0.0981186	0.0350436
1574	0.0301694	0.0981415	0.0350992
1573	0.0300922	0.0982561	0.0351788
1572	0.0299985	0.0983865	0.0352498
1571	0.029923	0.0986182	0.0353394
1570	0.0298741	0.098906	0.0353875
1569	0.0297946	0.0992194	0.0354556
1568	0.0297398	0.0995724	0.0355221
1567	0.0297287	0.0999542	0.0355691
1566	0.0297342	0.100319	0.035653
1565	0.0297294	0.100678	0.0357185
1564	0.0297805	0.100988	0.0357958
1563	0.0298181	0.101204	0.0358671
1562	0.0298646	0.101397	0.0359262
1561	0.0299348	0.101536	0.0359729
1560	0.0299806	0.101554	0.0360084
1559	0.0300012	0.101542	0.0360741
1558	0.0300348	0.101499	0.0361202
1557	0.0300587	0.101433	0.0362303
1556	0.0300426	0.101341	0.0362926
1555	0.0300195	0.101285	0.036336
1554	0.02998	0.101265	0.036369
1553	0.0299257	0.101291	0.0364515
1552	0.0298779	0.101402	0.0365825
1551	0.029757	0.101535	0.0366669
1550	0.0296855	0.101761	0.0367381
1549	0.0296756	0.102038	0.0368279
1548	0.029613	0.102358	0.0369134
1547	0.0295995	0.102733	0.037001
1546	0.0295705	0.1031	0.0370964
1545	0.0295925	0.103476	0.0371707
1544	0.0296057	0.103744	0.0372123
1543	0.0296462	0.104006	0.0372651
1542	0.0297154	0.104237	0.0373485
1541	0.0297686	0.104366	0.0374154
1540	0.0298473	0.104418	0.037498
1539	0.02992	0.104435	0.037552
1538	0.0299352	0.104369	0.037635
1537	0.0299534	0.104254	0.0376972
1536	0.0299449	0.104159	0.0377915
1535	0.029932	0.104097	0.0378998
1534	0.0299328	0.104062	0.0379537
1533	0.0298492	0.104042	0.0380493
1532	0.0297787	0.104142	0.0381113
1531	0.0297376	0.104251	0.0382275
1530	0.0297121	0.104462	0.0383219
1529	0.0296474	0.10474	0.0383794
1528	0.0295956	0.105054	0.0384932
1527	0.0295975	0.105415	0.0385672
1526	0.0296105	0.105768	0.0386767
1525	0.029636	0.106093	0.0387682
1524	0.0296694	0.106393	0.0388336
1523	0.0297226	0.106652	0.0389329
1522	0.0297582	0.106799	0.0390129
1521	0.029808	0.10688	0.0391189
1520	0.0298848	0.106947	0.039198
1519	0.029929	0.106927	0.0392713
1518	0.0299696	0.106851	0.0393562
1517	0.0300087	0.106768	0.0394262
1516	0.0300293	0.106661	0.0395395
1515	0.0300084	0.10656	0.0396223
1514	0.029957	0.106504	0.0397073
1513	0.0299072	0.106476	0.0397945
1512	0.0298892	0.106577	0.0398853
1511	0.0298641	0.106703	0.0399966
1510	0.0298583	0.106932	0.0401532
1509	0.0297884	0.107176	0.0402081
1508	0.0297461	0.107481	0.0403027
1507	0.0297933	0.107844	0.0404486
1506	0.0297748	0.108161	0.0405
1505	0.0297854	0.10845	0.0405892
1504	0.0298404	0.108739	0.0406802
1503	0.0299187	0.108963	0.040793
1502	0.029985	0.109051	0.0408907
1501	0.0300575	0.109112	0.0409577
1500	0.0301294	0.109125	0.0410557
1499	0.0301928	0.10904	0.0411907
1498	0.0302323	0.108942	0.0412624
1497	0.0302565	0.108809	0.0413748
1496	0.0302729	0.108694	0.0414611
1495	0.0302374	0.108629	0.0415576
1494	0.030231	0.108594	0.0416929
1493	0.0301858	0.108612	0.0417658
1492	0.0301479	0.108724	0.0418828
1491	0.0301123	0.108889	0.0420052
1490	0.0300847	0.109132	0.0421082
1489	0.0300834	0.109435	0.0422254
1488	0.0300822	0.10974	0.042331
1487	0.0300985	0.110024	0.04243
1486	0.0301627	0.110331	0.0425591
1485	0.0302311	0.110578	0.0426767
1484	0.0303051	0.110781	0.0427675
1483	0.0303427	0.110882	0.0428771
1482	0.0303951	0.110922	0.0429356
1481	0.0304844	0.110917	0.0430338
1480	0.0305618	0.110845	0.0431607
1479	0.0306138	0.110723	0.043263
1478	0.0306301	0.110571	0.043364
1477	0.0306357	0.110465	0.043464
1476	0.0306643	0.110381	0.0436053
1475	0.030627	0.11032	0.0437164
1474	0.0306344	0.110344	0.0438057
1473	0.0306051	0.110404	0.0439156
1472	0.0305617	0.110562	0.0440622
1471	0.0305391	0.110741	0.0441801
1470	0.0305333	0.110991	0.0442715
1469	0.0305496	0.111274	0.044392
1468	0.03061	0.111568	0.0445258
1467	0.0306416	0.111847	0.0446417
1466	0.0307063	0.112068	0.0447585
1465	0.0307948	0.11224	0.0448913
1464	0.0308489	0.112324	0.044983
1463	0.0309345	0.112373	0.0450976
1462	0.0310116	0.112328	0.0452238
1461	0.0310827	0.112255	0.0453043
1460	0.0311661	0.112145	0.0454114
1459	0.0311978	0.112009	0.0455426
1458	0.0312371	0.111883	0.0456711
1457	0.0312313	0.111744	0.0457981
1456	0.0311962	0.111686	0.0459225
1455	0.0312034	0.111716	0.0460625
1454	0.0312174	0.111807	0.0462104
1453	0.0312245	0.111957	0.0463269
1452	0.031219	0.112166	0.0464385
1451	0.0311972	0.112351	0.0465759
1450	0.0312527	0.112617	0.0467218
1449	0.0313306	0.112909	0.0468294
1448	0.0313857	0.113135	0.0469376
1447	0.0314869	0.113349	0.0470559
1446	0.0315426	0.113439	0.0471767
1445	0.0316498	0.113522	0.0473239
1444	0.0317531	0.113526	0.0474371
1443	0.0318046	0.113419	0.0475479
1442	0.0318769	0.113301	0.0476921
1441	0.0319456	0.113186	0.0478399
1440	0.0319627	0.113003	0.0479999
1439	0.0319969	0.112858	0.048128
1438	0.0320456	0.112833	0.0482972
1437	0.0320323	0.112785	0.0484404
1436	0.0320545	0.112798	0.0485976
1435	0.0320868	0.112959	0.048742
1434	0.0320688	0.113135	0.0488584
1433	0.0321052	0.113358	0.0490066
1432	0.0321417	0.113606	0.0491471
1431	0.0322254	0.113851	0.049308
1430	0.0323386	0.114096	0.0494677
1429	0.0324138	0.114239	0.0495737
1428	0.0325173	0.114326	0.049737
1427	0.032625	0.114368	0.0499157
1426	0.0327809	0.114376	0.0500385
1425	0.0328681	0.114239	0.0501926
1424	0.032942	0.114113	0.0503164
1423	0.0329938	0.113923	0.0505005
1422	0.0331165	0.11383	0.0506927
1421	0.0331439	0.113716	0.0508611
1420	0.0331307	0.11363	0.0510279
1419	0.0331624	0.113636	0.0511722
1418	0.0331965	0.113738	0.0513649
1417	0.0332398	0.11391	0.0515263
1416	0.0333238	0.114153	0.0517284
1415	0.0333748	0.114349	0.0519234
1414	0.0334585	0.11457	0.0520953
1413	0.0336038	0.114809	0.0522633
1412	0.0337844	0.115041	0.0524742
1411	0.0338893	0.115117	0.0526269
1410	0.0340272	0.11512	0.052821
1409	0.0341699	0.115069	0.0530028
1408	0.0344052	0.11506	0.0532235
1407	0.034539	0.114926	0.0534766
1406	0.0346009	0.114758	0.0536711
1405	0.034665	0.11459	0.053898
1404	0.0348602	0.114608	0.0541374
1403	0.0349932	0.114669	0.0543523
1402	0.0350744	0.114756	0.0546039
1401	0.0350598	0.114808	0.0547999
1400	0.0352885	0.115112	0.0550454
1399	0.0354867	0.115436	0.0553112
1398	0.0356643	0.115708	0.0556004
1397	0.0358369	0.115975	0.0558462
1396	0.0360166	0.116168	0.0561105
1395	0.0363158	0.116418	0.0564177
1394	0.0366457	0.11661	0.0567372
1393	0.0368552	0.116655	0.0570204
1392	0.0370303	0.116612	0.0573293
1391	0.0373175	0.116617	0.0576614
1390	0.0375498	0.116613	0.0579384
1389	0.037658	0.116496	0.0582142
1388	0.0378307	0.116436	0.0585277
1387	0.0379022	0.116391	0.0587862
1386	0.0379841	0.116411	0.0590433
1385	0.0380943	0.116485	0.0592561
1384	0.0381143	0.116544	0.059385
1383	0.0380952	0.116584	0.059485
1382	0.0381704	0.116729	0.059608
1381	0.0381828	0.116793	0.0596328
1380	0.0381421	0.116785	0.0596175
1379	0.0381086	0.116706	0.0595937
1378	0.0380696	0.116527	0.0594797
1377	0.0379332	0.116196	0.0593545
1376	0.0378656	0.11587	0.0593036
1375	0.0377639	0.115476	0.0591775
1374	0.0375093	0.11497	0.0590263
1373	0.0374298	0.114606	0.058975
1372	0.0371636	0.114095	0.0588567
1371	0.0369638	0.11372	0.0587803
1370	0.0369582	0.11358	0.0587805
1369	0.0367793	0.113379	0.058729
1368	0.0366483	0.113251	0.0587915
1367	0.0366898	0.113337	0.05886
1366	0.0366204	0.113306	0.0589254
1365	0.0366273	0.113316	0.0590207
1364	0.0367664	0.113411	0.0591286
1363	0.0367553	0.113309	0.0592754
1362	0.0367698	0.113158	0.0594444
1361	0.0369755	0.113121	0.0596469
1360	0.0370286	0.112874	0.0597969
1359	0.0370731	0.112626	0.0599618
1358	0.0371876	0.112454	0.0601929
1357	0.0371935	0.112159	0.0602975
1356	0.0371831	0.111952	0.0604383
1355	0.0373267	0.111952	0.0606129
1354	0.0373694	0.111874	0.0606766
1353	0.0373792	0.111879	0.0608179
1352	0.0374728	0.111925	0.0609553
1351	0.0375354	0.111993	0.061051
1350	0.037635	0.112094	0.0612035
1349	0.0377172	0.112131	0.0613639
1348	0.0378542	0.112178	0.0615568
1347	0.0379391	0.112143	0.0617092
1346	0.0381027	0.112069	0.0618724
1345	0.0382239	0.111892	0.0620246
1344	0.0383126	0.111662	0.0622288
1343	0.0384045	0.111418	0.062369
1342	0.0384895	0.111219	0.0625083
1341	0.0385495	0.110999	0.0626866
1340	0.0385622	0.11083	0.0628352
1339	0.0386053	0.110725	0.0629645
1338	0.0386604	0.110679	0.0631006
1337	0.0387529	0.110715	0.0632497
1336	0.0387993	0.110767	0.0633701
1335	0.0389024	0.110813	0.0635122
1334	0.0389972	0.110863	0.0636786
1333	0.0391274	0.11088	0.0638354
1332	0.0392625	0.110851	0.063995
1331	0.0393929	0.110735	0.0641417
1330	0.0394894	0.110564	0.06432
1329	0.0396207	0.110352	0.0644456
1328	0.0397269	0.110125	0.0646216
1327	0.039813	0.109877	0.0648107
1326	0.0398774	0.109682	0.0649603
1325	0.0399089	0.109529	0.0651252
1324	0.0399837	0.109397	0.0653002
1323	0.0400522	0.10932	0.0654391
1322	0.0401513	0.109337	0.0655726
1321	0.040198	0.109372	0.065712
1320	0.0403084	0.109409	0.0658486
1319	0.0404565	0.109445	0.0659949
1318	0.0405542	0.10943	0.0661692
1317	0.0406865	0.109362	0.0663364
1316	0.0408523	0.109253	0.0665254
1315	0.0409733	0.10905	0.0666797
1314	0.0411276	0.108881	0.066818
1313	0.0412415	0.108617	0.0669855
1312	0.0412875	0.108355	0.0671785
1311	0.041364	0.108157	0.0673296
1310	0.0414528	0.108009	0.067474
1309	0.0415169	0.107911	0.0676433
1308	0.0416033	0.107829	0.0677993
1307	0.0416911	0.107864	0.0679435
1306	0.0417763	0.10787	0.0680772
1305	0.0419032	0.107863	0.0682169
1304	0.0420367	0.107884	0.0683945
1303	0.0421978	0.107852	0.0685593
1302	0.0423559	0.107762	0.0687107
1301	0.0424965	0.107613	0.0688878
1300	0.0426151	0.107379	0.0690463
1299	0.0427086	0.107123	0.0692439
1298	0.04287	0.106952	0.0693986
1297	0.0429859	0.106748	0.0695597
1296	0.0430188	0.106533	0.0696736
1295	0.0431195	0.106403	0.0698692
1294	0.0432191	0.106311	0.070026
1293	0.0432704	0.106264	0.0701622
1292	0.0433958	0.106295	0.0702808
1291	0.0435433	0.106291	0.0704157
1290	0.0436582	0.106274	0.0705994
1289	0.0437849	0.106269	0.0707351
1288	0.0439475	0.106162	0.0708959
1287	0.0441408	0.106048	0.0710811
1286	0.0442588	0.10585	0.0712563
1285	0.0444014	0.105633	0.0714052
1284	0.0445025	0.1054	0.0715809
1283	0.0445934	0.10516	0.071764
1282	0.044691	0.104977	0.0719209
1281	0.0447969	0.104813	0.0720459
1280	0.0448806	0.104707	0.0721815
1279	0.044942	0.10466	0.0723141
1278	0.045062	0.104654	0.0724509
1277	0.045162	0.104624	0.0725708
1276	0.0453362	0.104624	0.0727307
1275	0.0454867	0.10459	0.0728712
1274	0.0456364	0.104523	0.0730282
1273	0.0457818	0.104419	0.0731909
1272	0.0459482	0.104251	0.0733665
1271	0.0460948	0.104057	0.073543
1270	0.0462149	0.103815	0.0737008
1269	0.0463337	0.103604	0.07386
1268	0.0464196	0.103381	0.0740407
1267	0.0464788	0.103186	0.074166
1266	0.0466109	0.103109	0.0742885
1265	0.0467107	0.103019	0.0743944
1264	0.0468182	0.102995	0.0745645
1263	0.0469423	0.102957	0.074718
1262	0.0470909	0.102946	0.0748348
1261	0.0472401	0.102908	0.0749834
1260	0.0474267	0.10288	0.075119
1259	0.0476158	0.102747	0.0752854
1258	0.0477664	0.102597	0.0754748
1257	0.0479261	0.1024	0.0756544
1256	0.0480324	0.102174	0.0758198
1255	0.0481725	0.101954	0.0759767
1254	0.0482614	0.10175	0.0761214
1253	0.0484002	0.101601	0.0762689
1252	0.0484696	0.10144	0.0763643
1251	0.0485974	0.101412	0.0764928
1250	0.048724	0.10135	0.0766382
1249	0.0488422	0.101328	0.0767628
1248	0.0489938	0.101306	0.0768929
1247	0.0491637	0.101282	0.0770242
1246	0.0493273	0.101183	0.0771924
1245	0.0494598	0.101042	0.0773698
1244	0.0496223	0.100884	0.0775007
1243	0.0497628	0.100658	0.0776538
1242	0.0498743	0.100437	0.0777801
1241	0.0500244	0.100216	0.0779207
1240	0.0501105	0.100016	0.0780414
1239	0.0502048	0.0998882	0.0781477
1238	0.0502963	0.0997554	0.0783015
1237	0.0504086	0.0996777	0.078379
1236	0.0505339	0.0996274	0.0784831
1235	0.0506544	0.0996058	0.0785718
1234	0.0508042	0.0995375	0.0786905
1233	0.0509659	0.0994432	0.0788351
1232	0.0511332	0.0993361	0.0789822
1231	0.0513042	0.0991867	0.0791294
1230	0.0514718	0.098997	0.0792426
1229	0.051585	0.0987794	0.0793936
1228	0.0517215	0.0985546	0.079538
1227	0.0518526	0.0983952	0.0796577
1226	0.0519401	0.0982136	0.0797555
1225	0.0520378	0.0980978	0.079866
1224	0.0521684	0.0980362	0.0799803
1223	0.0522909	0.09801	0.0801061
1222	0.0524241	0.0979708	0.0802463
1221	0.0525982	0.0979147	0.0803263
1220	0.05279	0.0978487	0.0804603
1219	0.0529515	0.0977411	0.0805569
1218	0.0531036	0.0975852	0.080738
1217	0.0532808	0.097393	0.0808833
1216	0.0533978	0.0972064	0.0810043
1215	0.053533	0.0970126	0.0811386
1214	0.0536755	0.0968575	0.0812403
1213	0.0537839	0.0967204	0.0813567
1212	0.0539147	0.0966459	0.0814626
1211	0.0540571	0.0966181	0.081543
1210	0.0542029	0.0965952	0.0816777
1209	0.0543744	0.0965673	0.0817831
1208	0.0545625	0.0965161	0.0818767
1207	0.054724	0.0964259	0.0820039
1206	0.054873	0.0962918	0.082171
1205	0.0550678	0.096135	0.0822415
1204	0.055243	0.0959762	0.0823997
1203	0.0553446	0.0957859	0.082511
1202	0.0554796	0.0956405	0.0826169
1201	0.0556102	0.0955257	0.0826807
1200	0.0557549	0.0954797	0.0828317
1199	0.0558734	0.0954331	0.0828853
1198	0.0560287	0.0954278	0.0829546
1197	0.0562289	0.0954475	0.0831196
1196	0.0563862	0.0954016	0.0832373
1195	0.0565537	0.0953445	0.0832991
1194	0.056755	0.0952816	0.0834473
1193	0.0568834	0.0951207	0.0835654
1192	0.0570267	0.0949915	0.0836463
1191	0.0571575	0.0948647	0.0837523
1190	0.0572963	0.0947412	0.083868
1189	0.0574194	0.094679	0.0839385
1188	0.0575303	0.0946054	0.0839825
1187	0.0576773	0.0946059	0.0840627
1186	0.0578177	0.0946062	0.0841704
1185	0.0580084	0.0946079	0.0842287
1184	0.0581771	0.094608	0.0842974
1183	0.0583235	0.0945745	0.0844268
1182	0.0584964	0.0945167	0.0845152
1181	0.0586832	0.0944559	0.0846238
1180	0.058792	0.0943383	0.0847107
1179	0.0589265	0.0942654	0.0848077
1178	0.0590783	0.0941908	0.0848762
1177	0.0591995	0.0941196	0.0849343
1176	0.0593285	0.0940972	0.0850194
1175	0.0594755	0.0941262	0.0850845
1174	0.0596508	0.0941894	0.0850971
1173	0.0597981	0.0942322	0.085172
1172	0.0599464	0.0942745	0.0852658
1171	0.0601235	0.0942768	0.0853813
1170	0.0603002	0.0942483	0.0854743
1169	0.060475	0.094214	0.085549
1168	0.0606244	0.0941897	0.085604
1167	0.0607656	0.0941732	0.0856693
1166	0.0608895	0.0941199	0.0857467
1165	0.0609859	0.0941144	0.0857976
1164	0.0611386	0.0941523	0.0858298
1163	0.0613015	0.0942545	0.085881
1162	0.0614539	0.0943488	0.0859376
1161	0.0616162	0.0943997	0.0860134
1160	0.0618305	0.0945067	0.0860574
1159	0.0619946	0.0945643	0.0861299
1158	0.062112	0.094583	0.086226
1157	0.0622643	0.094609	0.086276
1156	0.0623817	0.0946037	0.0863321
1155	0.0624979	0.0946166	0.0863731
1154	0.0626368	0.094692	0.086437
1153	0.0627826	0.0947592	0.0864609
1152	0.0629603	0.0948796	0.0864897
1151	0.0631043	0.0950175	0.0865094
1150	0.0632206	0.0951238	0.086562
1149	0.063417	0.0952846	0.0865968
1148	0.0635575	0.0953894	0.0866479
1147	0.0636995	0.0955242	0.0866856
1146	0.0638346	0.0956147	0.0867708
1145	0.0639888	0.0957277	0.0867826
1144	0.0641433	0.0957924	0.0868199
1143	0.0642606	0.0959337	0.0868622
1142	0.0643574	0.0960519	0.0868692
1141	0.0645029	0.096217	0.0868802
1140	0.064652	0.0964248	0.0869415
1139	0.0648119	0.0966201	0.086953
1138	0.0649479	0.0968047	0.0869628
1137	0.0650855	0.0969786	0.0869845
1136	0.0652318	0.0972086	0.0870281
1135	0.0653764	0.0974019	0.0870612
1134	0.0655128	0.0975817	0.087072
1133	0.0656508	0.0977755	0.0871074
1132	0.0657665	0.0979526	0.0871064
1131	0.0659068	0.0981664	0.0871013
1130	0.066035	0.0983988	0.0870601
1129	0.0661535	0.0986461	0.0870694
1128	0.066327	0.0989391	0.0870953
1127	0.0664927	0.099249	0.0871377
1126	0.0666245	0.0995394	0.0871067
1125	0.066755	0.0998363	0.0871173
1124	0.0668374	0.100113	0.0871496
1123	0.0669702	0.100346	0.0871291
1122	0.0671234	0.100636	0.087128
1121	0.0672148	0.100935	0.0871224
1120	0.0673177	0.101232	0.0870947
1119	0.0674585	0.101553	0.0870649
1118	0.0675599	0.101913	0.0870696
1117	0.067734	0.102301	0.0870721
1116	0.0678733	0.102711	0.0870432
1115	0.0680258	0.103094	0.0870311
1114	0.0681266	0.103472	0.0870363
1113	0.06824	0.103825	0.087002
1112	0.0683518	0.104204	0.0869934
1111	0.0684612	0.104593	0.0869548
1110	0.0685931	0.105	0.0869412
1109	0.0687053	0.105388	0.086941
1108	0.0688157	0.105814	0.0868566
1107	0.0689321	0.106317	0.0868282
1106	0.0690648	0.106788	0.0868105
1105	0.0691963	0.107253	0.0867475
1104	0.0692948	0.107774	0.0867606
1103	0.0694116	0.108252	0.086717
1102	0.0695575	0.108753	0.0866948
1101	0.0696338	0.109231	0.0866534
1100	0.0697429	0.109731	0.0866193
1099	0.0698267	0.11022	0.0865477
1098	0.0699504	0.110749	0.0865052
1097	0.0700846	0.111334	0.0864269
1096	0.0701747	0.111939	0.0863812
1095	0.0702942	0.112529	0.0863509
1094	0.0704162	0.113156	0.0862899
1093	0.0705237	0.113766	0.0862237
1092	0.0706071	0.114343	0.086182
1091	0.0707014	0.114973	0.0861222
1090	0.0707846	0.115576	0.0860584
1089	0.0708844	0.116208	0.0859812
1088	0.0709876	0.116875	0.0859194
1087	0.071087	0.117534	0.0858639
1086	0.0711848	0.118226	0.0857709
1085	0.0712884	0.118968	0.0857044
1084	0.071367	0.119678	0.0856394
1083	0.071468	0.120409	0.0855911
1082	0.0715846	0.121115	0.0855104
1081	0.0716524	0.121847	0.0854421
1080	0.0717413	0.122553	0.0853591
1079	0.0718238	0.123294	0.0852493
1078	0.071906	0.124045	0.0852025
1077	0.0720107	0.124814	0.0851105
1076	0.07207	0.125602	0.0850234
1075	0.0721482	0.126414	0.0849165
1074	0.0722319	0.127254	0.0848415
1073	0.07231	0.128129	0.0847716
1072	0.0723845	0.12898	0.0846641
1071	0.0724642	0.129827	0.0846066
1070	0.0725656	0.130705	0.0844799
1069	0.072626	0.131583	0.0843519
1068	0.0726878	0.132445	0.0842677
1067	0.0727451	0.133341	0.0841703
1066	0.0728325	0.134302	0.0840604
1065	0.0729064	0.135261	0.0839826
1064	0.0729641	0.136252	0.0838734
1063	0.0730385	0.137232	0.0837537
1062	0.0730974	0.138245	0.0836628
1061	0.0731546	0.139253	0.0835465
1060	0.0732059	0.140276	0.083417
1059	0.0732599	0.141277	0.0833074
1058	0.0733476	0.142309	0.0831992
1057	0.0733932	0.143376	0.0830791
1056	0.07347	0.144481	0.0829779
1055	0.0735091	0.145585	0.0828591
1054	0.0735591	0.146712	0.0827263
1053	0.0736215	0.147897	0.0825949
1052	0.0736908	0.149084	0.0824677
1051	0.0737252	0.150237	0.0823353
1050	0.0737712	0.151367	0.0822243
1049	0.0738062	0.152539	0.0820756
1048	0.0738652	0.153735	0.0819555
1047	0.0739036	0.154957	0.0818184
1046	0.0739533	0.156204	0.0816917
1045	0.0739868	0.157445	0.0815522
1044	0.0740338	0.158768	0.0814004
1043	0.074101	0.160107	0.0812877
1042	0.0741247	0.161435	0.0811258
1041	0.0741599	0.162746	0.0809724
1040	0.074182	0.164104	0.0808548
1039	0.0742024	0.165456	0.0806986
1038	0.0742426	0.166854	0.080553
1037	0.0742647	0.168253	0.0803794
1036	0.0743055	0.169672	0.0802087
1035	0.0743396	0.171167	0.0800679
1034	0.0743699	0.172677	0.0799139
1033	0.0743869	0.174175	0.0797506
1032	0.0744254	0.175701	0.079587
1031	0.0744432	0.177228	0.0794487
1030	0.0744805	0.178786	0.0792857
1029	0.0744932	0.180341	0.0791218
1028	0.0745036	0.181963	0.0789616
1027	0.0744939	0.183598	0.0787987
1026	0.0745142	0.185271	0.0786268
1025	0.0745679	0.186947	0.0784468
1024	0.0745597	0.188622	0.0782791
1023	0.0745495	0.190331	0.0781098
1022	0.0745513	0.192082	0.0779101
1021	0.0745652	0.193834	0.0777493
1020	0.074567	0.195582	0.0775756
1019	0.074571	0.197352	0.077407
1018	0.0745684	0.199161	0.0772295
1017	0.0745515	0.201027	0.0770409
1016	0.0745578	0.20292	0.0768516
1015	0.0745636	0.204827	0.0766686
1014	0.0745381	0.206775	0.0765085
1013	0.0745337	0.208744	0.076317
1012	0.0745191	0.210755	0.0761173
1011	0.0744908	0.212735	0.0759085
1010	0.0745026	0.214794	0.0757215
1009	0.0744804	0.216871	0.0755278
1008	0.0744445	0.218972	0.0753305
1007	0.074423	0.221065	0.0751344
1006	0.0744187	0.223243	0.0749431
1005	0.0743991	0.225408	0.0747572
1004	0.0743619	0.227572	0.0745658
1003	0.0743111	0.22978	0.0743706
1002	0.0743032	0.232033	0.0741686
1001	0.0742631	0.234298	0.0739713
1000	0.074235	0.236607	0.0737706
999	0.0741844	0.23898	0.073588
998	0.0741515	0.241453	0.0733814
997	0.0740901	0.243815	0.073204
996	0.0740523	0.246183	0.0730085
995	0.0740132	0.248487	0.0727995
994	0.0739496	0.250823	0.0725937
993	0.07389	0.253191	0.0723951
992	0.073861	0.255587	0.0722158
991	0.0738289	0.258023	0.0720367
990	0.073773	0.260496	0.0718192
989	0.0736947	0.262947	0.0716144
988	0.0736589	0.265404	0.0714336
987	0.0735912	0.267931	0.0712417
986	0.0735061	0.27046	0.0710594
985	0.0734292	0.272994	0.0708504
984	0.0733969	0.275567	0.0706888
983	0.0733182	0.278135	0.0704577
982	0.073221	0.280762	0.070254
981	0.0731595	0.283394	0.0700673
980	0.0730705	0.286059	0.0698953
979	0.0729976	0.288742	0.0697084
978	0.0729414	0.291466	0.0695077
977	0.0728756	0.294186	0.0692962
976	0.0728972	0.296866	0.0691402
975	0.0728855	0.29962	0.0690539
974	0.0727909	0.30241	0.0689571
973	0.0727027	0.305209	0.0687709
972	0.0726122	0.308031	0.0685659
971	0.0725222	0.310905	0.0683746
970	0.0723988	0.313764	0.0682112
969	0.0723027	0.316694	0.0680231
968	0.0722029	0.319584	0.067821
967	0.0720883	0.322524	0.0675943
966	0.0719781	0.325448	0.0674105
965	0.0718627	0.328387	0.0672046
964	0.0717372	0.331337	0.0669865
963	0.0716102	0.334306	0.0666814
962	0.0714313	0.337259	0.0664297
961	0.0712239	0.340144	0.0662849
960	0.0710337	0.343089	0.0661054
959	0.0708794	0.34608	0.0659255
958	0.0707541	0.34912	0.0657649
957	0.0706052	0.352128	0.0655795
956	0.0705041	0.355187	0.0654216
955	0.0703761	0.358239	0.0652263
954	0.0702477	0.361265	0.065062
953	0.0700752	0.364327	0.0649193
952	0.0699442	0.367393	0.0647382
951	0.0698141	0.37044	0.0645848
950	0.0696688	0.373536	0.0644199
949	0.0695171	0.376614	0.0642629
948	0.0693442	0.379651	0.0641149
947	0.0691729	0.382723	0.0639469
946	0.069045	0.385813	0.0637888
945	0.0688823	0.388868	0.0635867
944	0.0686913	0.391924	0.0634453
943	0.0685502	0.394948	0.063299
942	0.0684007	0.397974	0.0631735
941	0.068184	0.401029	0.0629996
940	0.0680342	0.404087	0.0628463
939	0.0678459	0.407019	0.0626756
938	0.0676451	0.410098	0.0625325
937	0.0674379	0.413079	0.0623988
936	0.0672539	0.41602	0.0622081
935	0.0670747	0.418928	0.0620338
934	0.0668732	0.421885	0.0619224
933	0.0666741	0.424808	0.0617208
932	0.0664933	0.427718	0.0616243
931	0.066294	0.430568	0.0615074
930	0.0660941	0.433417	0.0613387
929	0.0658613	0.43617	0.0612149
928	0.0656389	0.438946	0.0611125
927	0.0654415	0.441702	0.0609797
926	0.0652459	0.444341	0.0608582
925	0.0650287	0.447046	0.0607033
924	0.0648383	0.449693	0.060593
923	0.0646093	0.45232	0.0604485
922	0.064391	0.45481	0.0603137
921	0.0641574	0.457284	0.060249
920	0.0639754	0.459809	0.060119
919	0.0637485	0.462188	0.0599742
918	0.0635135	0.464524	0.0598753
917	0.0632435	0.466778	0.0597702
916	0.0630419	0.469113	0.0596503
915	0.0628672	0.471377	0.059532
914	0.0625988	0.473536	0.0594372
913	0.0623324	0.475595	0.0593656
912	0.0621361	0.477488	0.0592462
911	0.0619228	0.479457	0.0591231
910	0.0616601	0.481367	0.0590077
909	0.0614194	0.483182	0.0588893
908	0.0611495	0.48487	0.0588156
907	0.0609165	0.486627	0.0587108
906	0.0606688	0.488266	0.0585897
905	0.0604703	0.489851	0.0585127
904	0.0601582	0.491273	0.058432
903	0.0599061	0.492722	0.0583633
902	0.0596521	0.493966	0.0582664
901	0.0593978	0.49502	0.0581016
900	0.0591884	0.496299	0.0580381
899	0.0589283	0.49732	0.0579913
898	0.0586911	0.498218	0.0578461
897	0.0583755	0.499067	0.0578445
896	0.0580942	0.49985	0.0577107
895	0.0578322	0.500606	0.0576066
894	0.0575751	0.501246	0.057556
893	0.0573312	0.501601	0.0574816
892	0.0570354	0.501983	0.0573147
891	0.0568313	0.502326	0.0572929
890	0.0566149	0.502638	0.0572845
889	0.0562966	0.50261	0.0571944
888	0.0560013	0.502716	0.0570812
887	0.0557119	0.502554	0.0570352
886	0.0554348	0.50235	0.0569296
885	0.0551673	0.502118	0.0568917
884	0.0549339	0.501754	0.0568076
883	0.0546432	0.501099	0.0567307
882	0.0543941	0.50057	0.0566862
881	0.0540938	0.499883	0.0566192
880	0.0538186	0.499038	0.0565687
879	0.0536181	0.498283	0.0565749
878	0.053368	0.497226	0.0564727
877	0.0531044	0.496168	0.0564447
876	0.0527598	0.494975	0.0563807
875	0.052453	0.493589	0.0562884
874	0.0521936	0.492268	0.0562677
873	0.0518851	0.490784	0.0562809
872	0.0516584	0.489333	0.0561708
871	0.0513769	0.487523	0.0560777
870	0.0511064	0.485771	0.0561281
869	0.0508277	0.484005	0.0561409
868	0.0506062	0.482072	0.0560933
867	0.0503853	0.480123	0.0560676
866	0.0500861	0.477787	0.0560614
865	0.0498014	0.475553	0.055973
864	0.0495432	0.473394	0.0559483
863	0.0493066	0.470994	0.0559095
862	0.048923	0.468623	0.0559042
861	0.0486605	0.465935	0.0558819
860	0.0484034	0.463064	0.0559071
859	0.0481936	0.460323	0.0559108
858	0.0478799	0.457552	0.0559614
857	0.0475913	0.45483	0.0560136
856	0.0474133	0.451823	0.0559361
855	0.0471651	0.448764	0.055971
854	0.0469044	0.445559	0.0560005
853	0.0465643	0.442349	0.0559504
852	0.0462077	0.439331	0.0559989
851	0.0460543	0.436233	0.0560773
850	0.0468108	0.437539	0.0564942
849	0.0465654	0.434197	0.0564871
848	0.046343	0.430923	0.0565689
847	0.0461014	0.427438	0.0566812
846	0.0456742	0.423396	0.0566758
845	0.0453998	0.41954	0.0567252
844	0.0451399	0.415881	0.0568161
843	0.0449204	0.412295	0.0568988
842	0.0447548	0.408687	0.056978
841	0.0444738	0.404769	0.057141
840	0.044259	0.400628	0.0573222
839	0.0438692	0.396398	0.0572653
838	0.0434665	0.392527	0.0574591
837	0.0433764	0.388878	0.057618
836	0.0432396	0.385088	0.0576299
835	0.0428562	0.380974	0.0577262
834	0.0425612	0.376783	0.057839
833	0.0423295	0.372597	0.057931
832	0.0420836	0.368517	0.0582658
831	0.0419063	0.364767	0.0584913
830	0.0417947	0.361002	0.0586863
829	0.0414697	0.356781	0.0588378
828	0.041209	0.352551	0.058963
827	0.040941	0.348166	0.0592529
826	0.0406808	0.344043	0.0594119
825	0.0405074	0.34036	0.0594586
824	0.0402387	0.336355	0.0597324
823	0.0400298	0.33216	0.059988
822	0.0398205	0.327933	0.0603436
821	0.0396319	0.32383	0.0605851
820	0.0393666	0.320043	0.0607646
819	0.0392084	0.316402	0.0609741
818	0.0390701	0.312769	0.0613136
817	0.0388427	0.308809	0.0615523
816	0.038571	0.304689	0.0617787
815	0.038398	0.300787	0.0620785
814	0.0381768	0.297025	0.0622673
813	0.0380626	0.293396	0.062563
812	0.0379926	0.289795	0.0628223
811	0.0378039	0.285867	0.0631337
810	0.0374895	0.281698	0.063594
809	0.037261	0.277885	0.0639717
808	0.0371841	0.274351	0.0642865
807	0.037182	0.270715	0.0647392
806	0.0369892	0.266948	0.0651641
805	0.0366122	0.262933	0.0655003
804	0.0364549	0.259222	0.0658565
803	0.0363405	0.255824	0.0662665
802	0.0363416	0.252464	0.0666235
801	0.0362044	0.24903	0.0671307
800	0.0360433	0.245309	0.0675335
799	0.035812	0.241658	0.0679611
798	0.0356165	0.238239	0.0683538
797	0.0355821	0.235063	0.0687368
796	0.0355384	0.231953	0.0691807
795	0.0354574	0.22871	0.0696367
794	0.0353206	0.225274	0.0701525
793	0.0352208	0.221927	0.0705097
792	0.0351636	0.219004	0.0711512
791	0.0351097	0.21599	0.0717315
790	0.0350608	0.212945	0.0720708
789	0.0349222	0.209874	0.072522
788	0.0347944	0.206717	0.0730149
787	0.0347857	0.203786	0.0734677
786	0.0346872	0.20118	0.0739824
785	0.0346951	0.198325	0.0745235
784	0.0347203	0.195421	0.0750762
783	0.0346692	0.192533	0.0756103
782	0.0345103	0.189544	0.0760671
781	0.0346612	0.187051	0.0765732
780	0.0347024	0.184535	0.0771702
779	0.0346474	0.181878	0.0777033
778	0.0345479	0.179005	0.0781703
777	0.0346667	0.176356	0.0787363
776	0.0347343	0.174001	0.0792464
775	0.0347564	0.171629	0.0798275
774	0.0347673	0.169177	0.0803686
773	0.0346955	0.166632	0.0809374
772	0.0347614	0.164189	0.081566
771	0.0348645	0.161879	0.0822647
770	0.0350192	0.15981	0.0828119
769	0.0350697	0.157685	0.0833226
768	0.035053	0.155356	0.0838328
767	0.0350224	0.153062	0.084401
766	0.0351206	0.15101	0.084999
765	0.0353216	0.149105	0.0855392
764	0.0354933	0.147168	0.0861046
763	0.0356279	0.145108	0.0866347
762	0.0357331	0.143051	0.0872054
761	0.0358158	0.141167	0.0878837
760	0.0359723	0.139381	0.0884981
759	0.0362181	0.137616	0.0890153
758	0.0363683	0.135733	0.0897286
757	0.0364546	0.133798	0.0903418
756	0.0366399	0.132032	0.0909253
755	0.0368666	0.130445	0.0914927
754	0.0370268	0.128934	0.0920707
753	0.0372048	0.127347	0.0926953
752	0.0373265	0.125611	0.0932975
751	0.0376218	0.124189	0.0939835
750	0.0378934	0.122917	0.0945937
749	0.0381348	0.121494	0.095092
748	0.0383117	0.120036	0.0957431
747	0.0386336	0.118805	0.0962926
746	0.0389702	0.117653	0.0968236
745	0.0391712	0.116573	0.0974509
744	0.0394169	0.115414	0.0980108
743	0.0396466	0.114354	0.0985644
742	0.0399668	0.113324	0.099035
741	0.040302	0.112415	0.0996893
740	0.0405846	0.111561	0.100311
739	0.0408949	0.110719	0.100865
738	0.0411698	0.109907	0.101318
737	0.0414974	0.109154	0.101846
736	0.0418839	0.108564	0.102378
735	0.0422218	0.108018	0.102882
734	0.0425358	0.107394	0.103452
733	0.0429006	0.106821	0.103935
732	0.0433184	0.106406	0.104481
731	0.0436687	0.10609	0.10495
730	0.044004	0.105753	0.105506
729	0.0443864	0.105439	0.10594
728	0.0448352	0.105187	0.106502
727	0.0452701	0.104999	0.106931
726	0.0456487	0.104841	0.107408
725	0.0461113	0.10488	0.107859
724	0.0464371	0.104709	0.108319
723	0.0469256	0.104699	0.10864
722	0.0473835	0.104843	0.109086
721	0.0477823	0.105088	0.109488
720	0.0482537	0.105195	0.110023
719	0.0487091	0.105278	0.110369
718	0.0491919	0.105592	0.110722
717	0.0496611	0.106034	0.11112
716	0.0500333	0.106396	0.1114
715	0.0504521	0.106697	0.111662
714	0.0510231	0.107149	0.112122
713	0.0515457	0.107676	0.11247
712	0.0519329	0.108217	0.112759
711	0.0524713	0.108781	0.113071
710	0.0530496	0.109334	0.113437
709	0.0535666	0.109947	0.113738
708	0.0540262	0.110774	0.113971
707	0.054558	0.111535	0.114238
706	0.0551451	0.112222	0.114472
705	0.0557053	0.113063	0.114748
704	0.0561784	0.114004	0.115048
703	0.0566719	0.114894	0.115267
702	0.0572825	0.115684	0.115342
701	0.0579145	0.116588	0.11557
700	0.0584106	0.117695	0.115785
699	0.0589364	0.118774	0.115977
698	0.0595487	0.119698	0.116127
697	0.060125	0.120692	0.116327
696	0.0606783	0.121813	0.116403
695	0.0611842	0.122964	0.116536
694	0.0618136	0.123966	0.116639
693	0.0624555	0.125016	0.116728
692	0.0629768	0.126221	0.116787
691	0.0635213	0.127424	0.116846
690	0.0641231	0.128471	0.116923
689	0.0647619	0.129519	0.116923
688	0.0653104	0.130763	0.116926
687	0.0657757	0.131917	0.116987
686	0.0663084	0.132987	0.1169
685	0.0669312	0.134146	0.116867
684	0.0674448	0.135394	0.116818
683	0.0680035	0.136699	0.116821
682	0.0686032	0.137821	0.116743
681	0.0692077	0.139045	0.116603
680	0.0696354	0.140203	0.11652
679	0.0700849	0.141515	0.116247
678	0.0707398	0.142799	0.116231
677	0.0715512	0.14414	0.116123
676	0.0721191	0.145482	0.115961
675	0.0726497	0.146714	0.115859
674	0.0732127	0.147804	0.115713
673	0.0737525	0.148963	0.11549
672	0.0743536	0.150281	0.115189
671	0.0749054	0.151457	0.115029
670	0.0753947	0.152428	0.114831
669	0.0759181	0.153558	0.114552
668	0.0763479	0.154732	0.114242
667	0.0768155	0.15576	0.113985
666	0.0773267	0.156744	0.113705
665	0.0778011	0.157827	0.113338
664	0.0783327	0.15893	0.113028
663	0.0788428	0.159967	0.112661
662	0.079311	0.160911	0.112443
661	0.0797373	0.161912	0.112056
660	0.0801224	0.162977	0.111644
659	0.0806042	0.163856	0.111384
658	0.0811458	0.164779	0.110969
657	0.0815055	0.165779	0.110494
656	0.081964	0.166786	0.110158
655	0.0823508	0.167589	0.109736
654	0.0827448	0.1684	0.109319
653	0.0831142	0.169337	0.108932
652	0.0835089	0.170108	0.10855
651	0.0838406	0.170803	0.108037
650	0.0842377	0.171682	0.107668
649	0.0846415	0.172486	0.107195
648	0.0849861	0.173094	0.106769
647	0.0852202	0.173719	0.106368
646	0.0854706	0.174396	0.105912
645	0.0858125	0.175001	0.105435
644	0.0859996	0.175541	0.104984
643	0.0862904	0.176184	0.104574
642	0.0865896	0.176737	0.104134
641	0.0868085	0.177136	0.103687
640	0.0870034	0.177576	0.103266
639	0.0871682	0.178147	0.10285
638	0.0873604	0.178584	0.102518
637	0.0875597	0.17892	0.102087
636	0.0875859	0.179265	0.101634
635	0.0877566	0.179633	0.101232
634	0.0878338	0.179867	0.100961
633	0.0879043	0.180184	0.100585
632	0.0879214	0.180371	0.100294
631	0.0881015	0.18055	0.0999183
630	0.0881328	0.180708	0.0996742
629	0.0881379	0.180936	0.0993189
628	0.0881619	0.181118	0.0991169
627	0.0881611	0.181168	0.0989025
626	0.0880816	0.181186	0.0986467
625	0.0880347	0.181139	0.0984631
624	0.0879813	0.181098	0.0982784
623	0.0878927	0.181122	0.0981555
622	0.0877943	0.181128	0.0980105
621	0.0876223	0.180939	0.0979792
620	0.0875473	0.180767	0.097922
619	0.0873735	0.180617	0.0979579
618	0.0872197	0.180473	0.0979373
617	0.0870124	0.180173	0.0980252
616	0.0868236	0.179957	0.0981569
615	0.0865728	0.179803	0.09827
614	0.0863515	0.179534	0.0984691
613	0.0860903	0.179219	0.09872
612	0.0858396	0.178981	0.0990162
611	0.0856151	0.178676	0.0992537
610	0.0852821	0.178367	0.0996038
609	0.0849077	0.178097	0.100156
608	0.0846325	0.177882	0.100623
607	0.0842719	0.177699	0.101071
606	0.0838395	0.17753	0.101692
605	0.0835149	0.177362	0.10241
604	0.0831753	0.177231	0.103142
603	0.0827968	0.177287	0.10394
602	0.0824318	0.17742	0.104814
601	0.081969	0.177434	0.10581
600	0.0815023	0.177652	0.106799
599	0.0810237	0.177945	0.107863
598	0.0805974	0.178265	0.108989
597	0.0802797	0.178788	0.110167
596	0.0797639	0.179393	0.11145
595	0.0793579	0.180101	0.112785
594	0.0789032	0.180928	0.114127
593	0.0785167	0.181947	0.115679
592	0.0780997	0.182952	0.117271
591	0.0775831	0.184166	0.118832
590	0.0772221	0.185577	0.120443
589	0.0767362	0.187061	0.122226
588	0.0762562	0.188697	0.124049
587	0.075927	0.190498	0.125942
586	0.0755113	0.192401	0.127905
585	0.075023	0.194426	0.129943
584	0.0746292	0.196605	0.131989
583	0.0742007	0.198992	0.134135
582	0.0737702	0.201481	0.136347
581	0.0733665	0.204114	0.138594
580	0.073006	0.206954	0.140878
579	0.0725651	0.209808	0.143312
578	0.072167	0.212827	0.145722
577	0.0718097	0.216022	0.148133
576	0.0714955	0.219393	0.150655
575	0.071096	0.222856	0.153229
574	0.0706816	0.226474	0.155931
573	0.0703466	0.230118	0.158639
572	0.0700792	0.233921	0.161403
571	0.0697956	0.237836	0.164171
570	0.0695248	0.241811	0.167029
569	0.0692315	0.245791	0.169916
568	0.0691885	0.249976	0.172835
567	0.0690213	0.254246	0.175896
566	0.0689397	0.258683	0.179014
565	0.0688107	0.263067	0.182189
564	0.068887	0.26766	0.185484
563	0.069003	0.272298	0.188871
562	0.069102	0.276984	0.192328
561	0.0692625	0.281867	0.195939
560	0.0696806	0.2869	0.19961
559	0.0701246	0.291926	0.203453
558	0.0705994	0.297087	0.2074
557	0.071276	0.302387	0.211548
556	0.0720243	0.307698	0.215775
555	0.0728588	0.313037	0.220024
554	0.0738423	0.318445	0.224418
553	0.0748969	0.323864	0.228996
552	0.0761457	0.329307	0.23361
551	0.0775489	0.334927	0.238357
550	0.0789421	0.340558	0.243145
549	0.0804949	0.345993	0.247984
548	0.0821558	0.351377	0.252835
547	0.0838018	0.356689	0.257629
546	0.0855894	0.362012	0.262454
545	0.0874055	0.367235	0.267289
544	0.0893321	0.372485	0.27205
543	0.0913078	0.377651	0.276821
542	0.0932546	0.382729	0.281455
541	0.0952491	0.387709	0.286081
540	0.0971471	0.39259	0.290625
539	0.0990522	0.397324	0.295005
538	0.101007	0.401968	0.299197
537	0.102878	0.40648	0.30328
536	0.104666	0.410736	0.307139
535	0.106373	0.414937	0.310812
534	0.108046	0.418961	0.314351
533	0.109603	0.422846	0.317592
532	0.111063	0.426566	0.320601
531	0.112519	0.43016	0.323417
530	0.113811	0.433531	0.326003
529	0.115012	0.436687	0.328308
528	0.11613	0.439804	0.330532
527	0.117215	0.442726	0.332481
526	0.118233	0.445539	0.334174
525	0.119156	0.448148	0.335727
524	0.120081	0.450691	0.33705
523	0.120957	0.453119	0.338252
522	0.121816	0.455436	0.339337
521	0.122752	0.457853	0.340294
520	0.123642	0.460045	0.341094
519	0.124538	0.46216	0.341836
518	0.125411	0.464229	0.342548
517	0.126339	0.466288	0.343094
516	0.127375	0.468368	0.343661
515	0.128474	0.470492	0.34433
514	0.129597	0.472595	0.344866
513	0.130841	0.474706	0.345409
512	0.132109	0.476899	0.346027
511	0.133583	0.479212	0.346647
510	0.135088	0.48169	0.347375
509	0.136629	0.484102	0.348192
508	0.138305	0.48674	0.349092
507	0.140037	0.489459	0.349917
506	0.141936	0.492332	0.350811
505	0.143758	0.495276	0.351809
504	0.145763	0.49834	0.352805
503	0.147864	0.501581	0.353906
502	0.149987	0.504902	0.355109
501	0.152148	0.508378	0.35624
500	0.154408	0.51203	0.357473
499	0.156684	0.515782	0.358665
498	0.158899	0.519484	0.359848
497	0.161097	0.523206	0.361054
496	0.16338	0.527076	0.362222
495	0.165607	0.531018	0.363304
494	0.167786	0.534916	0.364338
493	0.170074	0.538977	0.365326
492	0.17241	0.543183	0.366361
491	0.174734	0.54747	0.367233
490	0.177024	0.551702	0.368099
489	0.179191	0.555957	0.368959
488	0.181365	0.560357	0.369689
487	0.183598	0.564841	0.370395
486	0.185849	0.569496	0.371103
485	0.188063	0.574282	0.371724
484	0.190301	0.579177	0.372341
483	0.19245	0.584293	0.372922
482	0.194645	0.589666	0.373397
481	0.19696	0.5952	0.373981
480	0.1992	0.601062	0.374559
479	0.201409	0.607213	0.375091
478	0.203618	0.613612	0.37578
477	0.205825	0.620306	0.376528
476	0.207981	0.627267	0.377357
475	0.210253	0.634832	0.378223
474	0.212558	0.642766	0.379195
473	0.214736	0.651016	0.380393
472	0.216907	0.659602	0.381619
471	0.219255	0.668585	0.382903
470	0.221564	0.677942	0.384422
469	0.223817	0.687636	0.386066
468	0.226065	0.697707	0.387792
467	0.22835	0.708296	0.389652
466	0.230784	0.719264	0.391719
465	0.233268	0.730612	0.393875
464	0.235768	0.742713	0.396212
463	0.238428	0.755238	0.398754
462	0.241055	0.768036	0.401389
461	0.243833	0.781398	0.4043
460	0.246759	0.795331	0.407276
459	0.249804	0.809822	0.410404
458	0.252947	0.824886	0.413628
457	0.256338	0.840736	0.417162
456	0.259871	0.857177	0.420795
455	0.263718	0.87414	0.4246
454	0.267741	0.891777	0.428643
453	0.272066	0.910121	0.432826
452	0.276835	0.929301	0.437403
451	0.28191	0.949298	0.44205
450	0.287546	0.970736	0.447337
449	0.29357	0.99238	0.452557
448	0.299919	1.01429	0.458035
447	0.306829	1.037	0.463819
446	0.314294	1.06028	0.469961
445	0.322395	1.08441	0.476412
444	0.331305	1.10948	0.483292
443	0.340885	1.13557	0.490536
442	0.351381	1.16258	0.4983
441	0.362596	1.1905	0.506458
440	0.374605	1.21885	0.515063
439	0.387523	1.24805	0.52406
438	0.401234	1.278	0.533536
437	0.415844	1.30864	0.543572
436	0.431387	1.34007	0.554067
435	0.447703	1.3719	0.565028
434	0.465001	1.40469	0.576483
433	0.483098	1.43804	0.588592
432	0.501976	1.47179	0.6011
431	0.521558	1.50575	0.614156
430	0.54184	1.54035	0.627808
429	0.562845	1.57491	0.642041
428	0.584639	1.60997	0.65708
427	0.607095	1.64513	0.672661
426	0.630073	1.68043	0.688901
425	0.653604	1.71568	0.7058
424	0.67773	1.7511	0.723499
423	0.702492	1.78639	0.742141
422	0.727999	1.82211	0.761681
421	0.754025	1.8572	0.782149
420	0.780172	1.89174	0.803187
419	0.806927	1.92649	0.825193
418	0.834189	1.96092	0.848015
417	0.862053	1.99521	0.8721
416	0.890735	2.02918	0.897223
415	0.919939	2.06305	0.923458
414	0.949897	2.09711	0.950813
413	0.980266	2.13126	0.979486
412	1.01123	2.16435	1.00926
411	1.04301	2.1971	1.03996
410	1.07689	2.23333	1.07346
409	1.11008	2.26604	1.10692
408	1.14375	2.29943	1.14151
407	1.17831	2.33214	1.1774
406	1.21353	2.36522	1.21427
405	1.24918	2.39797	1.25176
404	1.28494	2.4302	1.29036
403	1.32141	2.46257	1.33023
402	1.35828	2.49463	1.37077
401	1.39552	2.52582	1.41216
400	1.43312	2.55749	1.45411
399	1.47031	2.58802	1.49622
398	1.50648	2.61799	1.53762
397	1.54249	2.64772	1.5789
396	1.57797	2.67633	1.62082
395	1.61343	2.70519	1.66243
394	1.64804	2.73316	1.70364
393	1.6823	2.76236	1.7448
392	1.71614	2.79019	1.78554
391	1.74954	2.81565	1.82603
390	1.78218	2.84336	1.86532
389	1.81365	2.87042	1.90438
388	1.84416	2.89555	1.94251
387	1.874	2.92103	1.97988
386	1.90341	2.94701	2.01672
385	1.93219	2.97168	2.05233
384	1.96043	2.998	2.08728
383	1.98773	3.02412	2.12256
382	2.01421	3.04883	2.15586
381	2.04074	3.07458	2.18912
380	2.06708	3.10317	2.22197
379	2.09277	3.12993	2.25417
378	2.11844	3.15747	2.28615
377	2.1445	3.1854	2.31833
376	2.17066	3.21482	2.35084
375	2.19609	3.24303	2.38295
374	2.22204	3.2721	2.41521
373	2.24748	3.30296	2.4474
372	2.27353	3.33368	2.4802
371	2.29872	3.36881	2.5134
370	2.32752	3.38044	2.54915
369	2.35043	3.40976	2.58185
368	2.37639	3.44176	2.61573
367	2.40343	3.47391	2.64933
366	2.42834	3.50299	2.68458
365	2.45534	3.53358	2.71817
364	2.48319	3.56649	2.75516
363	2.51031	3.60143	2.79085
362	2.53738	3.62933	2.82394
361	2.56553	3.65603	2.8612
360	2.59479	3.68604	2.89724
359	2.62431	3.72521	2.93362
358	2.6543	3.75135	2.9699
357	2.6867	3.77612	3.00558
356	2.71929	3.81155	3.04028
355	2.74968	3.83485	3.07452
354	2.78336	3.87023	3.10826
353	2.818	3.90296	3.14157
352	2.85072	3.93465	3.17259
351	2.88389	3.96086	3.203
350	2.91595	3.99016	3.22951
349	2.9497	4.0229	3.25585
348	2.97946	4.04574	3.27928
347	3.0072	4.06445	3.30333
346	3.0346	4.09547	3.32211
345	3.06171	4.12666	3.33742
344	3.08821	4.15144	3.35042
343	3.11163	4.17331	3.36948
342	3.13413	4.18765	3.383
341	3.16012	4.22264	3.39445
340	3.15023	4.0934	3.40107
339	3.16711	4.10321	3.41166
338	3.18345	4.1094	3.42366
337	3.20165	4.13176	3.43496
336	3.22102	4.15016	3.43302
335	3.23241	4.16196	3.43652
334	3.24386	4.15996	3.44478
333	3.25579	4.16867	3.44857
332	3.26798	4.18605	3.44872
331	3.28028	4.18613	3.45116
330	3.28818	4.18161	3.41334
329	3.29086	4.19155	3.41607
328	3.29707	4.19573	3.41905
327	3.30578	4.195	3.42069
326	3.31052	4.20322	3.41751
325	3.3175	4.20491	3.41946
324	3.31856	4.20182	3.4183
323	3.31945	4.19045	3.41703
322	3.3225	4.18629	3.41909
321	3.32678	4.1896	3.41565
320	3.33806	4.19204	3.42013
319	3.34876	4.19694	3.42286
318	3.36085	4.22379	3.42396
317	3.37311	4.22414	3.4227
316	3.38634	4.21701	3.42177
315	3.40274	4.22433	3.41957
314	3.41826	4.2324	3.41951
313	3.43693	4.21609	3.41851
312	3.45875	4.22807	3.41206
311	3.47957	4.22924	3.4129
310	3.50947	4.22042	3.41267
309	3.53636	4.2191	3.41321
308	3.56071	4.22645	3.41585
307	3.59215	4.22944	3.41007
306	3.62205	4.21657	3.40997
305	3.65722	4.21602	3.41363
304	3.68226	4.22451	3.41486
303	3.70858	4.22246	3.41765
302	3.7363	4.21604	3.42164
301	3.76125	4.22357	3.42495
300	3.784	4.22442	3.42653

## Sheet: Fig. 3a, b
Raman shift	1	2		Raman shift	3
120.839	0.23422	1.2935		103.507	2.42286
125.457	0.23883	1.29083		104.507	2.42718
130.072	0.23422	1.29333		105.507	2.43142
134.684	0.226229	1.28233		106.507	2.43548
139.294	0.220083	1.27567		107.507	2.43927
143.902	0.217624	1.26233		108.507	2.44269
148.507	0.206252	1.24817		109.507	2.4456
153.11	0.207174	1.243		110.507	2.44776
157.71	0.203033	1.24133		111.507	2.44891
162.308	0.203179	1.24117		112.507	2.4488
166.903	0.201027	1.23883		113.507	2.44726
171.496	0.204101	1.24433		114.507	2.44466
176.086	0.203486	1.248		115.507	2.44164
180.674	0.2185	1.25433		116.507	2.43885
185.259	0.201372	1.26367		117.507	2.43693
189.842	0.200105	1.26233		118.507	2.43617
194.423	0.200413	1.24883		119.507	2.43594
199.001	0.202872	1.24533		120.507	2.43549
203.577	0.210248	1.2415		121.507	2.43405
208.15	0.208711	1.23983		122.507	2.43089
212.721	0.205023	1.243		123.507	2.42616
217.289	0.203179	1.243		124.507	2.42075
221.855	0.215167	1.2385		125.507	2.41559
226.418	0.201066	1.2285		126.507	2.41161
230.979	0.198261	1.2195		127.507	2.40952
235.538	0.2015	1.21583		128.507	2.40906
240.094	0.2145	1.21267		129.507	2.40965
244.648	0.190271	1.21333		130.507	2.41072
249.199	0.206	1.21067		131.507	2.41172
253.748	0.18566	1.21217		132.507	2.4122
258.295	0.184644	1.2155		133.507	2.41191
262.839	0.195833	1.21117		134.507	2.41061
267.38	0.188333	1.2065		135.507	2.40807
271.92	0.186667	1.20267		136.507	2.40411
276.457	0.1885	1.20883		137.507	2.39921
280.991	0.189167	1.209		138.507	2.39416
285.523	0.180047	1.20467		139.507	2.38978
290.053	0.198167	1.20933		140.507	2.38687
294.58	0.2015	1.21433		141.507	2.38582
299.105	0.203833	1.21		142.507	2.38584
303.627	0.214167	1.21383		143.507	2.38596
308.147	0.205178	1.22733		144.507	2.38521
312.665	0.216382	1.254		145.507	2.38265
317.18	0.223771	1.27633		146.507	2.37825
321.693	0.227459	1.27483		147.507	2.37276
326.203	0.234833	1.2635		148.507	2.36699
330.711	0.231167	1.25733		149.507	2.36171
335.217	0.227	1.25717		150.507	2.35763
339.72	0.232167	1.26467		151.507	2.3549
344.221	0.218239	1.26217		152.507	2.35353
348.72	0.219161	1.26633		153.507	2.35354
353.216	0.218546	1.2705		154.507	2.35492
357.709	0.214858	1.27017		155.507	2.35744
362.201	0.204565	1.2655		156.507	2.36046
366.69	0.186582	1.25783		157.507	2.36334
371.176	0.195333	1.23917		158.507	2.36541
375.661	0.193833	1.2275		159.507	2.36611
380.143	0.190667	1.21433		160.507	2.36563
384.622	0.1895	1.2065		161.507	2.36454
389.099	0.194	1.20167		162.507	2.36341
393.574	0.202667	1.20867		163.507	2.36282
398.047	0.215833	1.22		164.507	2.36311
402.517	0.2295	1.22567		165.507	2.36405
406.985	0.237333	1.2485		166.507	2.36533
411.45	0.225	1.25833		167.507	2.36665
415.913	0.208333	1.2405		168.507	2.36773
420.374	0.198667	1.21683		169.507	2.36853
424.832	0.191	1.2015		170.507	2.36928
429.288	0.190833	1.19467		171.507	2.37017
433.741	0.190667	1.19367		172.507	2.37143
438.193	0.190833	1.1945		173.507	2.37326
442.642	0.185167	1.19333		174.507	2.37583
447.088	0.1845	1.19233		175.507	2.37933
451.533	0.185833	1.19633		176.507	2.38392
455.974	0.184333	1.19933		177.507	2.38976
460.414	0.178333	1.19517		178.507	2.39623
464.851	0.176	1.18317		179.507	2.40176
469.286	0.1815	1.18217		180.507	2.40474
473.719	0.1865	1.18867		181.507	2.40353
478.149	0.188833	1.18833		182.507	2.39694
482.577	0.199	1.19367		183.507	2.38654
487.003	0.205167	1.20283		184.507	2.37497
491.426	0.212667	1.21867		185.507	2.36489
495.847	0.202564	1.23533		186.507	2.35895
500.266	0.214858	1.247		187.507	2.35827
504.682	0.239833	1.25667		188.507	2.36123
509.096	0.240889	1.26633		189.507	2.36592
513.508	0.305217	1.26533		190.507	2.3704
517.917	0.710907	1.29167		191.507	2.37289
522.324	1.62463	1.43917		192.507	2.37308
526.729	0.52851	2.03067		193.507	2.3715
531.131	0.281333	1.51267		194.507	2.36871
535.532	0.225333	1.28367		195.507	2.36527
539.929	0.197333	1.23033		196.507	2.36167
544.325	0.186833	1.20117		197.507	2.35828
548.718	0.1795	1.1915		198.507	2.35542
553.109	0.174667	1.182		199.507	2.3534
557.498	0.171	1.1775		200.507	2.35252
561.884	0.173	1.172		201.507	2.35267
566.269	0.168833	1.17317		202.507	2.35335
570.65	0.17	1.17083		203.507	2.35406
575.03	0.164667	1.17133		204.507	2.35429
579.407	0.166	1.1745		205.507	2.35375
583.782	0.164333	1.18517		206.507	2.35301
588.155	0.164	1.219		207.507	2.35286
592.525	0.164833	1.24783		208.507	2.35409
596.893	0.165667	1.253		209.507	2.35745
601.259	0.166833	1.22683		210.507	2.36269
605.622	0.167	1.19333		211.507	2.36829
609.984	0.172333	1.18417		212.507	2.37271
614.343	0.180333	1.1805		213.507	2.37436
618.699	0.176167	1.183		214.507	2.37204
623.054	0.186	1.1805		215.507	2.36673
627.406	0.195167	1.18883		216.507	2.36021
631.756	0.193833	1.19617		217.507	2.35427
636.104	0.1925	1.1945		218.507	2.35066
640.449	0.196833	1.19117		219.507	2.35009
644.792	0.213333	1.19617		220.507	2.35152
649.133	0.227	1.204		221.507	2.35372
653.472	0.214833	1.23083		222.507	2.35549
657.808	0.204	1.22767		223.507	2.35573
662.142	0.221333	1.20867		224.507	2.3545
666.474	0.23883	1.20167		225.507	2.35242
670.804	0.216395	1.2175		226.507	2.35013
675.131	0.1895	1.25317		227.507	2.34826
679.456	0.181167	1.21383		228.507	2.34711
683.779	0.187333	1.182		229.507	2.34629
688.1	0.199167	1.18		230.507	2.34531
692.418	0.216087	1.18883		231.507	2.34368
696.735	0.207333	1.20755		232.507	2.34095
701.048	0.185	1.2255		233.507	2.33743
705.36	0.1855	1.18267		234.507	2.3339
709.67	0.167	1.19133		235.507	2.33115
713.977	0.1625	1.165		236.507	2.32997
718.282	0.159833	1.16083		237.507	2.33074
722.585	0.160833	1.158		238.507	2.33255
726.885	0.163	1.16117		239.507	2.33427
731.183	0.171333	1.164		240.507	2.33476
735.48	0.174333	1.17217		241.507	2.33297
739.774	0.170333	1.174		242.507	2.32915
744.065	0.170333	1.16767		243.507	2.32475
748.355	0.165833	1.16317		244.507	2.32121
752.642	0.169333	1.16617		245.507	2.32001
756.927	0.1645	1.16717		246.507	2.32204
761.21	0.164333	1.16533		247.507	2.32613
765.49	0.161	1.1615		248.507	2.33059
769.769	0.159167	1.156		249.507	2.33373
774.045	0.1595	1.15567		250.507	2.33392
778.319	0.161167	1.15483		251.507	2.33096
782.591	0.165667	1.15733		252.507	2.32623
786.86	0.166333	1.16217		253.507	2.3212
791.127	0.1665	1.16933		254.507	2.31733
795.393	0.169333	1.17033		255.507	2.31575
799.655	0.175833	1.169		256.507	2.31602
803.916	0.1815	1.17167		257.507	2.31718
808.175	0.185667	1.17717		258.507	2.31831
812.431	0.174167	1.18183		259.507	2.31847
816.685	0.1705	1.1745		260.507	2.31731
820.937	0.171667	1.16883		261.507	2.31525
825.187	0.175167	1.1695		262.507	2.31277
829.435	0.1845	1.17317		263.507	2.31031
833.68	0.194167	1.1825		264.507	2.3083
837.923	0.199833	1.19783		265.507	2.30677
842.164	0.1945	1.2145		266.507	2.30562
846.403	0.200167	1.21133		267.507	2.30476
850.64	0.201167	1.20617		268.507	2.30408
854.875	0.190167	1.214		269.507	2.30357
859.107	0.173167	1.213		270.507	2.30332
863.337	0.167333	1.1865		271.507	2.30346
867.565	0.1635	1.17167		272.507	2.30409
871.791	0.160333	1.165		273.507	2.3053
876.015	0.164667	1.16283		274.507	2.30693
880.236	0.163333	1.16583		275.507	2.30872
884.456	0.167667	1.17167		276.507	2.31041
888.673	0.1675	1.17917		277.507	2.31174
892.888	0.172167	1.18583		278.507	2.31267
897.101	0.176667	1.183		279.507	2.31353
901.311	0.174667	1.17783		280.507	2.31469
905.52	0.1735	1.17333		281.507	2.31653
909.726	0.174	1.1725		282.507	2.31935
913.931	0.170667	1.16883		283.507	2.32287
918.133	0.174667	1.165		284.507	2.32651
922.333	0.173667	1.16683		285.507	2.32968
926.53	0.1745	1.16667		286.507	2.33178
930.726	0.177	1.16783		287.507	2.33251
934.92	0.181	1.17217		288.507	2.3321
939.111	0.190833	1.17667		289.507	2.33087
943.3	0.198	1.183		290.507	2.32913
947.487	0.1995	1.193		291.507	2.32717
951.672	0.195667	1.187		292.507	2.32496
955.855	0.197667	1.18967		293.507	2.3223
960.036	0.1975	1.19083		294.507	2.319
964.214	0.203	1.196		295.507	2.31486
968.391	0.202	1.19517		296.507	2.31002
972.565	0.203	1.19733		297.507	2.30542
976.737	0.206333	1.2		298.507	2.30209
980.907	0.211167	1.205		299.507	2.30108
985.075	0.2095	1.20417		300.507	2.30331
989.241	0.215	1.20567		301.507	2.3083
993.404	0.225833	1.21817		302.507	2.31472
997.566	0.245833	1.22833		303.507	2.32121
1001.73	0.231	1.25683		304.507	2.32641
1005.88	0.234167	1.253		305.507	2.32955
1010.04	0.240333	1.242		306.507	2.33123
1014.19	0.255833	1.25783		307.507	2.33231
1018.34	0.291833	1.26567		308.507	2.33362
1022.49	0.3495	1.28417		309.507	2.33596
1026.64	0.383667	1.32133		310.507	2.33957
1030.78	0.373753	1.375		311.507	2.34432
1034.92	0.330833	1.38117		312.507	2.35008
1039.06	0.28493	1.3785		313.507	2.35671
1043.2	0.285	1.35983		314.507	2.36387
1047.34	0.266167	1.34567		315.507	2.37057
1051.47	0.213167	1.35417		316.507	2.37578
1055.61	0.192167	1.27883		317.507	2.37844
1059.74	0.18	1.23067		318.507	2.37761
1063.86	0.180333	1.215		319.507	2.3738
1067.99	0.183333	1.2115		320.507	2.36852
1072.11	0.18	1.212		321.507	2.36329
1076.23	0.171333	1.20017		322.507	2.35966
1080.35	0.169333	1.19067		323.507	2.35859
1084.47	0.177833	1.186		324.507	2.35958
1088.59	0.186167	1.18283		325.507	2.36186
1092.7	0.196667	1.18867		326.507	2.36469
1096.81	0.1965	1.201		327.507	2.36736
1100.92	0.186833	1.20383		328.507	2.36977
1105.03	0.185333	1.19967		329.507	2.3723
1109.13	0.1875	1.197		330.507	2.37531
1113.23	0.202167	1.20883		331.507	2.37916
1117.34	0.199333	1.227		332.507	2.38392
1121.43	0.196	1.22783		333.507	2.38881
1125.53	0.194833	1.22983		334.507	2.39294
1129.62	0.189333	1.22517		335.507	2.39541
1133.72	0.183167	1.2385		336.507	2.39538
1137.81	0.176333	1.25817		337.507	2.39297
1141.9	0.177167	1.25883		338.507	2.38897
1145.98	0.185	1.2285		339.507	2.38415
1150.07	0.189333	1.21233		340.507	2.37932
1154.15	0.203333	1.22		341.507	2.375
1158.23	0.211	1.24217		342.507	2.37113
1162.31	0.221833	1.262		343.507	2.36755
1166.38	0.227333	1.282		344.507	2.36406
1170.46	0.215667	1.3035		345.507	2.36053
1174.53	0.198667	1.2825		346.507	2.35706
1178.6	0.188167	1.245		347.507	2.35393
1182.67	0.1815	1.22117		348.507	2.35141
1186.73	0.180833	1.2105		349.507	2.34981
1190.8	0.189333	1.205		350.507	2.3493
1194.86	0.198	1.20533		351.507	2.34993
1198.92	0.209833	1.215		352.507	2.35169
1202.97	0.221167	1.22917		353.507	2.35456
1207.03	0.228333	1.23933		354.507	2.35851
1211.08	0.230833	1.24733		355.507	2.36301
1215.13	0.233333	1.24667		356.507	2.36722
1219.18	0.230167	1.2425		357.507	2.37032
1223.23	0.241167	1.2385		358.507	2.37146
1227.28	0.2645	1.23733		359.507	2.37017
1231.32	0.296833	1.2515		360.507	2.36672
1235.36	0.330333	1.28967		361.507	2.36151
1239.4	0.3395	1.32833		362.507	2.35493
1243.44	0.333	1.3505		363.507	2.34735
1247.47	0.315167	1.34617		364.507	2.33914
1251.51	0.294	1.3295		365.507	2.3306
1255.54	0.272167	1.3065		366.507	2.32205
1259.57	0.276167	1.2805		367.507	2.31381
1263.59	0.276833	1.27583		368.507	2.3063
1267.62	0.275667	1.277		369.507	2.30011
1271.64	0.275	1.27383		370.507	2.29588
1275.66	0.271333	1.2675		371.507	2.29423
1279.68	0.2735	1.2585		372.507	2.29562
1283.7	0.301333	1.26267		373.507	2.29909
1287.71	0.360667	1.283		374.507	2.30297
1291.73	0.392193	1.35867		375.507	2.30557
1295.74	0.390657	1.44667		376.507	2.30523
1299.75	0.352833	1.43517		377.507	2.30142
1303.75	0.291833	1.3325		378.507	2.29563
1307.76	0.2625	1.26933		379.507	2.28955
1311.76	0.249667	1.2445		380.507	2.28487
1315.76	0.238833	1.23017		381.507	2.28303
1319.76	0.235333	1.227		382.507	2.28365
1323.76	0.235333	1.226		383.507	2.28558
1327.75	0.244167	1.22717		384.507	2.28767
1331.75	0.256167	1.22883		385.507	2.28877
1335.74	0.282833	1.24167		386.507	2.28845
1339.73	0.315333	1.261		387.507	2.28735
1343.71	0.351667	1.29333		388.507	2.28618
1347.7	0.392167	1.32383		389.507	2.28569
1351.68	0.455667	1.358		390.507	2.28647
1355.66	0.559	1.407		391.507	2.28839
1359.64	0.747667	1.4885		392.507	2.29103
1363.62	0.921127	1.63767		393.507	2.29399
1367.59	0.97737	1.8775		394.507	2.29687
1371.57	0.804337	2.04167		395.507	2.29957
1375.54	0.612667	1.9305		396.507	2.30241
1379.51	0.44	1.71767		397.507	2.3057
1383.47	0.3485	1.528		398.507	2.30976
1387.44	0.300167	1.40083		399.507	2.31479
1391.4	0.274	1.31917		400.507	2.32037
1395.36	0.256167	1.29167		401.507	2.32591
1399.32	0.246	1.26867		402.507	2.3308
1403.28	0.247667	1.25617		403.507	2.33447
1407.24	0.243667	1.24883		404.507	2.33686
1411.19	0.254167	1.25067		405.507	2.33849
1415.14	0.254	1.258		406.507	2.33985
1419.09	0.25	1.259		407.507	2.34149
1423.04	0.245	1.26		408.507	2.34362
1426.98	0.232833	1.257		409.507	2.3455
1430.93	0.229	1.24933		410.507	2.34612
1434.87	0.228333	1.2445		411.507	2.34448
1438.81	0.231	1.24067		412.507	2.33967
1442.75	0.2415	1.24283		413.507	2.3321
1446.68	0.241833	1.2555		414.507	2.32326
1450.62	0.249167	1.268		415.507	2.31468
1454.55	0.261	1.28167		416.507	2.3079
1458.48	0.292333	1.30083		417.507	2.30386
1462.41	0.366	1.3285		418.507	2.3019
1466.33	0.483667	1.375		419.507	2.30105
1470.26	0.592167	1.47217		420.507	2.30036
1474.18	0.6875	1.57767		421.507	2.29893
1478.1	0.607833	1.735		422.507	2.29656
1482.02	0.434	1.7665		423.507	2.2935
1485.93	0.3515	1.617		424.507	2.29001
1489.85	0.316833	1.50683		425.507	2.28633
1493.76	0.279	1.44933		426.507	2.28274
1497.67	0.255667	1.39317		427.507	2.27958
1501.58	0.247333	1.35133		428.507	2.27716
1505.49	0.238333	1.32083		429.507	2.27583
1509.39	0.236667	1.3065		430.507	2.27583
1513.29	0.235	1.29883		431.507	2.27677
1517.19	0.239	1.29383		432.507	2.27796
1521.09	0.240833	1.29633		433.507	2.27869
1524.99	0.244833	1.301		434.507	2.27827
1528.89	0.2485	1.30183		435.507	2.27657
1532.78	0.261833	1.29483		436.507	2.27432
1536.67	0.276333	1.2895		437.507	2.27233
1540.56	0.299667	1.28867		438.507	2.27143
1544.45	0.306667	1.30433		439.507	2.27223
1548.33	0.302333	1.3075		440.507	2.2744
1552.22	0.2935	1.3035		441.507	2.27726
1556.1	0.293833	1.28933		442.507	2.28011
1559.98	0.293833	1.27867		443.507	2.28229
1563.86	0.31	1.27933		444.507	2.2835
1567.73	0.328833	1.28667		445.507	2.28389
1571.61	0.321	1.31183		446.507	2.28361
1575.48	0.289167	1.32267		447.507	2.28285
1579.35	0.2775	1.28767		448.507	2.28177
1583.22	0.293	1.27467		449.507	2.2807
1587.08	0.320167	1.2725		450.507	2.27993
1590.95	0.374333	1.29467		451.507	2.27979
1594.81	0.479833	1.34767		452.507	2.28056
1598.67	0.644167	1.44017		453.507	2.28172
1602.53	0.80649	1.59233		454.507	2.28216
1606.39	0.96846	1.78183		455.507	2.28072
1610.24	0.956473	1.96433		456.507	2.27626
1614.1	0.765613	2.00317		457.507	2.26844
1617.95	0.56123	1.8645		458.507	2.25903
1621.8	0.4191	1.64883		459.507	2.25014
1625.64	0.334333	1.47233		460.507	2.24387
1629.49	0.273	1.353		461.507	2.24208
1633.33	0.237333	1.28083		462.507	2.24427
1637.18	0.217833	1.24017		463.507	2.24861
1641.02	0.207167	1.21667		464.507	2.25325
1644.85	0.2035	1.20633		465.507	2.25635
1648.69	0.195667	1.194		466.507	2.25709
1652.52	0.1915	1.194		467.507	2.25644
1656.36	0.188333	1.18933		468.507	2.25556
1660.19	0.186	1.1825		469.507	2.25558
1664.02	0.180667	1.18033		470.507	2.25745
1667.84	0.182333	1.17717		471.507	2.26088
1671.67	0.178667	1.17533		472.507	2.26509
1675.49	0.1785	1.1755		473.507	2.26933
1679.31	0.179833	1.1725		474.507	2.27285
1683.13	0.174833	1.1735		475.507	2.27537
1686.95	0.1745	1.17017		476.507	2.27719
1690.77	0.173	1.16717		477.507	2.27863
1694.58	0.170167	1.167		478.507	2.28003
1698.39	0.170833	1.16683		479.507	2.28163
1702.2	0.170167	1.16233		480.507	2.28347
1706.01	0.167	1.16067		481.507	2.28549
1709.82	0.167667	1.16017		482.507	2.28767
1713.62	0.165333	1.16067		483.507	2.28996
1717.42	0.1655	1.15617		484.507	2.29224
1721.22	0.1635	1.158		485.507	2.29435
1725.02	0.158833	1.15667		486.507	2.2961
1728.82	0.161833	1.15483		487.507	2.29732
1732.62	0.1565	1.15583		488.507	2.2981
1736.41	0.157667	1.15067		489.507	2.29908
1740.2	0.151167	1.149		490.507	2.301
1743.99	0.151333	1.14633		491.507	2.30459
1747.78	0.150833	1.148		492.507	2.31043
1751.57	0.147833	1.14567		493.507	2.31795
1755.35	0.150333	1.14967		494.507	2.32597
1759.13	0.150167	1.147		495.507	2.33332
1762.91	0.150833	1.1455		496.507	2.33887
1766.69	0.147	1.145		497.507	2.34218
1770.47	0.147167	1.1425		498.507	2.34393
1774.24	0.148167	1.13867		499.507	2.34484
1778.02	0.143667	1.13967		500.507	2.34566
1781.79	0.146833	1.13733		501.507	2.34699
1785.56	0.146333	1.1385		502.507	2.34871
1789.33	0.146167	1.13767		503.507	2.35056
1793.09	0.146167	1.137		504.507	2.35223
1796.86	0.146667	1.1365		505.507	2.35346
1800.62	0.1455	1.135		506.507	2.35433
1804.38	0.1425	1.13383		507.507	2.35526
1808.14	0.143667	1.13117		508.507	2.35666
1811.89	0.1445	1.13217		509.507	2.35896
1815.65	0.1415	1.13267		510.507	2.36228
1819.4	0.141	1.1295		511.507	2.36595
1823.15	0.142167	1.131		512.507	2.36919
1826.9	0.139833	1.12867		513.507	2.3712
1830.65	0.139333	1.12717		514.507	2.3722
1834.4	0.138333	1.12683		515.507	2.38152
1838.14	0.140667	1.12717		516.507	2.41332
1841.88	0.137833	1.125		517.507	2.48182
1845.62	0.136333	1.12583		518.507	2.60091
1849.36	0.136167	1.12583		519.507	2.76465
1853.1	0.134333	1.1215		520.507	2.93686
1856.83	0.1385	1.1225		521.507	3.07874
1860.57	0.137	1.12217		522.507	3.15154
1864.3	0.137667	1.12367		523.507	3.12667
1868.03	0.136833	1.12283		524.507	3.02418
1871.76	0.1355	1.11983		525.507	2.8787
1875.48	0.134833	1.12233		526.507	2.72481
1879.21	0.132833	1.12183		527.507	2.59597
1882.93	0.135333	1.12067		528.507	2.50381
1886.65	0.133	1.11933		529.507	2.44058
1890.37	0.133167	1.11967		530.507	2.39785
1894.09	0.1315	1.117		531.507	2.36721
1897.8	0.129167	1.114		532.507	2.34226
1901.51	0.128	1.116		533.507	2.32178
1905.23	0.1275	1.115		534.507	2.30535
1908.94	0.127167	1.1145		535.507	2.29256
1912.64	0.126333	1.1135		536.507	2.28297
1916.35	0.1295	1.116		537.507	2.27594
1920.05	0.125667	1.11167		538.507	2.27074
1923.76	0.126667	1.11483		539.507	2.26663
1927.46	0.126667	1.10983		540.507	2.26289
1931.16	0.125667	1.1095		541.507	2.25916
1934.85	0.125333	1.11117		542.507	2.25563
1938.55	0.125333	1.11217		543.507	2.25251
1942.24	0.1275	1.11267		544.507	2.25003
1945.94	0.127333	1.112		545.507	2.2483
1949.63	0.125167	1.1095		546.507	2.24709
1953.32	0.124167	1.1085		547.507	2.24606
1957	0.1245	1.11133		548.507	2.24487
1960.69	0.124833	1.11017		549.507	2.24321
1964.37	0.122667	1.10883		550.507	2.24099
1968.05	0.121	1.10817		551.507	2.23832
1971.73	0.122333	1.11183		552.507	2.23533
1975.41	0.124167	1.1095		553.507	2.23214
1979.09	0.121	1.11033		554.507	2.22899
1982.76	0.122333	1.11017		555.507	2.22643
1986.43	0.123667	1.10933		556.507	2.22506
1990.1	0.123333	1.10917		557.507	2.22545
1993.77	0.1235	1.11033		558.507	2.22801
1997.44	0.120333	1.10933		559.507	2.23188
2001.11	0.122167	1.1085		560.507	2.23573
2004.77	0.1195	1.10933		561.507	2.23825
2008.43	0.1245	1.10917		562.507	2.23812
2012.09	0.121833	1.10883		563.507	2.23542
2015.75	0.118667	1.11317		564.507	2.23163
2019.41	0.1205	1.10767		565.507	2.22836
2023.06	0.1205	1.11		566.507	2.22716
2026.72	0.119833	1.10517		567.507	2.22892
2030.37	0.117833	1.1085		568.507	2.23233
2034.02	0.119	1.10283		569.507	2.23568
2037.67	0.1125	1.10367		570.507	2.23725
2041.31	0.118	1.10317		571.507	2.23556
2044.96	0.115833	1.10233		572.507	2.23119
2048.6	0.114167	1.10133		573.507	2.22592
2052.24	0.1155	1.10367		574.507	2.22154
2055.88	0.116167	1.104		575.507	2.21979
2059.52	0.1155	1.1		576.507	2.22123
2063.16	0.117167	1.10217		577.507	2.22459
2066.79	0.1125	1.098		578.507	2.22845
2070.42	0.111167	1.09983		579.507	2.23139
2074.05	0.111333	1.10083		580.507	2.23235
2077.68	0.111	1.09967		581.507	2.23174
2081.31	0.112167	1.0975		582.507	2.23034
2084.94	0.108667	1.09767		583.507	2.22894
2088.56	0.111833	1.0975		584.507	2.2283
2092.18	0.111167	1.09817		585.507	2.22869
2095.8	0.11	1.09767		586.507	2.23002
2099.42	0.110167	1.095		587.507	2.23218
2103.04	0.111	1.1015		588.507	2.23508
2106.65	0.110167	1.0995		589.507	2.23838
2110.27	0.110333	1.1005		590.507	2.24134
2113.88	0.111667	1.10217		591.507	2.24315
2117.49	0.107833	1.101		592.507	2.24302
2121.1	0.110333	1.10017		593.507	2.24039
2124.7	0.1115	1.09967		594.507	2.23602
2128.31	0.1095	1.10017		595.507	2.23115
2131.91	0.109	1.1		596.507	2.22704
2135.51	0.11	1.09717		597.507	2.22485
2139.11	0.108667	1.0965		598.507	2.22479
2142.71	0.1085	1.09467		599.507	2.22617
2146.31	0.105	1.09733		600.507	2.22826
2149.9	0.107333	1.09717		601.507	2.23033
2153.5	0.108	1.09567		602.507	2.23188
2157.09	0.1055	1.09433		603.507	2.23295
2160.68	0.108833	1.093		604.507	2.23369
2164.26	0.106833	1.094		605.507	2.23421
2167.85	0.1055	1.0935		606.507	2.23464
2171.44	0.103667	1.0955		607.507	2.23511
2175.02	0.1035	1.0965		608.507	2.23571
2178.6	0.1015	1.09633		609.507	2.23656
2182.18	0.1005	1.09767		610.507	2.23775
2185.76	0.1015	1.1055		611.507	2.23923
2189.33	0.101833	1.113		612.507	2.24075
2192.91	0.111667	1.128		613.507	2.24207
2196.48	0.101925	1.14533		614.507	2.24293
2200.05	0.100833	1.15633		615.507	2.2432
2203.62	0.1025	1.1575		616.507	2.2431
2207.19	0.0985	1.15017		617.507	2.24288
2210.75	0.102833	1.141		618.507	2.24282
2214.32	0.0985	1.136		619.507	2.24317
2217.88	0.1005	1.13667		620.507	2.2441
2221.44	0.099	1.138		621.507	2.24572
2225	0.0976667	1.13633		622.507	2.24818
2228.56	0.0976667	1.12983		623.507	2.25157
2232.11	0.0993333	1.1165		624.507	2.25563
2235.67	0.098	1.1055		625.507	2.25962
2239.22	0.0983333	1.09983		626.507	2.26278
2242.77	0.0986667	1.0935		627.507	2.26434
2246.32	0.0956667	1.09		628.507	2.26393
2249.87	0.0955	1.0885		629.507	2.26235
2253.41	0.0963333	1.08667		630.507	2.26067
2256.96	0.0981667	1.0865		631.507	2.25992
2260.5	0.0975	1.08667		632.507	2.261
2264.04	0.0965	1.0835		633.507	2.26358
2267.58	0.0953333	1.08467		634.507	2.26664
2271.12	0.0973333	1.0825		635.507	2.26916
2274.65	0.0958333	1.082		636.507	2.27017
2278.19	0.0978333	1.08133		637.507	2.26947
2281.72	0.0975	1.083		638.507	2.26789
2285.25	0.0968333	1.08217		639.507	2.26634
2288.78	0.0971667	1.08183		640.507	2.26572
2292.31	0.098	1.082		641.507	2.26668
2295.83	0.0981667	1.08167		642.507	2.26911
2299.36	0.0963333	1.08333		643.507	2.27273
2302.88	0.0963333	1.08533		644.507	2.27726
2306.4	0.0948333	1.08367		645.507	2.28242
2309.92	0.0971667	1.0835		646.507	2.28792
2313.44	0.096	1.08367		647.507	2.29342
2316.96	0.0958333	1.083		648.507	2.29861
2320.47	0.0956667	1.08017		649.507	2.30318
2323.98	0.0961667	1.07817		650.507	2.30665
2327.49	0.0931667	1.078		651.507	2.30836
2331	0.0933333	1.07717		652.507	2.30766
2334.51	0.0941667	1.0765		653.507	2.30388
2338.02	0.0911667	1.07617		654.507	2.29686
2341.52	0.0913333	1.0765		655.507	2.28809
2345.02	0.0933333	1.07567		656.507	2.27941
2348.52	0.0913333	1.07517		657.507	2.27262
2352.02	0.0921667	1.0735		658.507	2.26938
2355.52	0.0908333	1.07333		659.507	2.26979
2359.02	0.0908333	1.0735		660.507	2.27317
2362.51	0.0923333	1.07317		661.507	2.27883
2366.01	0.0931667	1.07283		662.507	2.28609
2369.5	0.0925	1.071		663.507	2.29451
2372.99	0.0945	1.07017		664.507	2.30396
2376.48	0.0948333	1.072		665.507	2.31431
2379.96	0.0938333	1.0745		666.507	2.32544
2383.45	0.0948333	1.07067		667.507	2.33677
2386.93	0.0978333	1.07483		668.507	2.34631
2390.41	0.0948333	1.07467		669.507	2.35186
2393.89	0.097	1.07117		670.507	2.3512
2397.37	0.0955	1.07367		671.507	2.34253
2400.85	0.096	1.07183		672.507	2.32759
2404.32	0.0956667	1.073		673.507	2.30971
2407.79	0.0961667	1.07367		674.507	2.29229
2411.27	0.0933333	1.07183		675.507	2.2786
2414.74	0.0916667	1.07233		676.507	2.26973
2418.21	0.0913333	1.0705		677.507	2.26435
2421.67	0.0931667	1.07083		678.507	2.26097
2425.14	0.0908333	1.0685		679.507	2.25813
2428.6	0.0896667	1.06733		680.507	2.25485
2432.06	0.0913333	1.067		681.507	2.25141
2435.52	0.0881667	1.06833		682.507	2.2483
2438.98	0.0881667	1.06717		683.507	2.24599
2442.44	0.0896667	1.0655		684.507	2.24496
2445.9	0.0895	1.068		685.507	2.24563
2449.35	0.0898333	1.06833		686.507	2.24839
2452.8	0.0895	1.06483		687.507	2.25364
2456.25	0.087	1.0665		688.507	2.26172
2459.7	0.0908333	1.06883		689.507	2.27204
2463.15	0.09	1.06667		690.507	2.28311
2466.6	0.0901667	1.06783		691.507	2.29342
2470.04	0.0906667	1.06767		692.507	2.30144
2473.48	0.0895	1.06567		693.507	2.30607
2476.93	0.0898333	1.06883		694.507	2.3071
2480.37	0.0913333	1.0675		695.507	2.30443
2483.8	0.0916667	1.07067		696.507	2.29795
2487.24	0.0918333	1.06733		697.507	2.28789
2490.68	0.0918333	1.069		698.507	2.27614
2494.11	0.0913333	1.069		699.507	2.26515
2497.54	0.0926667	1.06867		700.507	2.25737
2500.97	0.0933333	1.07117		701.507	2.25506
2504.4	0.0901667	1.071		702.507	2.25757
2507.83	0.093	1.07367		703.507	2.26201
2511.25	0.0938333	1.07283		704.507	2.26546
2514.67	0.0933333	1.0725		705.507	2.26501
2518.1	0.0941667	1.07333		706.507	2.25951
2521.52	0.0938333	1.07		707.507	2.25087
2524.94	0.0933333	1.07333		708.507	2.24126
2528.35	0.0938333	1.07333		709.507	2.23287
2531.77	0.091	1.07233		710.507	2.2274
2535.18	0.0901667	1.06967		711.507	2.22461
2538.6	0.0891667	1.06983		712.507	2.22375
2542.01	0.0896667	1.069		713.507	2.22407
2545.42	0.0898333	1.07133		714.507	2.22485
2548.83	0.0895	1.07133		715.507	2.22541
2552.23	0.0898333	1.06983		716.507	2.22514
2555.64	0.09	1.0675		717.507	2.22341
2559.04	0.0885	1.06683		718.507	2.21962
2562.44	0.091	1.069		719.507	2.21411
2565.84	0.0916667	1.06917		720.507	2.20841
2569.24	0.0888333	1.066		721.507	2.20414
2572.64	0.091	1.068		722.507	2.20292
2576.03	0.0895	1.06917		723.507	2.20565
2579.43	0.0886667	1.06383		724.507	2.21119
2582.82	0.0891667	1.06667		725.507	2.21803
2586.21	0.0886667	1.06683		726.507	2.22466
2589.6	0.0896667	1.06617		727.507	2.22973
2592.99	0.0878333	1.06667		728.507	2.23307
2596.37	0.087	1.06683		729.507	2.23495
2599.76	0.089	1.0665		730.507	2.23569
2603.14	0.0881667	1.067		731.507	2.23556
2606.52	0.0893333	1.06667		732.507	2.23482
2609.9	0.0883333	1.0655		733.507	2.2337
2613.28	0.0861667	1.06617		734.507	2.2324
2616.66	0.0865	1.06683		735.507	2.23114
2620.03	0.0893333	1.0655		736.507	2.23007
2623.41	0.0896667	1.06817		737.507	2.22926
2626.78	0.0881667	1.06567		738.507	2.22875
2630.15	0.0875	1.067		739.507	2.22857
2633.52	0.0893333	1.06817		740.507	2.22869
2636.88	0.0915	1.0705		741.507	2.22873
2640.25	0.0923333	1.0685		742.507	2.22817
2643.61	0.0908333	1.07083		743.507	2.22655
2646.98	0.092	1.07067		744.507	2.22344
2650.34	0.0911667	1.07317		745.507	2.21933
2653.7	0.0935	1.073		746.507	2.21525
2657.06	0.09	1.07367		747.507	2.21226
2660.41	0.0891667	1.07367		748.507	2.21139
2663.77	0.0888333	1.06683		749.507	2.21284
2667.12	0.0891667	1.07		750.507	2.21569
2670.47	0.083	1.0665		751.507	2.21897
2673.82	0.0826667	1.06383		752.507	2.22169
2677.17	0.0818333	1.06367		753.507	2.22317
2680.52	0.0816667	1.06167		754.507	2.2235
2683.87	0.0816667	1.06183		755.507	2.22292
2687.21	0.0831667	1.06		756.507	2.22167
2690.55	0.0813333	1.0605		757.507	2.22001
2693.9	0.082	1.06033		758.507	2.21825
2697.24	0.0836667	1.06133		759.507	2.21674
2700.57	0.0828333	1.05933		760.507	2.21583
2703.91	0.0836667	1.06217		761.507	2.21585
2707.25	0.0856667	1.06283		762.507	2.21672
2710.58	0.087	1.06183		763.507	2.21801
2713.91	0.0891667	1.063		764.507	2.21931
2717.24	0.0896667	1.06117		765.507	2.22019
2720.57	0.0938333	1.06333		766.507	2.22039
2723.9	0.0928333	1.06717		767.507	2.21991
2727.22	0.0948333	1.06617		768.507	2.2188
2730.55	0.0946667	1.0665		769.507	2.21709
2733.87	0.0926667	1.06867		770.507	2.21492
2737.19	0.089	1.06883		771.507	2.21282
2740.51	0.0886667	1.06367		772.507	2.21138
2743.83	0.0846667	1.06433		773.507	2.21121
2747.15	0.0841667	1.06117		774.507	2.21281
2750.46	0.085	1.05733		775.507	2.21572
2753.78	0.0855	1.059		776.507	2.21905
2757.09	0.0833333	1.05767		777.507	2.2219
2760.4	0.0821667	1.059		778.507	2.22337
2763.71	0.0838333	1.05717		779.507	2.22332
2767.02	0.0826667	1.0585		780.507	2.22231
2770.33	0.0835	1.059		781.507	2.22093
2773.63	0.084	1.05617		782.507	2.21979
2776.93	0.0808333	1.05733		783.507	2.21938
2780.24	0.0808333	1.0545		784.507	2.22001
2783.54	0.0806667	1.057		785.507	2.22199
2786.84	0.0803333	1.058		786.507	2.22559
2790.13	0.0813333	1.05583		787.507	2.23084
2793.43	0.0788333	1.05617		788.507	2.23663
2796.72	0.0788333	1.05433		789.507	2.24155
2800.02	0.0795	1.05483		790.507	2.24416
2803.31	0.0813333	1.055		791.507	2.24324
2806.6	0.0808333	1.056		792.507	2.23936
2809.89	0.0833333	1.05667		793.507	2.23412
2813.17	0.0836667	1.0575		794.507	2.22915
2816.46	0.0853333	1.05817		795.507	2.22603
2819.74	0.0893333	1.061		796.507	2.22527
2823.02	0.0906667	1.061		797.507	2.22623
2826.31	0.0936667	1.0625		798.507	2.22819
2829.58	0.0958333	1.064		799.507	2.23045
2832.86	0.0986667	1.06617		800.507	2.23251
2836.14	0.099	1.06967		801.507	2.23429
2839.41	0.0968333	1.06817		802.507	2.23582
2842.69	0.0938333	1.06767		803.507	2.23709
2845.96	0.0941667	1.06617		804.507	2.23811
2849.23	0.0916667	1.0625		805.507	2.23891
2852.5	0.0876667	1.0635		806.507	2.23949
2855.77	0.083	1.06167		807.507	2.23991
2859.03	0.0815	1.05833		808.507	2.24015
2862.3	0.0813333	1.05567		809.507	2.2401
2865.56	0.0775	1.05683		810.507	2.23953
2868.82	0.077	1.05333		811.507	2.23823
2872.08	0.0768333	1.05333		812.507	2.236
2875.34	0.0768333	1.054		813.507	2.23301
2878.6	0.0761667	1.0535		814.507	2.22985
2881.85	0.076	1.053		815.507	2.22713
2885.11	0.0768333	1.05367		816.507	2.22548
2888.36	0.0771667	1.05183		817.507	2.2252
2891.61	0.0761667	1.05367		818.507	2.22592
2894.86	0.0778333	1.05283		819.507	2.22718
2898.11	0.0786667	1.05417		820.507	2.22853
2901.36	0.0756667	1.0525		821.507	2.22965
2904.6	0.0763333	1.05267		822.507	2.2308
2907.85	0.0768333	1.05067		823.507	2.23239
2911.09	0.0755	1.05267		824.507	2.23484
2914.33	0.075	1.0505		825.507	2.23849
2917.57	0.0743333	1.04917		826.507	2.24288
2920.81	0.0773333	1.0505		827.507	2.24715
2924.05	0.0746667	1.05283		828.507	2.25042
2927.28	0.0771667	1.051		829.507	2.25187
2930.52	0.077	1.05		830.507	2.25166
2933.75	0.0756667	1.05117		831.507	2.25105
2936.98	0.0753333	1.05167		832.507	2.25132
2940.21	0.0785	1.05367		833.507	2.25374
2943.44	0.077	1.05167		834.507	2.25873
2946.66	0.0753333	1.05267		835.507	2.26503
2949.89	0.076	1.05067		836.507	2.27119
2953.11	0.0761667	1.05117		837.507	2.27577
2956.33	0.0766667	1.0505		838.507	2.27768
2959.56	0.0766667	1.04983		839.507	2.27714
2962.77	0.0771667	1.05167		840.507	2.27471
2965.99	0.0763333	1.05267		841.507	2.27093
2969.21	0.0776667	1.051		842.507	2.26637
2972.42	0.076	1.054		843.507	2.26169
2975.64	0.0788333	1.054		844.507	2.25763
2978.85	0.0755	1.05183		845.507	2.25489
2982.06	0.0745	1.053		846.507	2.25416
2985.27	0.074	1.049		847.507	2.25538
2988.48	0.0708333	1.05083		848.507	2.25786
2991.68	0.0698333	1.04733		849.507	2.26088
2994.89	0.0696667	1.0475		850.507	2.26373
2998.09	0.0685	1.04883		851.507	2.26575
3001.29	0.0681667	1.046		852.507	2.26634
3004.5	0.0683333	1.0465		853.507	2.26491
3007.69	0.0676667	1.04483		854.507	2.26088
3010.89	0.0663333	1.04467		855.507	2.25414
3014.09	0.0705	1.04383		856.507	2.24602
3017.28	0.0701667	1.04633		857.507	2.2381
3020.48	0.07	1.045		858.507	2.23197
3023.67	0.0716667	1.04483		859.507	2.22891
3026.86	0.0711667	1.0435		860.507	2.22847
3030.05	0.0711667	1.04333		861.507	2.22953
3033.24	0.0688333	1.04467		862.507	2.23102
3036.42	0.0688333	1.0435		863.507	2.23189
3039.61	0.0681667	1.04317		864.507	2.23167
3042.79	0.0671667	1.04317		865.507	2.23031
3045.97	0.0673333	1.042		866.507	2.22772
3049.15	0.0668333	1.0415		867.507	2.22387
3052.33	0.0663333	1.042		868.507	2.21917
3055.51	0.0685	1.0415		869.507	2.21461
3058.69	0.0678333	1.0425		870.507	2.21121
3061.86	0.07	1.04233		871.507	2.20996
3065.04	0.0706667	1.04283		872.507	2.21125
3068.21	0.0708333	1.0425		873.507	2.21411
3071.38	0.0716667	1.04467		874.507	2.21741
3074.55	0.0705	1.046		875.507	2.22001
3077.72	0.0703333	1.04483		876.507	2.22107
3080.88	0.0685	1.04633		877.507	2.22073
3084.05	0.0696667	1.04767		878.507	2.21942
3087.21	0.0673333	1.0455		879.507	2.21755
3090.37	0.064	1.042		880.507	2.21555
3093.53	0.0633333	1.042		881.507	2.2138
3096.69	0.0626667	1.04017		882.507	2.21267
3099.85	0.0608333	1.04067		883.507	2.21253
3103.01	0.0595	1.03883		884.507	2.21373
3106.16	0.0603333	1.03733		885.507	2.21613
3109.32	0.0573333	1.03667		886.507	2.21921
3112.47	0.057	1.037		887.507	2.22243
3115.62	0.0556667	1.03567		888.507	2.22528
3118.77	0.0553333	1.03433		889.507	2.22745
3121.92	0.0563333	1.03417		890.507	2.22895
3125.07	0.0555	1.034		891.507	2.22979
3128.21	0.0556667	1.03167		892.507	2.22999
3131.36	0.0556667	1.03283		893.507	2.2297
3134.5	0.055	1.0335		894.507	2.22931
3137.64	0.056	1.03283		895.507	2.22925
3140.78	0.0545	1.03417		896.507	2.22996
3143.92	0.0541667	1.03117		897.507	2.23168
3147.05	0.0556667	1.03383		898.507	2.23381
3150.19	0.0543333	1.0315		899.507	2.23549
3153.32	0.0541667	1.03167		900.507	2.2359
3156.46	0.0535	1.03267		901.507	2.23431
3159.59	0.0538333	1.032		902.507	2.23114
3162.72	0.0515	1.03233		903.507	2.22737
3165.85	0.0533333	1.03167		904.507	2.22397
3168.97	0.0535	1.03183		905.507	2.22187
3172.1	0.0535	1.03		906.507	2.22102
3175.23	0.0526667	1.03117		907.507	2.2206
3178.35	0.0523333	1.03083		908.507	2.21973
3181.47	0.0525	1.0315		909.507	2.21759
3184.59	0.053	1.03133		910.507	2.21407
3187.71	0.0538333	1.02983		911.507	2.21019
3190.83	0.0535	1.03		912.507	2.20702
3193.94	0.0528333	1.031		913.507	2.20565
3197.06	0.0533333	1.032		914.507	2.20661
3200.17	0.0566667	1.03367		915.507	2.20904
3203.28	0.0563333	1.03417		916.507	2.21194
3206.39	0.056	1.03383		917.507	2.21425
3209.5	0.0568333	1.03267		918.507	2.21521
3212.61	0.0563333	1.03333		919.507	2.21513
3215.72	0.0563333	1.03483		920.507	2.21461
3218.82	0.0541667	1.03483		921.507	2.21428
3221.93	0.0548333	1.03267		922.507	2.21463
3225.03	0.052	1.03167		923.507	2.21543
3228.13	0.053	1.03117		924.507	2.2161
3231.23	0.0496667	1.03167		925.507	2.21606
3234.33	0.0496667	1.03067		926.507	2.21478
3237.43	0.0478333	1.03067		927.507	2.2126
3240.52	0.0465	1.02917		928.507	2.21053
3243.62	0.048	1.0295		929.507	2.2096
3246.71	0.0456667	1.0275		930.507	2.21081
3249.8	0.0438333	1.0275		931.507	2.21416
3252.89	0.0461667	1.02783		932.507	2.21845
3255.98	0.0438333	1.0255		933.507	2.22235
3259.07	0.0446667	1.024		934.507	2.22458
3262.15	0.0441667	1.025		935.507	2.22468
3265.24	0.0426667	1.02483		936.507	2.22393
3268.32	0.0426667	1.0245		937.507	2.22383
3271.4	0.0431667	1.0245		938.507	2.22587
3274.49	0.0428333	1.02333		939.507	2.23085
3277.56	0.043	1.02233		940.507	2.23708
3280.64	0.043	1.0225		941.507	2.24233
3283.72	0.0418333	1.02467		942.507	2.24438
3286.8	0.042	1.02417		943.507	2.24151
3289.87	0.0403333	1.02283		944.507	2.23517
3292.94	0.0415	1.02117		945.507	2.22793
3296.01	0.0406667	1.0195		946.507	2.2224
3299.08	0.0416667	1.02233		947.507	2.22093
3302.15	0.0415	1.02183		948.507	2.22323
3305.22	0.0411667	1.02133		949.507	2.22739
3308.28	0.0388333	1.02033		950.507	2.23147
3311.35	0.039	1.02233		951.507	2.23361
3314.41	0.0396667	1.02067		952.507	2.23344
3317.47	0.0403333	1.02217		953.507	2.23202
3320.53	0.0406667	1.0215		954.507	2.23051
3323.59	0.0391667	1.02117		955.507	2.23001
3326.65	0.039	1.02		956.507	2.23097
3329.71	0.0396667	1.0195		957.507	2.23275
3332.76	0.0396667	1.02067		958.507	2.23461
3335.82	0.0381667	1.02017		959.507	2.23584
3338.87	0.0393333	1.01967		960.507	2.23608
3341.92	0.0368333	1.0205		961.507	2.2359
3344.97	0.0366667	1.019		962.507	2.23601
3348.02	0.039	1.01983		963.507	2.23713
3351.07	0.0378333	1.01983		964.507	2.23971
3354.11	0.0368333	1.01783		965.507	2.24321
3357.16	0.0373333	1.01967		966.507	2.24679
3360.2	0.0366667	1.0205		967.507	2.24964
3363.24	0.0358333	1.01933		968.507	2.25107
3366.28	0.0351667	1.01867		969.507	2.25117
3369.32	0.0363333	1.01883		970.507	2.25035
3372.36	0.035	1.0205		971.507	2.24905
3375.4	0.0356667	1.01733		972.507	2.24767
3378.43	0.0343333	1.01833		973.507	2.24649
3381.46	0.0368333	1.01917		974.507	2.24571
3384.5	0.035	1.0185		975.507	2.24552
3387.53	0.0355	1.01733		976.507	2.24612
3390.56	0.0338333	1.01633		977.507	2.24746
3393.59	0.034	1.01733		978.507	2.24932
3396.61	0.0335	1.01633		979.507	2.25143
3399.64	0.0331667	1.017		980.507	2.25356
3402.66	0.0338333	1.01583		981.507	2.25539
3405.69	0.0323333	1.01533		982.507	2.25656
3408.71	0.0333333	1.01483		983.507	2.25667
3411.73	0.0338333	1.01683		984.507	2.25536
3414.75	0.0333333	1.01417		985.507	2.25269
3417.77	0.0343333	1.014		986.507	2.2498
3420.78	0.0335	1.01383		987.507	2.24801
3423.8	0.0336667	1.016		988.507	2.24862
3426.81	0.0333333	1.01467		989.507	2.25255
3429.83	0.033	1.01483		990.507	2.25937
3432.84	0.0338333	1.01433		991.507	2.2683
3435.85	0.0323333	1.01417		992.507	2.27857
3438.86	0.0338333	1.015		993.507	2.28933
3441.86	0.0328333	1.0155		994.507	2.29943
3444.87	0.033	1.01583		995.507	2.30751
3447.88	0.0321667	1.016		996.507	2.31229
3450.88	0.032	1.01517		997.507	2.31262
3453.88	0.0341667	1.0155		998.507	2.30936
3456.88	0.0318333	1.01317		999.507	2.30448
3459.88	0.0323333	1.01433		1000.51	2.29994
3462.88	0.0331667	1.0135		1001.51	2.29765
3465.88	0.0325	1.01367		1002.51	2.29811
3468.87	0.0305	1.01333		1003.51	2.30064
3471.87	0.0311667	1.0145		1004.51	2.30453
3474.86	0.0306667	1.014		1005.51	2.30905
3477.85	0.0308333	1.01317		1006.51	2.31357
3480.84	0.0301667	1.0125		1007.51	2.31752
3483.83	0.0323333	1.01217		1008.51	2.32037
3486.82	0.0305	1.014		1009.51	2.32156
3489.81	0.031	1.014		1010.51	2.32117
3492.79	0.0286667	1.012		1011.51	2.32043
3495.78	0.03	1.01167		1012.51	2.32071
3498.76	0.0295	1.01233		1013.51	2.32336
3501.74	0.0306667	1.012		1014.51	2.32937
3504.72	0.03	1.01183		1015.51	2.33874
3507.7	0.0288333	1.01283		1016.51	2.35128
3510.68	0.0295	1.0115		1017.51	2.36682
3513.66	0.0313333	1.0115		1018.51	2.38495
3516.63	0.0286667	1.01		1019.51	2.40432
3519.6	0.0286667	1.01083		1020.51	2.42335
3522.58	0.027	1.01033		1021.51	2.44043
3525.55	0.0286667	1.012		1022.51	2.45423
3528.52	0.0276667	1.01083		1023.51	2.46519
3531.49	0.0271667	1.00767		1024.51	2.47443
3534.45	0.028	1.01117		1025.51	2.48309
3537.42	0.0285	1.01017		1026.51	2.49212
3540.39	0.0263333	1.00967		1027.51	2.50081
3543.35	0.0263333	1.00867		1028.51	2.50746
3546.31	0.0265	1.00967		1029.51	2.51035
3549.27	0.0261667	1.01033		1030.51	2.50787
3552.23	0.0266667	1.00867		1031.51	2.50027
3555.19	0.0261667	1.01083		1032.51	2.48936
3558.15	0.0273333	1.00883		1033.51	2.47697
3561.1	0.0278333	1.00717		1034.51	2.46494
3564.06	0.0276667	1.00817		1035.51	2.45411
3567.01	0.0258333	1.01017		1036.51	2.44422
3569.96	0.0258333	1.0105		1037.51	2.43491
3572.91	0.0258333	1.00817		1038.51	2.42585
3575.86	0.026	1.00617		1039.51	2.41706
3578.81	0.0253333	1.00783		1040.51	2.40925
3581.76	0.0253333	1.00767		1041.51	2.40318
3584.71	0.0245	1.00767		1042.51	2.39959
3587.65	0.0245	1.00833		1043.51	2.39833
3590.59	0.025	1.00917		1044.51	2.39705
3593.53	0.025	1.00717		1045.51	2.39307
3596.48	0.0241667	1.00933		1046.51	2.38372
3599.41	0.0253333	1.00817		1047.51	2.36749
3602.35	0.025	1.00717		1048.51	2.34698
3605.29	0.0255	1.00817		1049.51	2.32565
3608.23	0.0248333	1.00717		1050.51	2.30701
3611.16	0.0238333	1.00667		1051.51	2.29386
3614.09	0.025	1.00783		1052.51	2.28567
3617.02	0.0235	1.0075		1053.51	2.28082
3619.96	0.0233333	1.007		1054.51	2.27771
3622.89	0.0241667	1.00733		1055.51	2.27485
3625.81	0.0245	1.008		1056.51	2.27171
3628.74	0.0241667	1.006		1057.51	2.2682
3631.67	0.0238333	1.00767		1058.51	2.26425
3634.59	0.0243333	1.008		1059.51	2.25983
3637.51	0.0245	1.00967		1060.51	2.25551
3640.43	0.023	1.00667		1061.51	2.25226
3643.36	0.0246667	1.00833		1062.51	2.25105
3646.27	0.0233333	1.008		1063.51	2.25278
3649.19	0.023	1.007		1064.51	2.25683
3652.11	0.0235	1.00717		1065.51	2.26126
3655.02	0.0221667	1.008		1066.51	2.26411
3657.94	0.0241667	1.01017		1067.51	2.26347
3660.85	0.0221667	1.00833		1068.51	2.25905
3663.76	0.0233333	1.00817		1069.51	2.25248
3666.67	0.0223333	1.00783		1070.51	2.2455
3669.58	0.023	1.00883		1071.51	2.23984
3672.49	0.023	1.00917		1072.51	2.23625
3675.4	0.022	1.0095		1073.51	2.23393
3678.3	0.0208333	1.00767		1074.51	2.23195
3681.21	0.0216667	1.00917		1075.51	2.22936
3684.11	0.0216667	1.00917		1076.51	2.22577
3687.01	0.0216667	1.00683		1077.51	2.22192
3689.91	0.0203333	1.0075		1078.51	2.21872
3692.81	0.0208333	1.0065		1079.51	2.21707
3695.71	0.0198333	1.00667		1080.51	2.21753
3698.61	0.0211667	1.00617		1081.51	2.21958
3701.5	0.0201667	1.00617		1082.51	2.22253
3704.4	0.0205	1.0055		1083.51	2.22569
3707.29	0.0198333	1.006		1084.51	2.22851
3710.18	0.0193333	1.00567		1085.51	2.23125
3713.07	0.0195	1.00667		1086.51	2.23429
3715.96	0.0203333	1.00567		1087.51	2.23807
3718.85	0.0196667	1.00533		1088.51	2.24279
3721.74	0.019	1.00533		1089.51	2.24765
3724.63	0.0188333	1.00367		1090.51	2.25144
3727.51	0.0195	1.00533		1091.51	2.25295
3730.39	0.0191667	1.004		1092.51	2.25123
3733.28	0.019	1.00383		1093.51	2.24716
3736.16	0.0186667	1.00517		1094.51	2.24253
3739.04	0.0175	1.00517		1095.51	2.23912
3741.91	0.0186667	1.00383		1096.51	2.23853
3744.79	0.0178333	1.00467		1097.51	2.24034
3747.67	0.0188333	1.00283		1098.51	2.24286
3750.54	0.019	1.005		1099.51	2.24437
3753.42	0.0176667	1.004		1100.51	2.24327
3756.29	0.0175	1.004		1101.51	2.23975
3759.16	0.0168333	1.00383		1102.51	2.23549
3762.03	0.0185	1.00283		1103.51	2.23219
3764.9	0.0186667	1.00517		1104.51	2.23153
3767.77	0.0173333	1.00433		1105.51	2.23381
3770.63	0.0178333	1.004		1106.51	2.23797
3773.5	0.0176667	1.00333		1107.51	2.24284
3776.36	0.0173333	1.004		1108.51	2.2473
3779.22	0.019	1.001		1109.51	2.25083
3782.08	0.0173333	1.00233		1110.51	2.25376
3784.94	0.017	1.003		1111.51	2.25651
3787.8	0.0173333	1.0025		1112.51	2.25946
3790.66	0.0181667	1.00183		1113.51	2.26256
3793.52	0.0171667	1.00233		1114.51	2.26492
3796.37	0.0178333	1.00167		1115.51	2.26561
3799.23	0.0176667	1.00283		1116.51	2.26366
3802.08	0.018	1.0015		1117.51	2.25882
3804.93	0.0168333	1.004		1118.51	2.25241
3807.78	0.0185	1.00117		1119.51	2.24597
3810.63	0.0165	1.00233		1120.51	2.24102
3813.48	0.0161667	1.00217		1121.51	2.23853
3816.33	0.0171667	1.00233		1122.51	2.23774
3819.17	0.0168333	1.00283		1123.51	2.23762
3822.02	0.0163333	1.00167		1124.51	2.23713
3824.86	0.0178333	0.999833		1125.51	2.2355
3827.7	0.0155	1.001		1126.51	2.23313
				1127.51	2.23064
				1128.51	2.22867
				1129.51	2.22775
				1130.51	2.22779
				1131.51	2.22856
				1132.51	2.22979
				1133.51	2.23119
				1134.51	2.23222
				1135.51	2.23226
				1136.51	2.23068
				1137.51	2.227
				1138.51	2.22218
				1139.51	2.21786
				1140.51	2.21569
				1141.51	2.21714
				1142.51	2.22184
				1143.51	2.22825
				1144.51	2.23484
				1145.51	2.24015
				1146.51	2.24389
				1147.51	2.2466
				1148.51	2.2489
				1149.51	2.25134
				1150.51	2.25391
				1151.51	2.25604
				1152.51	2.25716
				1153.51	2.25673
				1154.51	2.25506
				1155.51	2.25343
				1156.51	2.25319
				1157.51	2.25562
				1158.51	2.26113
				1159.51	2.26885
				1160.51	2.27787
				1161.51	2.28724
				1162.51	2.2958
				1163.51	2.30206
				1164.51	2.30448
				1165.51	2.30155
				1166.51	2.29303
				1167.51	2.28126
				1168.51	2.26883
				1169.51	2.25832
				1170.51	2.25135
				1171.51	2.24713
				1172.51	2.24459
				1173.51	2.24261
				1174.51	2.24039
				1175.51	2.23792
				1176.51	2.23531
				1177.51	2.2327
				1178.51	2.23023
				1179.51	2.22809
				1180.51	2.22651
				1181.51	2.22571
				1182.51	2.22584
				1183.51	2.22673
				1184.51	2.22815
				1185.51	2.2299
				1186.51	2.2318
				1187.51	2.23406
				1188.51	2.237
				1189.51	2.24091
				1190.51	2.24603
				1191.51	2.25204
				1192.51	2.25843
				1193.51	2.26472
				1194.51	2.27047
				1195.51	2.27565
				1196.51	2.28037
				1197.51	2.28479
				1198.51	2.28899
				1199.51	2.29292
				1200.51	2.29642
				1201.51	2.29934
				1202.51	2.30153
				1203.51	2.30293
				1204.51	2.30348
				1205.51	2.30315
				1206.51	2.30192
				1207.51	2.29997
				1208.51	2.2976
				1209.51	2.29513
				1210.51	2.29286
				1211.51	2.29096
				1212.51	2.28955
				1213.51	2.28872
				1214.51	2.28856
				1215.51	2.28893
				1216.51	2.2895
				1217.51	2.28993
				1218.51	2.28994
				1219.51	2.28974
				1220.51	2.29003
				1221.51	2.29151
				1222.51	2.29487
				1223.51	2.30023
				1224.51	2.30721
				1225.51	2.31541
				1226.51	2.32444
				1227.51	2.33415
				1228.51	2.34467
				1229.51	2.3561
				1230.51	2.36857
				1231.51	2.38154
				1232.51	2.39378
				1233.51	2.40402
				1234.51	2.41101
				1235.51	2.41454
				1236.51	2.41572
				1237.51	2.41575
				1238.51	2.41581
				1239.51	2.41638
				1240.51	2.41706
				1241.51	2.41736
				1242.51	2.41683
				1243.51	2.41513
				1244.51	2.41218
				1245.51	2.40792
				1246.51	2.40228
				1247.51	2.39546
				1248.51	2.38802
				1249.51	2.38057
				1250.51	2.37373
				1251.51	2.36789
				1252.51	2.36306
				1253.51	2.35925
				1254.51	2.35646
				1255.51	2.35456
				1256.51	2.35325
				1257.51	2.35221
				1258.51	2.35112
				1259.51	2.3498
				1260.51	2.34832
				1261.51	2.34681
				1262.51	2.34538
				1263.51	2.34406
				1264.51	2.34275
				1265.51	2.3413
				1266.51	2.33959
				1267.51	2.33752
				1268.51	2.33512
				1269.51	2.33238
				1270.51	2.32933
				1271.51	2.32609
				1272.51	2.32294
				1273.51	2.32022
				1274.51	2.31826
				1275.51	2.31741
				1276.51	2.31805
				1277.51	2.32057
				1278.51	2.32537
				1279.51	2.33286
				1280.51	2.34355
				1281.51	2.35792
				1282.51	2.37649
				1283.51	2.39937
				1284.51	2.42577
				1285.51	2.45473
				1286.51	2.48531
				1287.51	2.51572
				1288.51	2.54204
				1289.51	2.56007
				1290.51	2.56559
				1291.51	2.5566
				1292.51	2.53645
				1293.51	2.50931
				1294.51	2.47936
				1295.51	2.4499
				1296.51	2.42215
				1297.51	2.39699
				1298.51	2.37531
				1299.51	2.35767
				1300.51	2.34384
				1301.51	2.33345
				1302.51	2.32614
				1303.51	2.32132
				1304.51	2.31792
				1305.51	2.31474
				1306.51	2.31062
				1307.51	2.30493
				1308.51	2.29837
				1309.51	2.29185
				1310.51	2.28629
				1311.51	2.28228
				1312.51	2.27979
				1313.51	2.27863
				1314.51	2.27865
				1315.51	2.27956
				1316.51	2.28074
				1317.51	2.28153
				1318.51	2.28127
				1319.51	2.27983
				1320.51	2.2782
				1321.51	2.27757
				1322.51	2.27911
				1323.51	2.28327
				1324.51	2.28893
				1325.51	2.29475
				1326.51	2.2994
				1327.51	2.30225
				1328.51	2.30416
				1329.51	2.30622
				1330.51	2.30948
				1331.51	2.31459
				1332.51	2.32128
				1333.51	2.32919
				1334.51	2.33793
				1335.51	2.34713
				1336.51	2.3564
				1337.51	2.36533
				1338.51	2.37351
				1339.51	2.38099
				1340.51	2.38855
				1341.51	2.3971
				1342.51	2.40751
				1343.51	2.42013
				1344.51	2.43434
				1345.51	2.44944
				1346.51	2.46472
				1347.51	2.48005
				1348.51	2.49619
				1349.51	2.51398
				1350.51	2.53428
				1351.51	2.55731
				1352.51	2.58237
				1353.51	2.60867
				1354.51	2.63546
				1355.51	2.66417
				1356.51	2.69933
				1357.51	2.7457
				1358.51	2.80792
				1359.51	2.88523
				1360.51	2.96971
				1361.51	3.05295
				1362.51	3.1266
				1363.51	3.18473
				1364.51	3.22439
				1365.51	3.24278
				1366.51	3.23723
				1367.51	3.20854
				1368.51	3.16132
				1369.51	3.10042
				1370.51	3.03066
				1371.51	2.95619
				1372.51	2.88054
				1373.51	2.80715
				1374.51	2.73941
				1375.51	2.67861
				1376.51	2.62414
				1377.51	2.57529
				1378.51	2.53142
				1379.51	2.49244
				1380.51	2.45874
				1381.51	2.43075
				1382.51	2.40883
				1383.51	2.39234
				1384.51	2.37991
				1385.51	2.37017
				1386.51	2.36178
				1387.51	2.35413
				1388.51	2.34709
				1389.51	2.3405
				1390.51	2.33427
				1391.51	2.32852
				1392.51	2.32349
				1393.51	2.31943
				1394.51	2.31655
				1395.51	2.31462
				1396.51	2.31318
				1397.51	2.31176
				1398.51	2.30997
				1399.51	2.3078
				1400.51	2.30547
				1401.51	2.3032
				1402.51	2.30119
				1403.51	2.29975
				1404.51	2.2992
				1405.51	2.29985
				1406.51	2.30193
				1407.51	2.3051
				1408.51	2.30885
				1409.51	2.31267
				1410.51	2.31608
				1411.51	2.31881
				1412.51	2.32066
				1413.51	2.32143
				1414.51	2.32095
				1415.51	2.31927
				1416.51	2.31645
				1417.51	2.31258
				1418.51	2.30794
				1419.51	2.30355
				1420.51	2.30057
				1421.51	2.30012
				1422.51	2.30256
				1423.51	2.30597
				1424.51	2.30804
				1425.51	2.30647
				1426.51	2.30043
				1427.51	2.29244
				1428.51	2.28553
				1429.51	2.28267
				1430.51	2.28507
				1431.51	2.29041
				1432.51	2.296
				1433.51	2.29917
				1434.51	2.29878
				1435.51	2.2962
				1436.51	2.29301
				1437.51	2.29077
				1438.51	2.29031
				1439.51	2.29144
				1440.51	2.29391
				1441.51	2.29746
				1442.51	2.30182
				1443.51	2.30672
				1444.51	2.31186
				1445.51	2.31697
				1446.51	2.32174
				1447.51	2.32588
				1448.51	2.32907
				1449.51	2.33104
				1450.51	2.33215
				1451.51	2.33316
				1452.51	2.33488
				1453.51	2.3381
				1454.51	2.34344
				1455.51	2.3514
				1456.51	2.3625
				1457.51	2.37718
				1458.51	2.39531
				1459.51	2.41646
				1460.51	2.44022
				1461.51	2.46617
				1462.51	2.49391
				1463.51	2.52307
				1464.51	2.55326
				1465.51	2.5845
				1466.51	2.61867
				1467.51	2.65831
				1468.51	2.70592
				1469.51	2.76211
				1470.51	2.81991
				1471.51	2.87051
				1472.51	2.90507
				1473.51	2.91749
				1474.51	2.90994
				1475.51	2.88618
				1476.51	2.84997
				1477.51	2.80521
				1478.51	2.75605
				1479.51	2.7067
				1480.51	2.66136
				1481.51	2.62262
				1482.51	2.59013
				1483.51	2.56321
				1484.51	2.54119
				1485.51	2.523
				1486.51	2.50703
				1487.51	2.49164
				1488.51	2.4752
				1489.51	2.45721
				1490.51	2.43843
				1491.51	2.41968
				1492.51	2.40175
				1493.51	2.385
				1494.51	2.36939
				1495.51	2.35489
				1496.51	2.34145
				1497.51	2.3292
				1498.51	2.31837
				1499.51	2.30919
				1500.51	2.30188
				1501.51	2.2964
				1502.51	2.29257
				1503.51	2.29024
				1504.51	2.28918
				1505.51	2.28894
				1506.51	2.28894
				1507.51	2.28861
				1508.51	2.28756
				1509.51	2.28627
				1510.51	2.28543
				1511.51	2.28577
				1512.51	2.28765
				1513.51	2.29019
				1514.51	2.29228
				1515.51	2.29279
				1516.51	2.2913
				1517.51	2.28915
				1518.51	2.28794
				1519.51	2.28926
				1520.51	2.29364
				1521.51	2.29964
				1522.51	2.30561
				1523.51	2.30993
				1524.51	2.31181
				1525.51	2.31165
				1526.51	2.30991
				1527.51	2.30707
				1528.51	2.30405
				1529.51	2.30223
				1530.51	2.30299
				1531.51	2.30759
				1532.51	2.31569
				1533.51	2.32567
				1534.51	2.33592
				1535.51	2.34493
				1536.51	2.35223
				1537.51	2.35798
				1538.51	2.3623
				1539.51	2.36534
				1540.51	2.36728
				1541.51	2.36829
				1542.51	2.36857
				1543.51	2.36819
				1544.51	2.36669
				1545.51	2.36349
				1546.51	2.35799
				1547.51	2.35011
				1548.51	2.34127
				1549.51	2.33323
				1550.51	2.3277
				1551.51	2.32562
				1552.51	2.32616
				1553.51	2.32826
				1554.51	2.33088
				1555.51	2.3334
				1556.51	2.3359
				1557.51	2.33851
				1558.51	2.34137
				1559.51	2.34457
				1560.51	2.34823
				1561.51	2.35241
				1562.51	2.35722
				1563.51	2.36257
				1564.51	2.36827
				1565.51	2.37411
				1566.51	2.37989
				1567.51	2.38509
				1568.51	2.38911
				1569.51	2.3913
				1570.51	2.3911
				1571.51	2.38827
				1572.51	2.38271
				1573.51	2.37433
				1574.51	2.36341
				1575.51	2.35193
				1576.51	2.34225
				1577.51	2.33673
				1578.51	2.33682
				1579.51	2.34144
				1580.51	2.34909
				1581.51	2.3583
				1582.51	2.36791
				1583.51	2.37746
				1584.51	2.38651
				1585.51	2.39471
				1586.51	2.40306
				1587.51	2.41431
				1588.51	2.43132
				1589.51	2.45675
				1590.51	2.48965
				1591.51	2.52598
				1592.51	2.56159
				1593.51	2.59289
				1594.51	2.62201
				1595.51	2.6544
				1596.51	2.69557
				1597.51	2.74975
				1598.51	2.81329
				1599.51	2.87941
				1600.51	2.94135
				1601.51	2.99377
				1602.51	3.03714
				1603.51	3.07337
				1604.51	3.10437
				1605.51	3.13059
				1606.51	3.14874
				1607.51	3.15489
				1608.51	3.14519
				1609.51	3.11843
				1610.51	3.07793
				1611.51	3.02744
				1612.51	2.97067
				1613.51	2.91057
				1614.51	2.84919
				1615.51	2.78855
				1616.51	2.73058
				1617.51	2.67592
				1618.51	2.62423
				1619.51	2.57517
				1620.51	2.5285
				1621.51	2.48495
				1622.51	2.44574
				1623.51	2.41207
				1624.51	2.38484
				1625.51	2.36337
				1626.51	2.34653
				1627.51	2.33315
				1628.51	2.32216
				1629.51	2.31266
				1630.51	2.30381
				1631.51	2.29474
				1632.51	2.28509
				1633.51	2.27537
				1634.51	2.26621
				1635.51	2.25823
				1636.51	2.25172
				1637.51	2.24658
				1638.51	2.24269
				1639.51	2.23991
				1640.51	2.23784
				1641.51	2.23592
				1642.51	2.23355
				1643.51	2.23027
				1644.51	2.22654
				1645.51	2.22329
				1646.51	2.22148
				1647.51	2.22175
				1648.51	2.22333
				1649.51	2.22505
				1650.51	2.2257
				1651.51	2.22452
				1652.51	2.22207
				1653.51	2.21913
				1654.51	2.21647
				1655.51	2.21457
				1656.51	2.21341
				1657.51	2.21289
				1658.51	2.21294
				1659.51	2.21337
				1660.51	2.2139
				1661.51	2.21426
				1662.51	2.21417
				1663.51	2.21361
				1664.51	2.21271
				1665.51	2.21163
				1666.51	2.2105
				1667.51	2.20935
				1668.51	2.20823
				1669.51	2.20714
				1670.51	2.20615
				1671.51	2.20545
				1672.51	2.20529
				1673.51	2.20589
				1674.51	2.2073
				1675.51	2.20907
				1676.51	2.2107
				1677.51	2.21169
				1678.51	2.21177
				1679.51	2.21101
				1680.51	2.20947
				1681.51	2.20727
				1682.51	2.20477
				1683.51	2.20263
				1684.51	2.20149
				1685.51	2.20185
				1686.51	2.20317
				1687.51	2.20437
				1688.51	2.20435
				1689.51	2.20233
				1690.51	2.19912
				1691.51	2.19597
				1692.51	2.19416
				1693.51	2.19444
				1694.51	2.19618
				1695.51	2.19852
				1696.51	2.20062
				1697.51	2.20187
				1698.51	2.20205
				1699.51	2.20099
				1700.51	2.19852
				1701.51	2.19505
				1702.51	2.19155
				1703.51	2.18898
				1704.51	2.1882
				1705.51	2.18905
				1706.51	2.1908
				1707.51	2.19273
				1708.51	2.1942
				1709.51	2.19497
				1710.51	2.19498
				1711.51	2.19412
				1712.51	2.19244
				1713.51	2.19034
				1714.51	2.18827
				1715.51	2.18669
				1716.51	2.18582
				1717.51	2.18551
				1718.51	2.18559
				1719.51	2.18589
				1720.51	2.1862
				1721.51	2.18628
				1722.51	2.18591
				1723.51	2.18488
				1724.51	2.18334
				1725.51	2.18163
				1726.51	2.18005
				1727.51	2.17887
				1728.51	2.17806
				1729.51	2.1775
				1730.51	2.17707
				1731.51	2.17674
				1732.51	2.1766
				1733.51	2.1768
				1734.51	2.17746
				1735.51	2.17856
				1736.51	2.17984
				1737.51	2.18104
				1738.51	2.18189
				1739.51	2.18228
				1740.51	2.18219
				1741.51	2.18159
				1742.51	2.18052
				1743.51	2.17933
				1744.51	2.17853
				1745.51	2.1786
				1746.51	2.1797
				1747.51	2.18076
				1748.51	2.18045
				1749.51	2.17745
				1750.51	2.17172
				1751.51	2.1656
				1752.51	2.16171
				1753.51	2.16254
				1754.51	2.16784
				1755.51	2.17453
				1756.51	2.17939
				1757.51	2.17957
				1758.51	2.17567
				1759.51	2.17024
				1760.51	2.16589
				1761.51	2.16463
				1762.51	2.16587
				1763.51	2.16822
				1764.51	2.17027
				1765.51	2.17116
				1766.51	2.17129
				1767.51	2.17127
				1768.51	2.17167
				1769.51	2.17263
				1770.51	2.17367
				1771.51	2.17427
				1772.51	2.17397
				1773.51	2.17275
				1774.51	2.17093
				1775.51	2.16885
				1776.51	2.16685
				1777.51	2.16538
				1778.51	2.1649
				1779.51	2.1659
				1780.51	2.16845
				1781.51	2.17151
				1782.51	2.1738
				1783.51	2.17409
				1784.51	2.17218
				1785.51	2.16945
				1786.51	2.16742
				1787.51	2.16751
				1788.51	2.1695
				1789.51	2.17183
				1790.51	2.17292
				1791.51	2.17145
				1792.51	2.1682
				1793.51	2.16477
				1794.51	2.1628
				1795.51	2.16328
				1796.51	2.16512
				1797.51	2.16683
				1798.51	2.16691
				1799.51	2.165
				1800.51	2.16257
				1801.51	2.16124
				1802.51	2.16255
				1803.51	2.16619
				1804.51	2.17024
				1805.51	2.17272
				1806.51	2.172
				1807.51	2.16874
				1808.51	2.16461
				1809.51	2.16129
				1810.51	2.16
				1811.51	2.16037
				1812.51	2.16172
				1813.51	2.16335
				1814.51	2.16476
				1815.51	2.16568
				1816.51	2.16589
				1817.51	2.16522
				1818.51	2.16397
				1819.51	2.16288
				1820.51	2.16273
				1821.51	2.1641
				1822.51	2.16645
				1823.51	2.16877
				1824.51	2.17004
				1825.51	2.16959
				1826.51	2.16791
				1827.51	2.1657
				1828.51	2.16365
				1829.51	2.16221
				1830.51	2.16142
				1831.51	2.16129
				1832.51	2.16181
				1833.51	2.16265
				1834.51	2.16324
				1835.51	2.16299
				1836.51	2.16147
				1837.51	2.15919
				1838.51	2.15696
				1839.51	2.15562
				1840.51	2.15567
				1841.51	2.15663
				1842.51	2.15791
				1843.51	2.15889
				1844.51	2.15942
				1845.51	2.15993
				1846.51	2.16091
				1847.51	2.16276
				1848.51	2.16506
				1849.51	2.16686
				1850.51	2.16719
				1851.51	2.16543
				1852.51	2.16247
				1853.51	2.15971
				1854.51	2.15852
				1855.51	2.15948
				1856.51	2.16139
				1857.51	2.1628
				1858.51	2.16232
				1859.51	2.15982
				1860.51	2.15644
				1861.51	2.15341
				1862.51	2.15179
				1863.51	2.15157
				1864.51	2.15213
				1865.51	2.15288
				1866.51	2.15329
				1867.51	2.15318
				1868.51	2.1524
				1869.51	2.15085
				1870.51	2.14885
				1871.51	2.14743
				1872.51	2.14772
				1873.51	2.15071
				1874.51	2.15564
				1875.51	2.1604
				1876.51	2.16283
				1877.51	2.16125
				1878.51	2.15684
				1879.51	2.15176
				1880.51	2.14817
				1881.51	2.14738
				1882.51	2.14853
				1883.51	2.15046
				1884.51	2.15202
				1885.51	2.15266
				1886.51	2.1525
				1887.51	2.15171
				1888.51	2.15048
				1889.51	2.14908
				1890.51	2.14785
				1891.51	2.14713
				1892.51	2.14717
				1893.51	2.14786
				1894.51	2.14903
				1895.51	2.15049
				1896.51	2.15189
				1897.51	2.15264
				1898.51	2.15211
				1899.51	2.14975
				1900.51	2.14618
				1901.51	2.1429
				1902.51	2.14142
				1903.51	2.14282
				1904.51	2.14595
				1905.51	2.14895
				1906.51	2.14996
				1907.51	2.1482
				1908.51	2.14527
				1909.51	2.14308
				1910.51	2.14346
				1911.51	2.14639
				1912.51	2.15009
				1913.51	2.15265
				1914.51	2.1525
				1915.51	2.15011
				1916.51	2.14683
				1917.51	2.14404
				1918.51	2.14267
				1919.51	2.1424
				1920.51	2.14267
				1921.51	2.14294
				1922.51	2.14297
				1923.51	2.14289
				1924.51	2.14284
				1925.51	2.14297
				1926.51	2.14329
				1927.51	2.14375
				1928.51	2.1443
				1929.51	2.14489
				1930.51	2.1454
				1931.51	2.14569
				1932.51	2.14566
				1933.51	2.14529
				1934.51	2.14479
				1935.51	2.14437
				1936.51	2.14422
				1937.51	2.14419
				1938.51	2.14388
				1939.51	2.14291
				1940.51	2.14104
				1941.51	2.13875
				1942.51	2.13669
				1943.51	2.13551
				1944.51	2.13552
				1945.51	2.13644
				1946.51	2.13791
				1947.51	2.13956
				1948.51	2.141
				1949.51	2.1418
				1950.51	2.14151
				1951.51	2.13991
				1952.51	2.13773
				1953.51	2.13603
				1954.51	2.13587
				1955.51	2.13765
				1956.51	2.14048
				1957.51	2.14331
				1958.51	2.14514
				1959.51	2.14569
				1960.51	2.14532
				1961.51	2.14441
				1962.51	2.14335
				1963.51	2.14269
				1964.51	2.14299
				1965.51	2.14483
				1966.51	2.14818
				1967.51	2.15175
				1968.51	2.15406
				1969.51	2.1537
				1970.51	2.15079
				1971.51	2.14679
				1972.51	2.14322
				1973.51	2.14137
				1974.51	2.14114
				1975.51	2.14192
				1976.51	2.14309
				1977.51	2.14419
				1978.51	2.14507
				1979.51	2.14561
				1980.51	2.14571
				1981.51	2.14543
				1982.51	2.14491
				1983.51	2.14435
				1984.51	2.1439
				1985.51	2.14353
				1986.51	2.14317
				1987.51	2.14277
				1988.51	2.14229
				1989.51	2.14183
				1990.51	2.1415
				1991.51	2.1414
				1992.51	2.14129
				1993.51	2.14063
				1994.51	2.13888
				1995.51	2.13569
				1996.51	2.13185
				1997.51	2.12856
				1998.51	2.12701
				1999.51	2.12776
				2000.51	2.13007
				2001.51	2.13303
				2002.51	2.13575
				2003.51	2.13792
				2004.51	2.13971
				2005.51	2.14129
				2006.51	2.14276
				2007.51	2.14376
				2008.51	2.14378
				2009.51	2.14232
				2010.51	2.13945
				2011.51	2.13639
				2012.51	2.13445
				2013.51	2.13486
				2014.51	2.13734
				2015.51	2.14047
				2016.51	2.14279
				2017.51	2.14319
				2018.51	2.14201
				2019.51	2.14002
				2020.51	2.13799
				2021.51	2.13639
				2022.51	2.13524
				2023.51	2.13447
				2024.51	2.13403
				2025.51	2.13389
				2026.51	2.13399
				2027.51	2.13429
				2028.51	2.13473
				2029.51	2.13519
				2030.51	2.13557
				2031.51	2.13575
				2032.51	2.13572
				2033.51	2.13564
				2034.51	2.13567
				2035.51	2.13596
				2036.51	2.13657
				2037.51	2.13748
				2038.51	2.1387
				2039.51	2.14003
				2040.51	2.14072
				2041.51	2.13993
				2042.51	2.13684
				2043.51	2.13194
				2044.51	2.12713
				2045.51	2.1244
				2046.51	2.12539
				2047.51	2.12921
				2048.51	2.13395
				2049.51	2.13767
				2050.51	2.1392
				2051.51	2.139
				2052.51	2.1378
				2053.51	2.13633
				2054.51	2.13495
				2055.51	2.13378
				2056.51	2.13291
				2057.51	2.13242
				2058.51	2.13229
				2059.51	2.13251
				2060.51	2.13304
				2061.51	2.13381
				2062.51	2.13467
				2063.51	2.13548
				2064.51	2.1361
				2065.51	2.13641
				2066.51	2.13631
				2067.51	2.13567
				2068.51	2.1345
				2069.51	2.13311
				2070.51	2.1319
				2071.51	2.13125
				2072.51	2.13121
				2073.51	2.13141
				2074.51	2.13147
				2075.51	2.13105
				2076.51	2.13022
				2077.51	2.12927
				2078.51	2.12845
				2079.51	2.12803
				2080.51	2.12822
				2081.51	2.12923
				2082.51	2.13126
				2083.51	2.13397
				2084.51	2.13664
				2085.51	2.1385
				2086.51	2.13898
				2087.51	2.13827
				2088.51	2.13685
				2089.51	2.13516
				2090.51	2.13343
				2091.51	2.13152
				2092.51	2.12929
				2093.51	2.12666
				2094.51	2.12427
				2095.51	2.12321
				2096.51	2.12456
				2097.51	2.12873
				2098.51	2.13408
				2099.51	2.13863
				2100.51	2.14045
				2101.51	2.13923
[truncated: 1,709 more rows]

## Sheet: Fig. 3c
S 2p	Binding energy	2		Binding energy	(nBu4N)[Ni(mnt)2]		Co 2p	Binding energy / eV	1		Binding energy / eV	2
	175.4	1.09408		175.46	0.153886			815.58	0.650575		815.4	1.57299
	175.3	1.12707		175.36	0.113124			815.48	0.536231		815.3	1.685
	175.2	1.14771		175.26	0.145612			815.38	0.511961		815.2	1.651
	175.1	1.13298		175.16	0.145175			815.28	0.472621		815.1	1.57052
	175	1.08369		175.06	0.112817			815.18	0.517527		815	1.39417
	174.9	1.12498		174.96	0.121018			815.08	0.547982		814.9	1.46934
	174.8	1.1272		174.86	0.0973671			814.98	0.533727		814.8	1.45444
	174.7	1.13717		174.76	0.133041			814.88	0.533037		814.7	1.48405
	174.6	1.12737		174.66	0.116307			814.78	0.495033		814.6	1.62367
	174.5	1.14361		174.56	0.160552			814.68	0.471948		814.5	1.4463
	174.4	1.1192		174.46	0.112868			814.58	0.475406		814.4	1.42991
	174.3	1.19885		174.36	0.0646663			814.48	0.538985		814.3	1.43992
	174.2	1.0676		174.26	0.103051			814.38	0.458223		814.2	1.3631
	174.1	1.13855		174.16	0.0825057			814.28	0.508625		814.1	1.58247
	174	1.12159		174.06	0.110377			814.18	0.496245		814	1.44302
	173.9	1.09812		173.96	0.0982294			814.08	0.523482		813.9	1.41622
	173.8	1.09353		173.86	0.0948051			813.98	0.493308		813.8	1.57983
	173.7	1.0712		173.76	0.11547			813.88	0.482824		813.7	1.48719
	173.6	1.08969		173.66	0.11981			813.78	0.506818		813.6	1.65036
	173.5	1.1079		173.56	0.12636			813.68	0.39893		813.5	1.52302
	173.4	1.08782		173.46	0.118121			813.58	0.55928		813.4	1.40066
	173.3	1.0935		173.36	0.138849			813.48	0.438399		813.3	1.52276
	173.2	1.09563		173.26	0.0935446			813.38	0.503309		813.2	1.52964
	173.1	1.05317		173.16	0.149307			813.28	0.479408		813.1	1.49237
	173	1.14013		173.06	0.107802			813.18	0.454759		813	1.5226
	172.9	1.08378		172.96	0.137543			813.08	0.529437		812.9	1.61358
	172.8	1.09527		172.86	0.094904			812.98	0.53566		812.8	1.54367
	172.7	1.03687		172.76	0.131851			812.88	0.554368		812.7	1.54669
	172.6	1.10316		172.66	0.0927609			812.78	0.42652		812.6	1.64668
	172.5	1.07947		172.56	0.109654			812.68	0.561286		812.5	1.45866
	172.4	1.13326		172.46	0.0997743			812.58	0.539167		812.4	1.60441
	172.3	1.11871		172.36	0.136797			812.48	0.452632		812.3	1.53139
	172.2	1.08787		172.26	0.116259			812.38	0.576545		812.2	1.41768
	172.1	1.10157		172.16	0.117576			812.28	0.475173		812.1	1.49361
	172	1.10063		172.06	0.115006			812.18	0.534759		812	1.52449
	171.9	1.08759		171.96	0.124901			812.08	0.520965		811.9	1.31661
	171.8	1.08112		171.86	0.100558			811.98	0.553531		811.8	1.50418
	171.7	1.13516		171.76	0.0763646			811.88	0.415552		811.7	1.52402
	171.6	1.09373		171.66	0.139899			811.78	0.505944		811.6	1.38429
	171.5	1.10819		171.56	0.129355			811.68	0.47081		811.5	1.49455
	171.4	1.06674		171.46	0.139032			811.58	0.461581		811.4	1.61804
	171.3	1.0896		171.36	0.0532214			811.48	0.578702		811.3	1.3696
	171.2	1.10805		171.26	0.0854757			811.38	0.617658		811.2	1.50297
	171.1	1.09383		171.16	0.124231			811.28	0.524936		811.1	1.47389
	171	1.03418		171.06	0.0822089			811.18	0.496385		811	1.61651
	170.9	1.13395		170.96	0.0964389			811.08	0.507812		810.9	1.52317
	170.8	1.06551		170.86	0.159857			810.98	0.567791		810.8	1.6971
	170.7	1.09147		170.76	0.108261			810.88	0.538989		810.7	1.49443
	170.6	1.04875		170.66	0.161432			810.78	0.528837		810.6	1.639
	170.5	1.11783		170.56	0.0939429			810.68	0.477304		810.5	1.43039
	170.4	1.0881		170.46	0.121672			810.58	0.50647		810.4	1.60836
	170.3	1.15723		170.36	0.149711			810.48	0.602612		810.3	1.51512
	170.2	1.12756		170.26	0.162178			810.38	0.443084		810.2	1.57764
	170.1	1.07346		170.16	0.0950437			810.28	0.506552		810.1	1.52134
	170	1.08982		170.06	0.1337			810.18	0.52809		810	1.4381
	169.9	1.10607		169.96	0.112622			810.08	0.491945		809.9	1.51081
	169.8	1.18452		169.86	0.115884			809.98	0.486519		809.8	1.56392
	169.7	1.13332		169.76	0.11613			809.88	0.54296		809.7	1.50268
	169.6	1.111		169.66	0.103394			809.78	0.561437		809.6	1.41354
	169.5	1.13501		169.56	0.140541			809.68	0.491935		809.5	1.61631
	169.4	1.12731		169.46	0.132965			809.58	0.504534		809.4	1.51123
	169.3	1.14851		169.36	0.193948			809.48	0.540583		809.3	1.61267
	169.2	1.19698		169.26	0.111665			809.38	0.591488		809.2	1.47421
	169.1	1.15035		169.16	0.101887			809.28	0.499048		809.1	1.61084
	169	1.11673		169.06	0.0906403			809.18	0.481261		809	1.51907
	168.9	1.13559		168.96	0.152991			809.08	0.537227		808.9	1.51891
	168.8	1.15599		168.86	0.0984323			808.98	0.520039		808.8	1.61653
	168.7	1.14614		168.76	0.142875			808.88	0.461934		808.7	1.57416
	168.6	1.16446		168.66	0.164377			808.78	0.555635		808.6	1.61337
	168.5	1.09244		168.56	0.146307			808.68	0.512327		808.5	1.42592
	168.4	1.20148		168.46	0.0936154			808.58	0.577286		808.4	1.54405
	168.3	1.13739		168.36	0.13368			808.48	0.533796		808.3	1.50956
	168.2	1.13286		168.26	0.134106			808.38	0.528864		808.2	1.64039
	168.1	1.1315		168.16	0.161465			808.28	0.550728		808.1	1.42937
	168	1.14865		168.06	0.120239			808.18	0.480378		808	1.49937
	167.9	1.19697		167.96	0.159923			808.08	0.545943		807.9	1.39405
	167.8	1.15081		167.86	0.106278			807.98	0.540252		807.8	1.59775
	167.7	1.18454		167.76	0.160085			807.88	0.545887		807.7	1.50478
	167.6	1.1777		167.66	0.125396			807.78	0.558942		807.6	1.32845
	167.5	1.18335		167.56	0.0966443			807.68	0.458587		807.5	1.44446
	167.4	1.1664		167.46	0.142517			807.58	0.597732		807.4	1.58255
	167.3	1.17167		167.36	0.153815			807.48	0.467449		807.3	1.56969
	167.2	1.21807		167.26	0.15001			807.38	0.622266		807.2	1.55884
	167.1	1.17472		167.16	0.148399			807.28	0.49913		807.1	1.53199
	167	1.19971		167.06	0.165196			807.18	0.514356		807	1.59673
	166.9	1.13792		166.96	0.132937			807.08	0.546793		806.9	1.50748
	166.8	1.16424		166.86	0.146269			806.98	0.500044		806.8	1.47101
	166.7	1.16251		166.76	0.156937			806.88	0.63168		806.7	1.47443
	166.6	1.1025		166.66	0.143605			806.78	0.514509		806.6	1.57206
	166.5	1.16039		166.56	0.185311			806.68	0.563714		806.5	1.59519
	166.4	1.17022		166.46	0.176228			806.58	0.5411		806.4	1.52246
	166.3	1.11306		166.36	0.117182			806.48	0.591391		806.3	1.4507
	166.2	1.12927		166.26	0.141003			806.38	0.570763		806.2	1.50994
	166.1	1.17076		166.16	0.201342			806.28	0.548513		806.1	1.44226
	166	1.20814		166.06	0.203054			806.18	0.546753		806	1.62903
	165.9	1.12097		165.96	0.157498			806.08	0.484541		805.9	1.57068
	165.8	1.12559		165.86	0.185351			805.98	0.509894		805.8	1.64426
	165.7	1.20734		165.76	0.157871			805.88	0.577066		805.7	1.59382
	165.6	1.14814		165.66	0.222524			805.78	0.585587		805.6	1.62063
	165.5	1.12786		165.56	0.193359			805.68	0.614326		805.5	1.54381
	165.4	1.18081		165.46	0.226093			805.58	0.473973		805.4	1.60655
	165.3	1.19219		165.36	0.21095			805.48	0.502413		805.3	1.55199
	165.2	1.21054		165.26	0.21981			805.38	0.504892		805.2	1.56001
	165.1	1.1914		165.16	0.199199			805.28	0.534957		805.1	1.50288
	165	1.17097		165.06	0.263329			805.18	0.635243		805	1.52909
	164.9	1.21161		164.96	0.317992			805.08	0.583703		804.9	1.45818
	164.8	1.12713		164.86	0.332069			804.98	0.519504		804.8	1.59666
	164.7	1.1666		164.76	0.38768			804.88	0.592885		804.7	1.55049
	164.6	1.2123		164.66	0.415064			804.78	0.515472		804.6	1.4074
	164.5	1.18342		164.56	0.524985			804.68	0.534559		804.5	1.51183
	164.4	1.24995		164.46	0.458348			804.58	0.569229		804.4	1.63433
	164.3	1.25819		164.36	0.603089			804.48	0.574969		804.3	1.65642
	164.2	1.25855		164.26	0.582369			804.38	0.67993		804.2	1.52443
	164.1	1.26531		164.16	0.599252			804.28	0.523102		804.1	1.53035
	164	1.25004		164.06	0.662469			804.18	0.565734		804	1.39754
	163.9	1.39909		163.96	0.567814			804.08	0.580691		803.9	1.45119
	163.8	1.34429		163.86	0.697075			803.98	0.528065		803.8	1.48816
	163.7	1.39176		163.76	0.680431			803.88	0.477612		803.7	1.59683
	163.6	1.40666		163.66	0.635795			803.78	0.615248		803.6	1.46703
	163.5	1.50308		163.56	0.65557			803.68	0.642589		803.5	1.59227
	163.4	1.45523		163.46	0.734961			803.58	0.509517		803.4	1.3869
	163.3	1.62429		163.36	0.720054			803.48	0.554175		803.3	1.51237
	163.2	1.66439		163.26	0.814765			803.38	0.603007		803.2	1.60113
	163.1	1.65853		163.16	0.87102			803.28	0.575812		803.1	1.61603
	163	1.69979		163.06	0.855547			803.18	0.699995		803	1.62458
	162.9	1.76062		162.96	1.02553			803.08	0.57035		802.9	1.52156
	162.8	1.83266		162.86	0.92137			802.98	0.655788		802.8	1.61964
	162.7	1.82484		162.76	0.944645			802.88	0.605997		802.7	1.61718
	162.6	1.85831		162.66	0.870779			802.78	0.569147		802.6	1.54603
	162.5	1.90345		162.56	0.753133			802.68	0.594871		802.5	1.57405
	162.4	1.80321		162.46	0.65089			802.58	0.579769		802.4	1.56363
	162.3	1.84661		162.36	0.486019			802.48	0.596364		802.3	1.46841
	162.2	1.85331		162.26	0.537449			802.38	0.627189		802.2	1.59622
	162.1	1.88156		162.16	0.393499			802.28	0.597346		802.1	1.50462
	162	1.94629		162.06	0.351844			802.18	0.548675		802	1.50303
	161.9	2.05453		161.96	0.287201			802.08	0.589828		801.9	1.50195
	161.8	1.99026		161.86	0.182452			801.98	0.507054		801.8	1.53351
	161.7	1.99194		161.76	0.150193			801.88	0.575293		801.7	1.59217
	161.6	2.04778		161.66	0.135521			801.78	0.621651		801.6	1.51684
	161.5	1.99442		161.56	0.0844206			801.68	0.595776		801.5	1.60509
	161.4	1.92408		161.46	0.109953			801.58	0.5716		801.4	1.62383
	161.3	1.82908		161.36	0.0718597			801.48	0.529514		801.3	1.4591
	161.2	1.66045		161.26	0.0821531			801.38	0.546613		801.2	1.624
	161.1	1.43194		161.16	0.118435			801.28	0.526764		801.1	1.58333
	161	1.37038		161.06	-0.0122109			801.18	0.591318		801	1.52685
	160.9	1.24061		160.96	0.0650897			801.08	0.533055		800.9	1.56032
	160.8	1.22617		160.86	0.0626826			800.98	0.623635		800.8	1.59177
	160.7	1.12965		160.76	0.0661857			800.88	0.466495		800.7	1.63149
	160.6	1.07325		160.66	0.0607651			800.78	0.581405		800.6	1.42065
	160.5	1.07697		160.56	0.0552454			800.68	0.491877		800.5	1.57192
	160.4	1.02504		160.46	0.0307477			800.58	0.605187		800.4	1.45158
	160.3	1.04529		160.36	0.0235211			800.48	0.509741		800.3	1.57682
	160.2	1.00048		160.26	0.07638			800.38	0.515079		800.2	1.53136
	160.1	1.0293		160.16	0.070934			800.28	0.540112		800.1	1.45704
	160	1.01011		160.06	0.0449803			800.18	0.492405		800	1.42001
	159.9	1.02539		159.96	0.0427506			800.08	0.540301		799.9	1.44817
	159.8	1.04531		159.86	0.0536831			799.98	0.438705		799.8	1.43633
	159.7	1.02734		159.76	0.0201806			799.88	0.464098		799.7	1.43853
	159.6	1.01695		159.66	0.0509714			799.78	0.49009		799.6	1.54428
	159.5	0.992602		159.56	0.0593091			799.68	0.51649		799.5	1.50866
	159.4	1.03464		159.46	0.085136			799.58	0.53827		799.4	1.60995
	159.3	0.975124		159.36	0.05903			799.48	0.496944		799.3	1.53394
	159.2	1.0079		159.26	0.0905971			799.38	0.542451		799.2	1.47283
	159.1	0.981354		159.16	0.0472226			799.28	0.510822		799.1	1.58311
	159	0.995807		159.06	0.0694474			799.18	0.442873		799	1.49237
	158.9	0.985754		158.96	0.0695717			799.08	0.544842		798.9	1.62751
	158.8	1.02691		158.86	0.0397954			798.98	0.553968		798.8	1.50754
	158.7	1.02695		158.76	0.0713371			798.88	0.620643		798.7	1.59972
	158.6	1.00651		158.66	0.0696326			798.78	0.481164		798.6	1.49968
	158.5	0.994368		158.56	0.0693891			798.68	0.554923		798.5	1.52695
	158.4	1.0177		158.46	0.0884866			798.58	0.507941		798.4	1.69841
	158.3	1.01668		158.36	0.0229757			798.48	0.538057		798.3	1.61592
	158.2	0.989666		158.26	0.0948026			798.38	0.62027		798.2	1.56339
	158.1	1.00014		158.16	0.0420886			798.28	0.536894		798.1	1.45319
	158	0.987524		158.06	0.0498226			798.18	0.516136		798	1.58285
	157.9	0.983484		157.96	0.0941609			798.08	0.604115		797.9	1.44943
	157.8	0.971073		157.86	0.0751903			797.98	0.472996		797.8	1.62547
	157.7	1.00804		157.76	0.0750431			797.88	0.60362		797.7	1.50156
	157.6	0.990007		157.66	0.074962			797.78	0.58667		797.6	1.53764
	157.5	1.04906		157.56	0.0822546			797.68	0.613001		797.5	1.64041
	157.4	1.00265		157.46	0.0664189			797.58	0.598134		797.4	1.61217
	157.3	0.99768		157.36	0.0975649			797.48	0.579499		797.3	1.64272
	157.2	1.03758		157.26	0.0437754			797.38	0.572816		797.2	1.61667
	157.1	1.0082		157.16	0.104895			797.28	0.553152		797.1	1.69989
	157	1.00858		157.06	0.0609503			797.18	0.662129		797	1.73698
	156.9	1.0203		156.96	0.0798271			797.08	0.63867		796.9	1.63895
	156.8	0.95493		156.86	0.0823789			796.98	0.577		796.8	1.6765
	156.7	0.989193		156.76	0.0784954			796.88	0.723584		796.7	1.68001
	156.6	0.972985		156.66	0.0858157			796.78	0.591655		796.6	1.80956
	156.5	0.991847		156.56	0.0524606			796.68	0.652936		796.5	1.60243
	156.4	1.02876		156.46	0.0853566			796.58	0.677		796.4	1.70107
	156.3	0.994084		156.36	0.081798			796.48	0.665643		796.3	1.78984
	156.2	1.02255		156.26	0.09635			796.38	0.59761		796.2	1.65894
	156.1	0.977675		156.16	0.120427			796.28	0.644145		796.1	1.79074
	156	1.06387		156.06	0.0723111			796.18	0.761537		796	1.72957
	155.9	1.00852		155.96	0.0626346			796.08	0.711888		795.9	1.74196
	155.8	1.01262		155.86	0.0819043			795.98	0.70805		795.8	1.45935
	155.7	1.00287		155.76	0.0771711			795.88	0.702013		795.7	1.59738
	155.6	1.04679		155.66	0.104817			795.78	0.710653		795.6	1.57212
	155.5	1.01035		155.56	0.0802786			795.68	0.697181		795.5	1.62282
	155.4	0.993919		155.46	0.0525214			795.58	0.635522		795.4	1.67099
								795.48	0.600881		795.3	1.80554
								795.38	0.677945		795.2	1.76172
								795.28	0.673526		795.1	1.62599
								795.18	0.547767		795	1.54819
								795.08	0.655478		794.9	1.62658
								794.98	0.666524		794.8	1.66941
								794.88	0.599638		794.7	1.68174
								794.78	0.577159		794.6	1.69916
								794.68	0.545976		794.5	1.68962
								794.58	0.56586		794.4	1.52592
								794.48	0.661413		794.3	1.49931
								794.38	0.568459		794.2	1.51946
								794.28	0.533705		794.1	1.51209
								794.18	0.539944		794	1.51813
								794.08	0.462418		793.9	1.47387
								793.98	0.501871		793.8	1.48965
								793.88	0.450684		793.7	1.50309
								793.78	0.451907		793.6	1.57299
								793.68	0.510818		793.5	1.58217
								793.58	0.554292		793.4	1.56484
								793.48	0.486157		793.3	1.33112
								793.38	0.460554		793.2	1.55574
								793.28	0.440401		793.1	1.52137
								793.18	0.414034		793	1.40291
								793.08	0.455041		792.9	1.41858
								792.98	0.471547		792.8	1.45778
								792.88	0.470452		792.7	1.56873
								792.78	0.448671		792.6	1.36046
								792.68	0.460753		792.5	1.33683
								792.58	0.399403		792.4	1.38407
								792.48	0.445306		792.3	1.40104
								792.38	0.37051		792.2	1.43392
								792.28	0.510336		792.1	1.43484
								792.18	0.505464		792	1.4766
								792.08	0.503116		791.9	1.55883
								791.98	0.408645		791.8	1.56679
								791.88	0.474276		791.7	1.40243
								791.78	0.428664		791.6	1.42305
								791.68	0.521664		791.5	1.53684
								791.58	0.440165		791.4	1.44818
								791.48	0.509959		791.3	1.31724
								791.38	0.408265		791.2	1.53183
								791.28	0.468446		791.1	1.56395
								791.18	0.429495		791	1.54412
								791.08	0.414673		790.9	1.42398
								790.98	0.458041		790.8	1.56299
								790.88	0.500349		790.7	1.53341
								790.78	0.479905		790.6	1.6465
								790.68	0.462582		790.5	1.47659
								790.58	0.478456		790.4	1.49979
								790.48	0.580451		790.3	1.42586
								790.38	0.417008		790.2	1.58033
								790.28	0.558152		790.1	1.35453
								790.18	0.481396		790	1.51385
								790.08	0.446427		789.9	1.35929
								789.98	0.393584		789.8	1.36854
								789.88	0.53301		789.7	1.53769
								789.78	0.532411		789.6	1.58733
								789.68	0.535367		789.5	1.58738
								789.58	0.50338		789.4	1.493
								789.48	0.563628		789.3	1.50754
								789.38	0.520956		789.2	1.51277
								789.28	0.546394		789.1	1.53182
								789.18	0.4539		789	1.49597
								789.08	0.591992		788.9	1.58768
								788.98	0.437398		788.8	1.4332
								788.88	0.58331		788.7	1.4288
								788.78	0.532819		788.6	1.61283
								788.68	0.532402		788.5	1.44455
								788.58	0.523187		788.4	1.36035
								788.48	0.489919		788.3	1.49418
								788.38	0.443371		788.2	1.55038
								788.28	0.523127		788.1	1.41643
								788.18	0.582573		788	1.50633
								788.08	0.57696		787.9	1.5302
								787.98	0.571746		787.8	1.53749
								787.88	0.592107		787.7	1.48956
								787.78	0.512471		787.6	1.4629
								787.68	0.500484		787.5	1.54628
								787.58	0.596058		787.4	1.56442
								787.48	0.574401		787.3	1.51245
								787.38	0.486474		787.2	1.55716
								787.28	0.570423		787.1	1.57752
								787.18	0.552936		787	1.57052
								787.08	0.508172		786.9	1.57889
								786.98	0.501995		786.8	1.52253
								786.88	0.611561		786.7	1.3547
								786.78	0.567572		786.6	1.36365
								786.68	0.554113		786.5	1.42383
								786.58	0.562236		786.4	1.60933
								786.48	0.614067		786.3	1.43728
								786.38	0.494605		786.2	1.53522
								786.28	0.65336		786.1	1.46515
								786.18	0.484848		786	1.63631
								786.08	0.544325		785.9	1.51739
								785.98	0.599796		785.8	1.61319
								785.88	0.568728		785.7	1.53374
								785.78	0.504228		785.6	1.56724
								785.68	0.566888		785.5	1.39341
								785.58	0.517238		785.4	1.63293
								785.48	0.565438		785.3	1.60013
								785.38	0.561641		785.2	1.57795
								785.28	0.555693		785.1	1.42594
								785.18	0.577546		785	1.57966
								785.08	0.532828		784.9	1.46246
								784.98	0.501518		784.8	1.73408
								784.88	0.528003		784.7	1.62605
								784.78	0.548768		784.6	1.62871
								784.68	0.554752		784.5	1.40707
								784.58	0.55069		784.4	1.40345
								784.48	0.565008		784.3	1.50328
								784.38	0.546067		784.2	1.40527
								784.28	0.580047		784.1	1.54462
								784.18	0.555309		784	1.70204
								784.08	0.578709		783.9	1.64101
								783.98	0.533458		783.8	1.47704
								783.88	0.570341		783.7	1.39291
								783.78	0.546307		783.6	1.68315
								783.68	0.549485		783.5	1.58304
								783.58	0.499776		783.4	1.54376
								783.48	0.600675		783.3	1.4784
								783.38	0.54256		783.2	1.56408
								783.28	0.541553		783.1	1.74882
								783.18	0.59349		783	1.48335
								783.08	0.611916		782.9	1.6332
								782.98	0.582693		782.8	1.6151
								782.88	0.606583		782.7	1.80289
								782.78	0.645437		782.6	1.66299
								782.68	0.570981		782.5	1.78472
								782.58	0.549738		782.4	1.7822
								782.48	0.570514		782.3	1.9662
								782.38	0.630107		782.2	1.81573
								782.28	0.622137		782.1	1.96451
								782.18	0.669416		782	1.94325
								782.08	0.69023		781.9	1.93838
								781.98	0.673602		781.8	2.03415
								781.88	0.641877		781.7	1.98668
								781.78	0.691537		781.6	1.98479
								781.68	0.752348		781.5	2.11635
								781.58	0.792767		781.4	1.99062
								781.48	0.827541		781.3	1.95468
								781.38	0.827386		781.2	1.83515
								781.28	0.894296		781.1	1.82661
								781.18	0.905116		781	1.95635
								781.08	0.835802		780.9	1.68428
								780.98	0.823053		780.8	2.03519
								780.88	0.862487		780.7	2.00626
								780.78	1.02314		780.6	1.77982
								780.68	1.00785		780.5	1.82745
								780.58	0.962156		780.4	1.78616
								780.48	1.03764		780.3	1.94411
								780.38	0.987313		780.2	1.90415
								780.28	1.07787		780.1	1.82921
								780.18	1.01117		780	1.77113
								780.08	0.960647		779.9	1.78856
								779.98	1.02788		779.8	1.88582
								779.88	1.07733		779.7	1.86672
								779.78	1.10115		779.6	1.68145
								779.68	0.89181		779.5	1.58653
								779.58	0.878571		779.4	1.72951
								779.48	0.79418		779.3	1.70488
								779.38	0.775204		779.2	1.6296
								779.28	0.674971		779.1	1.66741
								779.18	0.613163		779	1.54555
								779.08	0.621131		778.9	1.58449
								778.98	0.535789		778.8	1.54842
								778.88	0.491506		778.7	1.41023
								778.78	0.581334		778.6	1.5325
								778.68	0.393996		778.5	1.42594
								778.58	0.428318		778.4	1.33046
								778.48	0.452543		778.3	1.3471
								778.38	0.426869		778.2	1.42152
								778.28	0.389662		778.1	1.36318
								778.18	0.385716		778	1.60195
								778.08	0.354004		777.9	1.47475
								777.98	0.349585		777.8	1.46715
								777.88	0.354639		777.7	1.42936
								777.78	0.303926		777.6	1.52754
								777.68	0.394216		777.5	1.43148
								777.58	0.308392		777.4	1.36655
								777.48	0.329705		777.3	1.45742
								777.38	0.288898		777.2	1.32899
								777.28	0.331707		777.1	1.33916
								777.18	0.430822		777	1.35254
								777.08	0.339054		776.9	1.37347
								776.98	0.373804		776.8	1.38548
								776.88	0.338725		776.7	1.58458
								776.78	0.305522		776.6	1.50634
								776.68	0.384808		776.5	1.36627
								776.58	0.351623		776.4	1.38337
								776.48	0.41871		776.3	1.3122
								776.38	0.33861		776.2	1.52973
								776.28	0.400157		776.1	1.41519
								776.18	0.355225		776	1.39532
								776.08	0.354261		775.9	1.39843
								775.98	0.32692		775.8	1.35705
								775.88	0.377836		775.7	1.31909
								775.78	0.354324		775.6	1.43754
								775.68	0.311994		775.5	1.36473
								775.58	0.326414		775.4	1.31558
								775.48	0.310463		775.3	1.38195
								775.38	0.324793		775.2	1.36338
								775.28	0.31608		775.1	1.33208
								775.18	0.36201		775	1.45361
								775.08	0.357864		774.9	1.43007
								774.98	0.400366		774.8	1.41436
								774.88	0.368288		774.7	1.3176
								774.78	0.331039		774.6	1.48427
								774.68	0.253627		774.5	1.38717
								774.58	0.307094		774.4	1.45293
								774.48	0.326387		774.3	1.37833
								774.38	0.318288		774.2	1.17402
								774.28	0.327712		774.1	1.3432
								774.18	0.337973		774	1.34551
								774.08	0.3198		773.9	1.37633
								773.98	0.412347		773.8	1.33504
								773.88	0.327009		773.7	1.3876
								773.78	0.350799		773.6	1.49507
								773.68	0.276097		773.5	1.3345
								773.58	0.326829		773.4	1.43538
								773.48	0.300668		773.3	1.41482
								773.38	0.299052		773.2	1.48688
								773.28	0.309015		773.1	1.4034
								773.18	0.263044		773	1.41568
								773.08	0.299676		772.9	1.30024
								772.98	0.369584		772.8	1.45363
								772.88	0.375371		772.7	1.29354
								772.78	0.292483		772.6	1.19305
								772.68	0.316526		772.5	1.29565
								772.58	0.346336		772.4	1.28731
								772.48	0.288552		772.3	1.30278
								772.38	0.299228		772.2	1.40899
								772.28	0.319236		772.1	1.44676
								772.18	0.322938		772	1.39921
								772.08	0.24913		771.9	1.4
								771.98	0.314053		771.8	1.35506
								771.88	0.429397		771.7	1.33596
								771.78	0.320466		771.6	1.34931
								771.68	0.264753		771.5	1.23854
								771.58	0.335334		771.4	1.17409
								771.48	0.324585		771.3	1.24344
								771.38	0.274447		771.2	1.29753
								771.28	0.24543		771.1	1.37792
								771.18	0.286002		771	1.22548
								771.08	0.349507		770.9	1.33962
								770.98	0.284561		770.8	1.21199
								770.88	0.293783		770.7	1.27582
								770.78	0.316129		770.6	1.29599
								770.68	0.24877		770.5	1.24616
								770.58	0.350397		770.4	1.20243
								770.48	0.286126		770.3	1.14101
								770.38	0.257868		770.2	1.29428
								770.28	0.272801		770.1	1.22519
								770.18	0.30659		770	1.22723
								770.08	0.276119		769.9	1.21313
								769.98	0.246941		769.8	1.32746
								769.88	0.173013		769.7	1.31849
								769.78	0.272588		769.6	1.33092
								769.68	0.258796		769.5	1.30159
								769.58	0.230697		769.4	1.26632
								769.48	0.216806		769.3	1.25954
								769.38	0.236792		769.2	1.26118
								769.28	0.221245		769.1	1.19599
								769.18	0.265237		769	1.27421
								769.08	0.256314		768.9	1.18991
								768.98	0.298098		768.8	1.36347
								768.88	0.277379		768.7	1.19416
								768.78	0.266244		768.6	1.25207
								768.68	0.166804		768.5	1.21923
								768.58	0.204579		768.4	1.15718
								768.48	0.218661		768.3	1.0985
								768.38	0.234688		768.2	1.20229
								768.28	0.334706		768.1	1.31357
								768.18	0.230173		768	1.19968
								768.08	0.2537		767.9	1.25249
								767.98	0.1701		767.8	1.18142
								767.88	0.262555		767.7	1.30944
								767.78	0.240035		767.6	1.27173
								767.68	0.252157		767.5	1.1333
								767.58	0.246551		767.4	1.26103
								767.48	0.210163		767.3	1.24927
								767.38	0.227002		767.2	1.11465
								767.28	0.143073		767.1	1.2162
								767.18	0.208601		767	1.25021
								767.08	0.252273		766.9	1.02239
								766.98	0.276092		766.8	1.16212
								766.88	0.201769		766.7	1.23067
								766.78	0.140998		766.6	1.1364
								766.68	0.213545		766.5	1.29903
								766.58	0.230502		766.4	1.15204
								766.48	0.197288		766.3	1.10175
								766.38	0.195648		766.2	1.1898
								766.28	0.198806		766.1	1.11097
								766.18	0.244174		766	1.1569
								766.08	0.1004		765.9	1.12332
								765.98	0.254077		765.8	1.20978
								765.88	0.223444		765.7	1.20447
								765.78	0.193064		765.6	1.2575
								765.68	0.159666		765.5	1.14898
								765.58	0.162806		765.4	1.17402

## Sheet: Fig. 4a
Voltage	25 mV s−1	50 mV s−1	100 mV s−1	200 mV s−1
0	1.565	0.4319	-0.3309	1.467
0.001	1.691	0.6056	0.2713	1.389
0.002	1.748	0.7202	0.6718	1.375
0.003	1.788	0.7788	0.8707	1.427
0.004	1.821	0.8175	0.5219	1.543
0.005	1.848	0.8482	0.9798	1.723
0.006	1.873	0.8767	0.5945	1.952
0.007	1.895	0.9095	1.059	2.305
0.008	1.914	0.9457	0.6815	2.306
0.009	1.933	0.9827	1.146	2.072
0.01	1.95	1.018	0.7681	2.284
0.011	1.965	1.053	1.203	2.62
0.012	1.982	1.083	0.8064	2.605
0.013	1.998	1.103	1.25	2.358
0.014	2.01	1.107	0.855	2.554
0.015	2.022	1.126	1.297	2.88
0.016	2.036	1.154	0.9009	2.855
0.017	2.048	1.182	1.34	2.6
0.018	2.061	1.194	0.9452	2.787
0.019	2.074	1.205	1.382	3.108
0.02	2.086	1.219	0.9855	3.076
0.021	2.095	1.227	1.421	2.815
0.022	2.107	1.243	1.024	2.997
0.023	2.117	1.26	1.457	3.314
0.024	2.127	1.277	1.062	3.277
0.025	2.133	1.294	1.493	3.014
0.026	2.15	1.31	1.097	3.19
0.027	2.16	1.323	1.527	3.505
0.028	2.162	1.336	1.132	3.464
0.029	2.178	1.35	1.559	3.199
0.03	2.188	1.364	1.164	3.37
0.031	2.195	1.385	1.591	3.683
0.032	2.205	1.408	1.197	3.64
0.033	2.214	1.427	1.622	3.373
0.034	2.223	1.44	1.229	3.54
0.035	2.234	1.451	1.653	3.853
0.036	2.242	1.407	1.259	3.806
0.037	2.25	1.505	1.681	3.538
0.038	2.258	1.504	1.289	3.702
0.039	2.264	1.504	1.709	4.014
0.04	2.273	1.511	1.318	3.964
0.041	2.282	1.522	1.738	3.696
0.042	2.292	1.533	1.346	3.857
0.043	2.3	1.547	1.764	4.167
0.044	2.309	1.56	1.373	4.116
0.045	2.316	1.576	1.79	3.847
0.046	2.32	1.591	1.4	4.004
0.047	2.33	1.603	1.816	4.316
0.048	2.342	1.616	1.427	4.264
0.049	2.353	1.628	1.843	3.996
0.05	2.361	1.638	1.455	4.152
0.051	2.371	1.652	1.87	4.465
0.052	2.378	1.663	1.482	4.411
0.053	2.383	1.672	1.894	4.14
0.054	2.392	1.625	1.507	4.291
0.055	2.399	1.724	1.916	4.603
0.056	2.406	1.722	1.53	4.545
0.057	2.406	1.721	1.94	4.276
0.058	2.432	1.729	1.555	4.424
0.059	2.436	1.738	1.964	4.738
0.06	2.447	1.748	1.579	4.681
0.061	2.46	1.76	1.986	4.413
0.062	2.473	1.771	1.603	4.558
0.063	2.479	1.781	2.01	4.872
0.064	2.491	1.793	1.628	4.814
0.065	2.514	1.804	2.033	4.545
0.066	2.512	1.812	1.651	4.689
0.067	2.505	1.822	2.055	5.003
0.068	2.505	1.776	1.673	4.942
0.069	2.5	1.874	2.077	4.674
0.07	2.523	1.871	1.697	4.815
0.071	2.521	1.869	2.099	5.13
0.072	2.525	1.875	1.719	5.068
0.073	2.542	1.885	2.12	4.801
0.074	2.554	1.895	1.741	4.941
0.075	2.558	1.905	2.142	5.257
0.076	2.563	1.916	1.765	5.194
0.077	2.568	1.925	2.164	4.929
0.078	2.575	1.934	1.786	5.065
0.079	2.588	1.942	2.184	5.381
0.08	2.601	1.952	1.808	5.317
0.081	2.608	1.962	2.204	5.052
0.082	2.611	1.972	1.829	5.186
0.083	2.616	1.982	2.225	5.503
0.084	2.623	1.992	1.857	5.439
0.085	2.628	2.001	2.235	5.173
0.086	2.634	2.01	1.855	5.306
0.087	2.642	2.02	2.253	5.625
0.088	2.641	2.029	1.89	5.559
0.089	2.66	2.039	2.295	5.296
0.09	2.666	2.05	1.935	5.427
0.091	2.67	2.058	2.313	5.746
0.092	2.676	2.067	1.938	5.678
0.093	2.683	2.076	2.328	5.415
0.094	2.692	2.086	1.958	5.543
0.095	2.701	2.095	2.347	5.863
0.096	2.707	2.106	1.978	5.795
0.097	2.709	2.115	2.367	5.533
0.098	2.706	2.123	1.999	5.66
0.099	2.728	2.134	2.387	5.982
0.1	2.728	2.123	2.02	5.912
0.101	2.733	2.157	2.406	5.652
0.102	2.741	2.17	2.041	5.776
0.103	2.75	2.174	2.426	6.099
0.104	2.756	2.18	2.061	6.027
0.105	2.763	2.189	2.445	5.768
0.106	2.77	2.197	2.08	5.89
0.107	2.777	2.207	2.463	6.214
0.108	2.784	2.159	2.1	6.141
0.109	2.793	2.256	2.482	5.883
0.11	2.791	2.253	2.121	6.003
0.111	2.813	2.248	2.502	6.329
0.112	2.813	2.255	2.141	6.256
0.113	2.82	2.263	2.521	5.998
0.114	2.827	2.271	2.161	6.116
0.115	2.834	2.281	2.541	6.445
0.116	2.841	2.29	2.181	6.37
0.117	2.847	2.298	2.559	6.114
0.118	2.855	2.307	2.2	6.229
0.119	2.862	2.296	2.578	6.559
0.12	2.868	2.331	2.22	6.483
0.121	2.875	2.344	2.597	6.228
0.122	2.883	2.346	2.24	6.342
0.123	2.889	2.353	2.616	6.672
0.124	2.889	2.362	2.26	6.595
0.125	2.911	2.37	2.634	6.343
0.126	2.91	2.379	2.28	6.454
0.127	2.917	2.388	2.653	6.786
0.128	2.924	2.398	2.299	6.707
0.129	2.931	2.406	2.672	6.457
0.13	2.937	2.414	2.319	6.567
0.131	2.944	2.423	2.691	6.901
0.132	2.951	2.432	2.339	6.82
0.133	2.957	2.44	2.71	6.568
0.134	2.964	2.448	2.358	6.676
0.135	2.972	2.458	2.727	7.012
0.136	2.977	2.466	2.376	6.929
0.137	2.985	2.475	2.746	6.68
0.138	2.992	2.485	2.397	6.787
0.139	3.001	2.493	2.765	7.125
0.14	3.007	2.501	2.418	7.042
0.141	3.014	2.511	2.784	6.796
0.142	3.018	2.52	2.436	6.899
0.143	3.023	2.528	2.802	7.237
0.144	3.03	2.537	2.455	7.154
0.145	3.038	2.546	2.82	6.908
0.146	3.045	2.554	2.475	7.01
0.147	3.053	2.564	2.838	7.351
0.148	3.06	2.574	2.494	7.265
0.149	3.065	2.581	2.858	7.02
0.15	3.072	2.59	2.514	7.121
0.151	3.08	2.6	2.876	7.464
0.152	3.086	2.609	2.534	7.378
0.153	3.087	2.618	2.896	7.136
0.154	3.11	2.631	2.555	7.235
0.155	3.108	2.638	2.915	7.579
0.156	3.114	2.646	2.574	7.491
0.157	3.12	2.655	2.932	7.259
0.158	3.127	2.665	2.592	7.348
0.159	3.134	2.674	2.951	7.666
0.16	3.141	2.683	2.611	7.574
0.161	3.147	2.694	2.969	7.336
0.162	3.153	2.702	2.631	7.436
0.163	3.16	2.712	2.986	7.79
0.164	3.166	2.722	2.65	7.709
0.165	3.17	2.732	3.005	7.481
0.166	3.177	2.741	2.67	7.586
0.167	3.183	2.753	3.024	7.945
0.168	3.187	2.762	2.69	7.842
0.169	3.193	2.771	3.043	7.583
0.17	3.199	2.783	2.709	7.68
0.171	3.205	2.792	3.061	8.028
0.172	3.212	2.802	2.728	7.936
0.173	3.22	2.814	3.079	7.699
0.174	3.226	2.824	2.748	7.789
0.175	3.233	2.834	3.099	8.139
0.176	3.242	2.845	2.768	8.049
0.177	3.249	2.856	3.118	7.812
0.178	3.256	2.846	2.789	7.902
0.179	3.263	2.883	3.137	8.253
0.18	3.271	2.896	2.808	8.16
0.181	3.276	2.899	3.154	7.923
0.182	3.283	2.907	2.827	8.013
0.183	3.282	2.917	3.172	8.364
0.184	3.301	2.926	2.847	8.272
0.185	3.302	2.937	3.192	8.037
0.186	3.308	2.947	2.867	8.126
0.187	3.313	2.957	3.21	8.479
0.188	3.32	2.966	2.887	8.386
0.189	3.326	2.977	3.229	8.153
0.19	3.332	2.986	2.906	8.24
0.191	3.339	2.995	3.249	8.592
0.192	3.345	3.006	2.926	8.501
0.193	3.351	3.017	3.267	8.265
0.194	3.356	3.024	2.947	8.351
0.195	3.362	3.034	3.286	8.705
0.196	3.369	3.044	2.966	8.613
0.197	3.374	3.053	3.306	8.378
0.198	3.381	3.063	2.986	8.465
0.199	3.387	3.073	3.324	8.82
0.2	3.393	3.081	3.006	8.728
0.201	3.399	3.092	3.343	8.494
0.202	3.396	3.102	3.026	8.581
0.203	3.419	3.11	3.364	8.934
0.204	3.419	3.119	3.049	8.844
0.205	3.425	3.13	3.383	8.609
0.206	3.43	3.138	3.068	8.695
0.207	3.437	3.147	3.401	9.051
0.208	3.442	3.156	3.087	8.976
0.209	3.449	3.109	3.421	8.715
0.21	3.455	3.185	3.109	8.772
0.211	3.461	3.208	3.44	9.1
0.212	3.467	3.207	3.128	9.014
0.213	3.472	3.206	3.458	8.79
0.214	3.479	3.212	3.147	8.896
0.215	3.486	3.221	3.477	9.27
0.216	3.491	3.23	3.168	9.207
0.217	3.498	3.238	3.498	8.999
0.218	3.504	3.249	3.19	9.107
0.219	3.51	3.257	3.517	9.431
0.22	3.508	3.265	3.21	9.323
0.221	3.528	3.276	3.536	9.073
0.222	3.527	3.285	3.23	9.164
0.223	3.532	3.294	3.557	9.514
0.224	3.539	3.303	3.251	9.428
0.225	3.545	3.314	3.576	9.19
0.226	3.55	3.321	3.272	9.277
0.227	3.556	3.332	3.597	9.628
0.228	3.563	3.342	3.293	9.543
0.229	3.568	3.351	3.617	9.304
0.23	3.575	3.361	3.314	9.394
0.231	3.581	3.371	3.636	9.743
0.232	3.586	3.359	3.335	9.659
0.233	3.593	3.396	3.655	9.418
0.234	3.6	3.409	3.355	9.509
0.235	3.605	3.411	3.675	9.857
0.236	3.611	3.419	3.377	9.774
0.237	3.618	3.429	3.695	9.543
0.238	3.624	3.381	3.398	9.629
0.239	3.629	3.459	3.716	9.951
0.24	3.635	3.482	3.419	9.868
0.241	3.641	3.481	3.735	9.628
0.242	3.646	3.482	3.441	9.726
0.243	3.652	3.489	3.756	10.08
0.244	3.658	3.499	3.463	10.01
0.245	3.662	3.507	3.778	9.778
0.246	3.668	3.517	3.484	9.883
0.247	3.674	3.528	3.797	10.24
0.248	3.679	3.537	3.506	10.15
0.249	3.686	3.547	3.818	9.886
0.25	3.692	3.557	3.527	9.986
0.251	3.697	3.567	3.838	10.33
0.252	3.703	3.576	3.549	10.25
0.253	3.709	3.587	3.858	10.01
0.254	3.715	3.598	3.571	10.11
0.255	3.721	3.608	3.881	10.45
0.256	3.724	3.62	3.594	10.38
0.257	3.742	3.63	3.903	10.13
0.258	3.741	3.638	3.616	10.23
0.259	3.748	3.648	3.923	10.57
0.26	3.755	3.659	3.636	10.49
0.261	3.761	3.668	3.944	10.25
0.262	3.767	3.678	3.659	10.34
0.263	3.774	3.689	3.964	10.68
0.264	3.768	3.642	3.681	10.61
0.265	3.795	3.74	3.985	10.36
0.266	3.793	3.736	3.702	10.46
0.267	3.798	3.734	4.007	10.8
0.268	3.804	3.74	3.725	10.73
0.269	3.805	3.752	4.028	10.48
0.27	3.821	3.761	3.748	10.58
0.271	3.822	3.771	4.05	10.92
0.272	3.827	3.781	3.77	10.85
0.273	3.833	3.791	4.071	10.6
0.274	3.838	3.801	3.794	10.7
0.275	3.844	3.812	4.093	11.04
0.276	3.851	3.823	3.816	10.97
0.277	3.855	3.831	4.114	10.72
0.278	3.862	3.843	3.838	10.83
0.279	3.868	3.855	4.135	11.16
0.28	3.873	3.864	3.862	11.1
0.281	3.868	3.874	4.158	10.84
0.282	3.895	3.885	3.885	10.95
0.283	3.892	3.895	4.18	11.28
0.284	3.897	3.905	3.907	11.22
0.285	3.902	3.916	4.2	10.96
0.286	3.901	3.927	3.93	11.07
0.287	3.918	3.937	4.223	11.4
0.288	3.92	3.948	3.953	11.34
0.289	3.925	3.959	4.246	11.08
0.29	3.93	3.969	3.977	11.19
0.291	3.936	3.979	4.268	11.52
0.292	3.942	3.99	4.001	11.46
0.293	3.947	4.001	4.291	11.2
0.294	3.953	4.011	4.024	11.31
0.295	3.96	4.023	4.313	11.64
0.296	3.963	4.033	4.047	11.59
0.297	3.97	4.043	4.336	11.33
0.298	3.976	4.055	4.071	11.44
0.299	3.98	4.066	4.359	11.74
0.3	3.987	4.076	4.096	11.68
0.301	3.992	4.087	4.383	11.42
0.302	3.997	4.097	4.119	11.54
0.303	4.003	4.107	4.404	11.87
0.304	4.009	4.119	4.142	11.83
0.305	4.014	4.13	4.427	11.58
0.306	4.02	4.141	4.167	11.7
0.307	4.025	4.152	4.451	12.04
0.308	4.031	4.164	4.191	11.98
0.309	4.023	4.173	4.474	11.69
0.31	4.051	4.184	4.215	11.81
0.311	4.048	4.196	4.496	12.13
0.312	4.051	4.205	4.239	12.08
0.313	4.057	4.216	4.52	11.82
0.314	4.057	4.228	4.263	11.93
0.315	4.072	4.238	4.543	12.25
0.316	4.073	4.249	4.288	12.21
0.317	4.079	4.26	4.566	11.94
0.318	4.084	4.271	4.313	12.06
0.319	4.089	4.282	4.591	12.38
0.32	4.096	4.294	4.338	12.33
0.321	4.101	4.305	4.615	12.07
0.322	4.104	4.315	4.363	12.18
0.323	4.111	4.326	4.637	12.48
0.324	4.11	4.338	4.394	12.43
0.325	4.126	4.348	4.648	12.16
0.326	4.127	4.359	4.395	12.29
0.327	4.132	4.372	4.672	12.61
0.328	4.137	4.382	4.434	12.58
0.329	4.137	4.393	4.718	12.32
0.33	4.154	4.404	4.485	12.45
0.331	4.154	4.359	4.74	12.78
0.332	4.158	4.458	4.492	12.73
0.333	4.165	4.456	4.76	12.43
0.334	4.17	4.454	4.515	12.56
0.335	4.175	4.461	4.783	12.88
0.336	4.18	4.415	4.54	12.84
0.337	4.186	4.515	4.808	12.56
0.338	4.191	4.511	4.566	12.69
0.339	4.197	4.51	4.832	13
0.34	4.203	4.519	4.591	12.96
0.341	4.208	4.527	4.856	12.69
0.342	4.208	4.537	4.616	12.82
0.343	4.224	4.549	4.881	13.13
0.344	4.225	4.56	4.643	13.1
0.345	4.231	4.571	4.907	12.82
0.346	4.236	4.584	4.67	12.95
0.347	4.241	4.595	4.933	13.26
0.348	4.247	4.604	4.697	13.23
0.349	4.253	4.617	4.957	12.95
0.35	4.258	4.628	4.722	13.08
0.351	4.263	4.639	4.982	13.39
0.352	4.27	4.65	4.747	13.36
0.353	4.275	4.662	5.006	13.08
0.354	4.28	4.673	4.775	13.21
0.355	4.286	4.684	5.033	13.53
0.356	4.292	4.696	4.801	13.5
0.357	4.297	4.707	5.059	13.22
0.358	4.305	4.72	4.83	13.36
0.359	4.311	4.734	5.085	13.67
0.36	4.314	4.743	4.857	13.64
0.361	4.32	4.754	5.111	13.36
0.362	4.326	4.765	4.883	13.49
0.363	4.33	4.776	5.136	13.8
0.364	4.336	4.787	4.909	13.78
0.365	4.342	4.8	5.161	13.49
0.366	4.346	4.811	4.936	13.63
0.367	4.351	4.822	5.188	13.94
0.368	4.357	4.834	4.964	13.92
0.369	4.362	4.846	5.214	13.63
0.37	4.367	4.857	4.992	13.77
0.371	4.373	4.869	5.241	14.08
0.372	4.379	4.881	5.019	14.06
0.373	4.382	4.892	5.267	13.77
0.374	4.388	4.903	5.047	13.92
0.375	4.394	4.915	5.293	14.22
0.376	4.398	4.927	5.074	14.2
0.377	4.404	4.938	5.32	13.92
0.378	4.41	4.951	5.102	14.06
0.379	4.414	4.942	5.347	14.34
0.38	4.419	4.981	5.13	14.32
0.381	4.425	4.995	5.372	14.03
0.382	4.429	5	5.157	14.18
0.383	4.435	5.01	5.4	14.49
0.384	4.441	5.022	5.187	14.48
0.385	4.446	5.032	5.427	14.2
0.386	4.45	4.987	5.215	14.36
0.387	4.455	5.089	5.453	14.67
0.388	4.461	5.085	5.242	14.64
0.389	4.465	5.084	5.481	14.33
0.39	4.47	5.094	5.272	14.48
0.391	4.477	5.104	5.509	14.78
0.392	4.48	5.115	5.301	14.77
0.393	4.485	5.126	5.536	14.47
0.394	4.486	5.138	5.329	14.62
0.395	4.5	5.151	5.563	14.92
0.396	4.501	5.162	5.358	14.91
0.397	4.507	5.154	5.592	14.61
0.398	4.51	5.194	5.388	14.76
0.399	4.515	5.205	5.619	15.05
0.4	4.52	5.212	5.416	15.04
0.401	4.525	5.222	5.645	14.75
0.402	4.53	5.233	5.444	14.9
0.403	4.535	5.245	5.674	15.19
0.404	4.535	5.257	5.474	15.18
0.405	4.547	5.268	5.703	14.88
0.406	4.549	5.279	5.504	15.04
0.407	4.553	5.292	5.731	15.33
0.408	4.558	5.304	5.535	15.32
0.409	4.563	5.315	5.762	15.03
0.41	4.57	5.33	5.565	15.18
0.411	4.573	5.34	5.79	15.47
0.412	4.577	5.35	5.593	15.46
0.413	4.583	5.363	5.817	15.16
0.414	4.582	5.373	5.622	15.32
0.415	4.595	5.385	5.846	15.61
0.416	4.596	5.398	5.653	15.6
0.417	4.601	5.388	5.875	15.3
0.418	4.605	5.429	5.683	15.45
0.419	4.61	5.441	5.903	15.74
0.42	4.615	5.446	5.713	15.74
0.421	4.619	5.456	5.933	15.44
0.422	4.624	5.467	5.744	15.59
0.423	4.629	5.479	5.962	15.88
0.424	4.633	5.434	5.774	15.87
0.425	4.638	5.534	5.99	15.57
0.426	4.643	5.531	5.804	15.73
0.427	4.648	5.53	6.02	16.02
0.428	4.652	5.538	5.835	16.01
0.429	4.658	5.55	6.049	15.71
0.43	4.662	5.561	5.866	15.87
0.431	4.666	5.571	6.079	16.16
0.432	4.672	5.562	5.896	16.15
0.433	4.676	5.604	6.109	15.85
0.434	4.68	5.615	5.928	16.01
0.435	4.686	5.621	6.14	16.3
0.436	4.687	5.632	5.96	16.29
0.437	4.698	5.641	6.169	15.99
0.438	4.7	5.653	5.99	16.14
0.439	4.704	5.664	6.198	16.44
0.44	4.708	5.676	6.021	16.43
0.441	4.713	5.666	6.229	16.13
0.442	4.718	5.709	6.053	16.28
0.443	4.718	5.72	6.259	16.57
0.444	4.73	5.725	6.085	16.56
0.445	4.732	5.714	6.289	16.27
0.446	4.736	5.755	6.116	16.42
0.447	4.741	5.766	6.32	16.72
0.448	4.746	5.773	6.148	16.71
0.449	4.75	5.782	6.349	16.41
0.45	4.75	5.792	6.18	16.56
0.451	4.762	5.804	6.38	16.86
0.452	4.764	5.816	6.212	16.84
0.453	4.768	5.828	6.413	16.55
0.454	4.773	5.84	6.245	16.7
0.455	4.778	5.852	6.443	17
0.456	4.782	5.863	6.277	16.98
0.457	4.787	5.874	6.473	16.69
0.458	4.792	5.886	6.309	16.84
0.459	4.796	5.897	6.506	17.14
0.46	4.801	5.909	6.344	17.13
0.461	4.809	5.924	6.54	16.83
0.462	4.812	5.936	6.378	16.98
0.463	4.816	5.945	6.57	17.28
0.464	4.821	5.957	6.409	17.27
0.465	4.826	5.969	6.6	16.97
0.466	4.83	5.98	6.441	17.12
0.467	4.835	5.971	6.632	17.42
0.468	4.829	6.013	6.474	17.41
0.469	4.855	6.025	6.663	17.12
0.47	4.851	6.031	6.507	17.26
0.471	4.855	6.039	6.695	17.56
0.472	4.859	6.05	6.541	17.55
0.473	4.865	6.063	6.728	17.26
0.474	4.87	6.076	6.575	17.41
0.475	4.874	6.089	6.76	17.71
0.476	4.88	6.1	6.608	17.69
0.477	4.884	6.111	6.791	17.4
0.478	4.89	6.12	6.641	17.55
0.479	4.895	6.132	6.824	17.85
0.48	4.896	6.123	6.675	17.83
0.481	4.909	6.167	6.857	17.54
0.482	4.909	6.177	6.71	17.69
0.483	4.915	6.183	6.889	17.99
0.484	4.92	6.194	6.743	17.97
0.485	4.924	6.205	6.923	17.69
0.486	4.93	6.217	6.778	17.83
0.487	4.935	6.229	6.955	18.14
0.488	4.938	6.219	6.812	18.12
0.489	4.944	6.261	6.987	17.83
0.49	4.949	6.272	6.846	17.98
0.491	4.953	6.278	7.021	18.28
0.492	4.958	6.288	6.881	18.26
0.493	4.963	6.299	7.054	17.98
0.494	4.967	6.312	6.915	18.12
0.495	4.971	6.322	7.088	18.43
0.496	4.977	6.334	6.951	18.41
0.497	4.981	6.347	7.121	18.12
0.498	4.986	6.358	6.986	18.27
0.499	4.99	6.371	7.155	18.58
0.5	4.996	6.384	7.02	18.55
0.501	4.998	6.394	7.189	18.27
0.502	5	6.404	7.056	18.41
0.503	5.012	6.418	7.223	18.72
0.504	5.012	6.429	7.091	18.7
0.505	5.017	6.442	7.256	18.42
0.506	5.022	6.454	7.127	18.56
0.507	5.026	6.466	7.291	18.87
0.508	5.03	6.476	7.162	18.85
0.509	5.035	6.49	7.324	18.58
0.51	5.039	6.502	7.198	18.72
0.511	5.043	6.513	7.36	19.01
0.512	5.05	6.526	7.236	18.98
0.513	5.053	6.538	7.394	18.7
0.514	5.057	6.547	7.271	18.85
0.515	5.062	6.56	7.428	19.17
0.516	5.066	6.573	7.306	19.15
0.517	5.071	6.584	7.463	18.88
0.518	5.076	6.596	7.343	19.03
0.519	5.081	6.609	7.498	19.35
0.52	5.085	6.62	7.378	19.31
0.521	5.091	6.632	7.533	19.01
0.522	5.085	6.643	7.414	19.15
0.523	5.11	6.656	7.568	19.47
0.524	5.107	6.668	7.452	19.44
0.525	5.113	6.68	7.603	19.16
0.526	5.116	6.692	7.488	19.3
0.527	5.121	6.702	7.639	19.61
0.528	5.126	6.715	7.524	19.58
0.529	5.13	6.728	7.674	19.31
0.53	5.139	6.739	7.561	19.44
0.531	5.142	6.751	7.709	19.76
0.532	5.152	6.764	7.598	19.73
0.533	5.153	6.774	7.746	19.46
0.534	5.159	6.786	7.636	19.59
0.535	5.166	6.799	7.781	19.91
0.536	5.171	6.811	7.673	19.88
0.537	5.177	6.822	7.817	19.61
0.538	5.182	6.835	7.71	19.74
0.539	5.186	6.847	7.852	20.06
0.54	5.192	6.858	7.747	20.03
0.541	5.198	6.87	7.887	19.76
0.542	5.203	6.881	7.785	19.89
0.543	5.208	6.894	7.925	20.21
0.544	5.214	6.906	7.823	20.17
0.545	5.22	6.897	7.96	19.91
0.546	5.225	6.938	7.861	20.04
0.547	5.231	6.95	7.996	20.36
0.548	5.236	6.956	7.898	20.32
0.549	5.241	6.966	8.034	20.06
0.55	5.248	6.957	7.937	20.19
0.551	5.253	7.001	8.072	20.51
0.552	5.257	7.01	7.976	20.47
0.553	5.263	7.015	8.108	20.21
0.554	5.268	7.026	8.012	20.34
0.555	5.273	7.038	8.144	20.66
0.556	5.279	7.049	8.05	20.62
0.557	5.285	7.062	8.181	20.36
0.558	5.289	7.074	8.089	20.49
0.559	5.294	7.085	8.218	20.81
0.56	5.3	7.097	8.128	20.77
0.561	5.304	7.088	8.256	20.52
0.562	5.309	7.13	8.169	20.64
0.563	5.317	7.144	8.296	20.94
0.564	5.322	7.152	8.208	20.9
0.565	5.325	7.163	8.333	20.64
0.566	5.329	7.17	8.246	20.77
0.567	5.335	7.18	8.369	21.11
0.568	5.338	7.192	8.285	21.07
0.569	5.343	7.204	8.407	20.82
0.57	5.348	7.218	8.325	20.96
0.571	5.351	7.229	8.445	21.3
0.572	5.355	7.241	8.363	21.24
0.573	5.359	7.253	8.482	20.96
0.574	5.362	7.267	8.401	21.09
0.575	5.367	7.276	8.519	21.42
0.576	5.371	7.291	8.442	21.37
0.577	5.374	7.303	8.558	21.12
0.578	5.376	7.313	8.482	21.24
0.579	5.381	7.324	8.597	21.57
0.58	5.385	7.316	8.521	21.52
0.581	5.388	7.358	8.635	21.26
0.582	5.393	7.369	8.561	21.39
0.583	5.397	7.378	8.672	21.72
0.584	5.4	7.386	8.6	21.67
0.585	5.404	7.397	8.711	21.42
0.586	5.409	7.41	8.641	21.54
0.587	5.413	7.422	8.751	21.87
0.588	5.417	7.434	8.682	21.82
0.589	5.422	7.447	8.79	21.57
0.59	5.426	7.459	8.722	21.69
0.591	5.43	7.469	8.827	22.03
0.592	5.436	7.482	8.762	21.97
0.593	5.44	7.495	8.865	21.72
0.594	5.445	7.505	8.803	21.84
0.595	5.45	7.518	8.905	22.17
0.596	5.456	7.532	8.844	22.12
0.597	5.459	7.543	8.945	21.87
0.598	5.465	7.555	8.885	21.99
0.599	5.471	7.567	8.983	22.33
0.6	5.475	7.579	8.933	22.27
0.601	5.481	7.592	9.009	22.02
0.602	5.487	7.605	8.95	22.14
0.603	5.491	7.617	9.05	22.48
0.604	5.496	7.628	9.005	22.42
0.605	5.502	7.64	9.11	22.17
0.606	5.507	7.653	9.07	22.29
0.607	5.512	7.664	9.146	22.63
0.608	5.509	7.678	9.093	22.57
0.609	5.531	7.689	9.183	22.33
0.61	5.528	7.701	9.133	22.44
0.611	5.533	7.713	9.221	22.78
0.612	5.538	7.727	9.173	22.72
0.613	5.544	7.738	9.261	22.48
0.614	5.549	7.75	9.217	22.59
0.615	5.555	7.764	9.303	22.93
0.616	5.559	7.754	9.259	22.87
0.617	5.566	7.796	9.342	22.63
0.618	5.571	7.807	9.299	22.74
0.619	5.572	7.813	9.38	23.08
0.62	5.584	7.824	9.342	23.02
0.621	5.59	7.837	9.422	22.78
0.622	5.593	7.849	9.384	22.89
0.623	5.598	7.86	9.462	23.23
0.624	5.605	7.872	9.427	23.17
0.625	5.61	7.884	9.502	22.93
0.626	5.616	7.84	9.469	23.04
0.627	5.622	7.945	9.544	23.39
0.628	5.628	7.938	9.512	23.32
0.629	5.632	7.938	9.585	23.08
0.63	5.639	7.949	9.554	23.19
0.631	5.645	7.961	9.625	23.54
0.632	5.65	7.971	9.597	23.47
0.633	5.657	7.984	9.667	23.23
0.634	5.663	7.997	9.641	23.34
0.635	5.669	8.009	9.71	23.69
0.636	5.674	8.021	9.684	23.62
0.637	5.681	8.034	9.75	23.38
0.638	5.687	8.047	9.727	23.49
0.639	5.693	8.058	9.791	23.84
0.64	5.7	8.072	9.77	23.77
0.641	5.706	8.084	9.834	23.54
0.642	5.711	8.096	9.813	23.64
0.643	5.718	8.108	9.875	23.99
0.644	5.725	8.121	9.857	23.92
0.645	5.731	8.133	9.916	23.69
0.646	5.737	8.145	9.901	23.8
0.647	5.744	8.159	9.958	24.15
0.648	5.749	8.171	9.945	24.07
0.649	5.756	8.183	10	23.84
0.65	5.763	8.196	9.989	23.95
0.651	5.769	8.208	10.04	24.3
0.652	5.775	8.221	10.03	24.22
0.653	5.783	8.213	10.08	23.99
0.654	5.788	8.258	10.08	24.09
0.655	5.795	8.267	10.13	24.45
0.656	5.802	8.274	10.12	24.37
0.657	5.808	8.285	10.17	24.14
0.658	5.814	8.297	10.17	24.25
0.659	5.821	8.31	10.21	24.6
0.66	5.828	8.323	10.21	24.52
0.661	5.833	8.335	10.26	24.29
0.662	5.841	8.347	10.26	24.4
0.663	5.847	8.361	10.3	24.75
0.664	5.853	8.374	10.3	24.67
0.665	5.86	8.386	10.34	24.45
0.666	5.869	8.402	10.35	24.55
0.667	5.873	8.414	10.39	24.91
0.668	5.872	8.425	10.39	24.83
0.669	5.89	8.438	10.43	24.6
0.67	5.893	8.451	10.44	24.7
0.671	5.898	8.463	10.47	25.06
0.672	5.904	8.477	10.48	24.97
0.673	5.91	8.49	10.52	24.75
0.674	5.915	8.502	10.53	24.85
0.675	5.922	8.515	10.56	25.21
0.676	5.928	8.528	10.57	25.12
0.677	5.933	8.54	10.61	24.9
0.678	5.94	8.553	10.62	25
0.679	5.947	8.568	10.65	25.36
0.68	5.952	8.578	10.67	25.28
0.681	5.959	8.592	10.68	25.05
0.682	5.965	8.605	10.7	25.16
0.683	5.971	8.617	10.72	25.51
0.684	5.977	8.63	10.76	25.43
0.685	5.985	8.643	10.79	25.2
0.686	5.992	8.657	10.83	25.31
0.687	5.998	8.668	10.83	25.66
0.688	6.005	8.682	10.85	25.58
0.689	6.011	8.696	10.87	25.35
0.69	6.019	8.708	10.9	25.46
0.691	6.026	8.722	10.92	25.81
0.692	6.033	8.735	10.95	25.73
0.693	6.039	8.747	10.96	25.5
0.694	6.047	8.76	10.99	25.61
0.695	6.055	8.773	11	25.97
0.696	6.061	8.786	11.04	25.88
0.697	6.069	8.799	11.05	25.67
0.698	6.077	8.814	11.09	25.76
0.699	6.084	8.825	11.09	26.09
0.7	6.091	8.837	11.13	26
0.701	6.099	8.852	11.14	25.79
0.702	6.098	8.865	11.18	25.89
0.703	6.121	8.878	11.19	26.26
0.704	6.125	8.893	11.23	26.18
0.705	6.131	8.905	11.23	25.97
0.706	6.138	8.918	11.28	26.08
0.707	6.147	8.931	11.28	26.45
0.708	6.154	8.945	11.32	26.35
0.709	6.161	8.958	11.32	26.11
0.71	6.171	8.97	11.37	26.22
0.711	6.179	8.985	11.37	26.58
0.712	6.186	8.998	11.42	26.49
0.713	6.195	9.011	11.42	26.27
0.714	6.194	9.025	11.47	26.37
0.715	6.219	9.039	11.46	26.73
0.716	6.222	9.051	11.52	26.64
0.717	6.23	9.066	11.51	26.42
0.718	6.237	9.08	11.57	26.52
0.719	6.235	9.092	11.56	26.88
0.72	6.261	9.106	11.61	26.79
0.721	6.264	9.119	11.6	26.57
0.722	6.271	9.133	11.66	26.67
0.723	6.28	9.146	11.65	27.03
0.724	6.288	9.161	11.71	26.93
0.725	6.296	9.173	11.7	26.72
0.726	6.306	9.188	11.76	26.82
0.727	6.315	9.202	11.74	27.18
0.728	6.323	9.215	11.81	27.09
0.729	6.333	9.229	11.79	26.87
0.73	6.343	9.244	11.86	26.97
0.731	6.35	9.258	11.84	27.33
0.732	6.359	9.27	11.91	27.24
0.733	6.369	9.285	11.89	27.03
0.734	6.378	9.299	11.96	27.12
0.735	6.387	9.312	11.93	27.46
0.736	6.396	9.327	12.01	27.36
0.737	6.406	9.343	11.98	27.14
0.738	6.414	9.355	12.06	27.25
0.739	6.424	9.369	12.03	27.62
0.74	6.434	9.385	12.11	27.53
0.741	6.443	9.399	12.08	27.33
0.742	6.453	9.412	12.16	27.44
0.743	6.462	9.428	12.13	27.81
0.744	6.471	9.442	12.21	27.7
0.745	6.481	9.456	12.17	27.47
0.746	6.491	9.472	12.26	27.58
0.747	6.5	9.485	12.22	27.93
0.748	6.51	9.499	12.31	27.84
0.749	6.52	9.514	12.27	27.62
0.75	6.53	9.53	12.36	27.73
0.751	6.539	9.544	12.32	28.08
0.752	6.549	9.536	12.42	27.99
0.753	6.559	9.583	12.37	27.78
0.754	6.568	9.541	12.47	27.88
0.755	6.58	9.641	12.42	28.21
0.756	6.589	9.637	12.52	28.11
0.757	6.598	9.639	12.47	27.9
0.758	6.609	9.652	12.57	28.01
0.759	6.619	9.667	12.52	28.37
0.76	6.629	9.681	12.62	28.29
0.761	6.639	9.695	12.57	28.08
0.762	6.65	9.711	12.67	28.2
0.763	6.66	9.726	12.62	28.57
0.764	6.67	9.741	12.72	28.46
0.765	6.681	9.758	12.67	28.22
0.766	6.692	9.774	12.78	28.34
0.767	6.702	9.788	12.72	28.69
0.768	6.717	9.806	12.83	28.6
0.769	6.726	9.823	12.77	28.38
0.77	6.735	9.836	12.88	28.49
0.771	6.747	9.852	12.82	28.84
0.772	6.758	9.868	12.93	28.75
0.773	6.768	9.884	12.87	28.53
0.774	6.78	9.9	12.99	28.64
0.775	6.792	9.916	12.92	28.99
0.776	6.802	9.932	13.04	28.9
0.777	6.814	9.947	12.97	28.68
0.778	6.825	9.964	13.09	28.79
0.779	6.837	9.98	13.02	29.14
0.78	6.848	9.973	13.15	29.05
0.781	6.861	10.02	13.08	28.83
0.782	6.871	10.04	13.2	28.95
0.783	6.883	10.05	13.13	29.3
0.784	6.895	10.06	13.25	29.21
0.785	6.907	10.08	13.18	28.99
0.786	6.919	10.09	13.31	29.1
0.787	6.931	10.11	13.23	29.45
0.788	6.944	10.13	13.36	29.36
0.789	6.955	10.14	13.28	29.14
0.79	6.967	10.16	13.42	29.26
0.791	6.98	10.18	13.33	29.61
0.792	6.992	10.2	13.47	29.52
0.793	7.004	10.21	13.39	29.3
0.794	7.018	10.23	13.52	29.42
0.795	7.029	10.25	13.44	29.77
0.796	7.042	10.26	13.58	29.68
0.797	7.049	10.28	13.49	29.46
0.798	7.073	10.3	13.63	29.57
0.799	7.081	10.31	13.54	29.93
0.8	7.093	10.33	13.69	29.84
0.801	7.106	10.35	13.6	29.61
0.802	7.118	10.37	13.74	29.73
0.803	7.131	10.38	13.65	30.09
0.804	7.144	10.4	13.8	30
0.805	7.157	10.4	13.7	29.78
0.806	7.171	10.45	13.85	29.9
0.807	7.185	10.47	13.76	30.25
0.808	7.196	10.45	13.91	30.16
0.809	7.21	10.5	13.81	29.94
0.81	7.224	10.52	13.97	30.07
0.811	7.237	10.53	13.86	30.41
0.812	7.251	10.55	14.02	30.32
0.813	7.26	10.57	13.92	30.1
0.814	7.284	10.59	14.08	30.23
0.815	7.292	10.61	13.97	30.58
0.816	7.306	10.63	14.13	30.49
0.817	7.32	10.65	14.03	30.28
0.818	7.333	10.67	14.19	30.4
0.819	7.353	10.69	14.09	30.76
0.82	7.366	10.72	14.26	30.67
0.821	7.378	10.74	14.15	30.45
0.822	7.392	10.76	14.31	30.58
0.823	7.407	10.78	14.2	30.93
0.824	7.421	10.8	14.36	30.84
0.825	7.424	10.82	14.25	30.62
0.826	7.461	10.79	14.42	30.75
0.827	7.466	10.9	14.31	31.1
0.828	7.48	10.9	14.48	31.01
0.829	7.495	10.91	14.36	30.79
0.83	7.51	10.93	14.54	30.92
0.831	7.525	10.95	14.42	31.27
0.832	7.541	10.97	14.59	31.19
0.833	7.556	11	14.47	30.96
0.834	7.565	11.02	14.65	31.1
0.835	7.591	11.04	14.53	31.44
0.836	7.602	11.06	14.71	31.36
0.837	7.616	11.08	14.59	31.14
0.838	7.632	11.1	14.77	31.28
0.839	7.648	11.13	14.64	31.62
0.84	7.662	11.15	14.83	31.54
0.841	7.678	11.17	14.7	31.32
0.842	7.694	11.19	14.89	31.45
0.843	7.709	11.21	14.76	31.8
0.844	7.725	11.23	14.95	31.72
0.845	7.741	11.25	14.81	31.49
0.846	7.757	11.27	15.01	31.63
0.847	7.772	11.29	14.87	31.98
0.848	7.788	11.31	15.06	31.9
0.849	7.804	11.34	14.93	31.67
0.85	7.821	11.36	15.12	31.81
0.851	7.838	11.38	14.99	32.16
0.852	7.854	11.4	15.18	32.07
0.853	7.871	11.42	15.05	31.85
0.854	7.889	11.44	15.24	31.99
0.855	7.905	11.46	15.1	32.33
0.856	7.922	11.48	15.3	32.25
0.857	7.94	11.51	15.16	32.03
0.858	7.958	11.53	15.36	32.17
0.859	7.975	11.55	15.22	32.51
0.86	7.993	11.57	15.43	32.43
0.861	8.011	11.59	15.28	32.21
0.862	8.028	11.62	15.49	32.35
0.863	8.047	11.64	15.34	32.69
0.864	8.065	11.66	15.55	32.61
0.865	8.084	11.68	15.4	32.38
0.866	8.101	11.7	15.61	32.53
0.867	8.121	11.73	15.46	32.87
0.868	8.14	11.75	15.67	32.79
0.869	8.158	11.75	15.52	32.56
0.87	8.178	11.8	15.74	32.71
0.871	8.199	11.83	15.58	33.05
0.872	8.216	11.82	15.8	32.97
0.873	8.236	11.87	15.64	32.75
0.874	8.255	11.89	15.86	32.89
0.875	8.274	11.91	15.7	33.2
0.876	8.294	11.93	15.92	33.12
0.877	8.314	11.95	15.76	32.89
0.878	8.334	11.98	15.98	33.04
0.879	8.353	12	15.82	33.39
0.88	8.374	12.02	16.05	33.32
0.881	8.394	12.04	15.88	33.1
0.882	8.414	12.07	16.11	33.26
0.883	8.435	12.09	15.94	33.61
0.884	8.455	12.11	16.17	33.51
0.885	8.469	12.13	16	33.26
0.886	8.5	12.16	16.24	33.42
0.887	8.516	12.18	16.06	33.75
0.888	8.535	12.21	16.3	33.67
0.889	8.555	12.23	16.13	33.44
0.89	8.576	12.25	16.37	33.59
0.891	8.595	12.28	16.19	33.92
0.892	8.616	12.3	16.43	33.84
0.893	8.636	12.32	16.25	33.61
0.894	8.643	12.35	16.49	33.77
0.895	8.686	12.37	16.31	34.1
0.896	8.698	12.4	16.56	34.02
0.897	8.717	12.42	16.38	33.79
0.898	8.736	12.44	16.63	33.94
0.899	8.757	12.47	16.44	34.27
0.9	8.779	12.49	16.69	34.19
0.901	8.798	12.52	16.5	33.96
0.902	8.821	12.54	16.76	34.11
0.903	8.842	12.57	16.57	34.44
0.904	8.861	12.59	16.82	34.36
0.905	8.883	12.61	16.63	34.14
0.906	8.905	12.64	16.89	34.29
0.907	8.926	12.66	16.7	34.59
0.908	8.936	12.69	16.96	34.51
0.909	8.981	12.72	16.76	34.28
0.91	8.993	12.74	17.02	34.44
0.911	9.014	12.76	16.83	34.78
0.912	9.035	12.79	17.09	34.71
0.913	9.045	12.82	16.89	34.48
0.914	9.09	12.84	17.16	34.65
0.915	9.103	12.87	16.96	34.99
0.916	9.125	12.89	17.22	34.9
0.917	9.146	12.92	17.02	34.65
0.918	9.169	12.94	17.29	34.81
0.919	9.192	12.97	17.09	35.14
0.92	9.214	12.94	17.36	35.06
0.921	9.233	13.06	17.15	34.82
0.922	9.266	13.06	17.43	34.98
0.923	9.284	13.03	17.22	35.31
0.924	9.307	13.14	17.5	35.23
0.925	9.331	13.15	17.29	35
0.926	9.354	13.17	17.56	35.16
0.927	9.378	13.19	17.35	35.46
0.928	9.402	13.22	17.63	35.38
0.929	9.427	13.25	17.42	35.14
0.93	9.45	13.27	17.7	35.31
0.931	9.475	13.3	17.49	35.64
0.932	9.499	13.33	17.77	35.57
0.933	9.523	13.31	17.56	35.34
0.934	9.548	13.42	17.85	35.52
0.935	9.574	13.43	17.61	35.85
0.936	9.597	13.45	17.9	35.76
0.937	9.622	13.48	17.68	35.51
0.938	9.648	13.5	17.98	35.68
0.939	9.673	13.53	17.77	36
0.94	9.697	13.56	18.07	35.92
0.941	9.712	13.59	17.83	35.68
0.942	9.759	13.62	18.13	35.85
0.943	9.774	13.65	17.9	36.17
0.944	9.8	13.68	18.2	36.09
0.945	9.825	13.71	17.97	35.85
0.946	9.85	13.74	18.27	36.02
0.947	9.877	13.78	18.04	36.34
0.948	9.902	13.81	18.34	36.26
0.949	9.927	13.84	18.11	36.02
0.95	9.954	13.87	18.41	36.19
0.951	9.98	13.9	18.18	36.51
0.952	10.01	13.94	18.48	36.43
0.953	10.03	13.97	18.25	36.19
0.954	10.06	14	18.56	36.36
0.955	10.08	14.03	18.32	36.67
0.956	10.11	14.07	18.63	36.6
0.957	10.14	14.1	18.39	36.36
0.958	10.17	14.13	18.7	36.53
0.959	10.19	14.17	18.47	36.84
0.96	10.22	14.2	18.78	36.77
0.961	10.25	14.23	18.54	36.52
0.962	10.27	14.26	18.85	36.7
0.963	10.3	14.3	18.61	37.01
0.964	10.33	14.33	18.93	36.94
0.965	10.36	14.36	18.68	36.69
0.966	10.38	14.39	19.01	36.87
0.967	10.41	14.43	18.74	37.18
0.968	10.44	14.46	19.06	37.11
0.969	10.47	14.49	18.82	36.86
0.97	10.5	14.53	19.15	37.04
0.971	10.51	14.56	18.91	37.34
0.972	10.56	14.59	19.25	37.28
0.973	10.59	14.63	18.99	37.03
0.974	10.61	14.66	19.32	37.21
0.975	10.64	14.69	19.04	37.51
0.976	10.67	14.72	19.37	37.44
0.977	10.69	14.73	19.12	37.19
0.978	10.74	14.8	19.46	37.38
0.979	10.76	14.83	19.21	37.68
0.98	10.79	14.86	19.56	37.61
0.981	10.8	14.89	19.28	37.35
0.982	10.86	14.93	19.62	37.54
0.983	10.88	14.96	19.36	37.84
0.984	10.9	14.99	19.69	37.77
0.985	10.93	15.03	19.43	37.52
0.986	10.96	15.06	19.77	37.71
0.987	10.99	15.1	19.51	38.01
0.988	11.02	15.13	19.85	37.94
0.989	11.05	15.17	19.58	37.68
0.99	11.08	15.2	19.93	37.88
0.991	11.11	15.24	19.66	38.17
0.992	11.15	15.28	20.01	38.11
0.993	11.18	15.31	19.74	37.85
0.994	11.21	15.35	20.09	38
0.995	11.24	15.39	19.82	38.24
0.996	11.27	15.42	19.92	38.57
0.997	11.3	15.46	20.15	39.01
0.998	11.33	15.5	20.5	39.54
0.999	11.37	15.53	19.48	35.4
1	11.27	15.5	20.45	38.52
0.999	10.96	15.12	19.69	37.41
0.998	10.77	14.78	19.1	36.44
0.997	10.61	14.54	18.69	35.63
0.996	10.48	14.33	18.72	34.97
0.995	10.35	14.15	18.16	34.45
0.994	10.24	13.97	18.26	34.21
0.993	10.13	13.81	17.72	34.06
0.992	10.02	13.65	17.84	33.58
0.991	9.917	13.51	17.32	32.9
0.99	9.829	13.36	17.46	32.7
0.989	9.73	13.22	16.95	32.6
0.988	9.638	13.09	17.1	32.16
0.987	9.551	12.96	16.6	31.52
0.986	9.463	12.83	16.76	31.36
0.985	9.376	12.71	16.27	31.29
0.984	9.291	12.58	16.43	30.88
0.983	9.217	12.46	15.95	30.27
0.982	9.134	12.35	16.12	30.13
0.981	9.056	12.23	15.64	30.08
0.98	8.979	12.12	15.82	29.69
0.979	8.907	12.01	15.34	29.1
0.978	8.832	11.9	15.53	28.99
0.977	8.758	11.8	15.06	28.96
0.976	8.683	11.69	15.25	28.58
0.975	8.612	11.59	14.78	28.01
0.974	8.544	11.49	14.98	27.91
0.973	8.473	11.39	14.51	27.89
0.972	8.405	11.28	14.71	27.53
0.971	8.339	11.19	14.24	26.97
0.97	8.262	11.09	14.46	26.89
0.969	8.217	11	13.99	26.88
0.968	8.144	10.91	14.21	26.54
0.967	8.079	10.81	13.74	25.99
0.966	8.015	10.72	13.96	25.92
0.965	7.954	10.63	13.5	25.92
0.964	7.892	10.55	13.72	25.59
0.963	7.831	10.46	13.26	25.06
0.962	7.772	10.37	13.49	25
0.961	7.713	10.29	13.03	25.01
0.96	7.652	10.2	13.26	24.69
0.959	7.594	10.12	12.8	24.16
0.958	7.537	10.04	13.04	24.12
0.957	7.479	9.957	12.58	24.14
0.956	7.422	9.877	12.82	23.82
0.955	7.367	9.8	12.36	23.31
0.954	7.311	9.721	12.61	23.27
0.953	7.256	9.643	12.15	23.3
0.952	7.203	9.567	12.4	23
0.951	7.148	9.492	11.94	22.49
0.95	7.094	9.417	12.2	22.46
0.949	7.042	9.343	11.74	22.5
0.948	6.99	9.271	12	22.2
0.947	6.937	9.197	11.54	21.7
0.946	6.885	9.124	11.8	21.68
0.945	6.834	9.054	11.34	21.73
0.944	6.783	8.983	11.61	21.44
0.943	6.733	8.913	11.15	20.95
0.942	6.684	8.845	11.42	20.93
0.941	6.634	8.775	10.96	20.99
0.94	6.585	8.707	11.24	20.7
0.939	6.538	8.641	10.78	20.22
0.938	6.489	8.574	11.06	20.21
0.937	6.441	8.506	10.6	20.27
0.936	6.394	8.442	10.88	19.99
0.935	6.347	8.378	10.42	19.52
0.934	6.3	8.311	10.7	19.52
0.933	6.245	8.247	10.24	19.59
0.932	6.217	8.185	10.53	19.31
0.931	6.164	8.121	10.07	18.84
0.93	6.119	8.059	10.36	18.85
0.929	6.074	7.998	9.903	18.92
0.928	6.029	7.936	10.2	18.65
0.927	5.984	7.875	9.738	18.19
0.926	5.943	7.815	10.03	18.2
0.925	5.898	7.755	9.575	18.28
0.924	5.855	7.696	9.876	18.02
0.923	5.813	7.638	9.416	17.56
0.922	5.77	7.578	9.719	17.57
0.921	5.727	7.519	9.258	17.66
0.92	5.686	7.465	9.563	17.4
0.919	5.645	7.407	9.102	16.95
0.918	5.592	7.35	9.412	16.96
0.917	5.573	7.293	8.95	17.06
0.916	5.524	7.237	9.263	16.8
0.915	5.479	7.177	8.8	16.35
0.914	5.446	7.123	9.115	16.38
0.913	5.404	7.07	8.652	16.48
0.912	5.364	6.992	8.971	16.22
0.911	5.325	6.974	8.508	15.78
0.91	5.287	6.916	8.83	15.81
0.909	5.248	6.857	8.366	15.91
0.908	5.209	6.801	8.69	15.66
0.907	5.172	6.75	8.224	15.22
0.906	5.134	6.697	8.552	15.26
0.905	5.086	6.645	8.087	15.36
0.904	5.07	6.594	8.416	15.11
0.903	5.024	6.543	7.951	14.68
0.902	4.987	6.492	8.284	14.72
0.901	4.951	6.443	7.817	14.83
0.9	4.915	6.393	8.153	14.58
0.899	4.879	6.319	7.685	14.16
0.898	4.844	6.307	8.024	14.2
0.897	4.81	6.253	7.556	14.32
0.896	4.772	6.198	7.897	14.07
0.895	4.738	6.149	7.428	13.65
0.894	4.705	6.102	7.771	13.69
0.893	4.67	6.053	7.301	13.81
0.892	4.635	6.005	7.648	13.57
0.891	4.603	5.96	7.178	13.16
0.89	4.568	5.913	7.526	13.2
0.889	4.535	5.865	7.055	13.32
0.888	4.503	5.821	7.406	13.08
0.887	4.469	5.776	6.935	12.67
0.886	4.436	5.731	7.289	12.72
0.885	4.404	5.686	6.818	12.85
0.884	4.372	5.643	7.172	12.61
0.883	4.339	5.597	6.7	12.2
0.882	4.308	5.553	7.056	12.25
0.881	4.277	5.512	6.584	12.39
0.88	4.244	5.468	6.943	12.14
0.879	4.214	5.424	6.472	11.75
0.878	4.183	5.383	6.833	11.8
0.877	4.151	5.341	6.36	11.94
0.876	4.121	5.299	6.724	11.7
0.875	4.091	5.258	6.25	11.3
0.874	4.06	5.217	6.615	11.36
0.873	4.02	5.176	6.141	11.5
0.872	4.011	5.135	6.508	11.26
0.871	3.972	5.096	6.032	10.87
0.87	3.939	5.051	6.401	10.92
0.869	3.912	5.011	5.924	11.06
0.868	3.883	4.974	6.296	10.83
0.867	3.854	4.934	5.82	10.44
0.866	3.825	4.895	6.195	10.5
0.865	3.797	4.858	5.718	10.65
0.864	3.768	4.819	6.094	10.41
0.863	3.741	4.78	5.617	10.03
0.862	3.713	4.719	5.995	10.09
0.861	3.685	4.719	5.517	10.24
0.86	3.657	4.674	5.897	10.01
0.859	3.631	4.633	5.418	9.631
0.858	3.603	4.595	5.799	9.692
0.857	3.575	4.557	5.319	9.846
0.856	3.548	4.52	5.703	9.61
0.855	3.521	4.484	5.223	9.237
0.854	3.493	4.448	5.609	9.301
0.853	3.473	4.412	5.129	9.46
0.852	3.444	4.377	5.516	9.226
0.851	3.418	4.341	5.035	8.857
0.85	3.392	4.306	5.424	8.923
0.849	3.366	4.272	4.941	9.086
0.848	3.34	4.237	5.333	8.85
0.847	3.315	4.202	4.851	8.485
0.846	3.291	4.169	5.244	8.553
0.845	3.265	4.134	4.761	8.716
0.844	3.24	4.1	5.156	8.481
0.843	3.216	4.067	4.671	8.12
0.842	3.191	4.033	5.068	8.189
0.841	3.166	4.001	4.582	8.357
0.84	3.142	3.968	4.981	8.123
0.839	3.118	3.935	4.495	7.766
0.838	3.094	3.903	4.896	7.837
0.837	3.06	3.869	4.411	8.009
0.836	3.055	3.838	4.816	7.775
0.835	3.023	3.806	4.313	7.421
0.834	2.999	3.775	4.716	7.493
0.833	2.977	3.745	4.232	7.667
0.832	2.952	3.712	4.647	7.432
0.831	2.929	3.68	4.168	7.082
0.83	2.907	3.65	4.583	7.155
0.829	2.884	3.619	4.08	7.333
0.828	2.862	3.588	4.49	7.1
0.827	2.84	3.559	3.998	6.754
0.826	2.817	3.529	4.412	6.829
0.825	2.795	3.498	3.904	7.01
0.824	2.774	3.469	4.317	6.778
0.823	2.752	3.44	3.829	6.433
0.822	2.729	3.411	4.254	6.508
0.821	2.709	3.381	3.77	6.69
0.82	2.688	3.354	4.192	6.454
0.819	2.661	3.32	3.682	6.112
0.818	2.643	3.29	4.099	6.189
0.817	2.622	3.264	3.602	6.374
0.816	2.602	3.237	4.025	6.141
0.815	2.571	3.208	3.529	5.806
0.814	2.571	3.182	3.953	5.887
0.813	2.541	3.155	3.455	6.075
0.812	2.521	3.126	3.881	5.842
0.811	2.501	3.1	3.382	5.511
0.81	2.48	3.073	3.809	5.591
0.809	2.461	3.047	3.31	5.783
0.808	2.442	3.02	3.738	5.549
0.807	2.423	2.994	3.238	5.219
0.806	2.403	2.966	3.668	5.3
0.805	2.384	2.941	3.166	5.494
0.804	2.364	2.915	3.597	5.26
0.803	2.345	2.888	3.096	4.934
0.802	2.327	2.863	3.53	5.017
0.801	2.308	2.838	3.028	5.215
0.8	2.288	2.812	3.463	4.98
0.799	2.27	2.786	2.96	4.658
0.798	2.252	2.761	3.396	4.741
0.797	2.233	2.736	2.892	4.941
0.796	2.215	2.71	3.33	4.706
0.795	2.198	2.686	2.825	4.387
0.794	2.179	2.661	3.264	4.471
0.793	2.161	2.634	2.759	4.674
0.792	2.143	2.61	3.2	4.437
0.791	2.124	2.585	2.693	4.122
0.79	2.107	2.559	3.136	4.205
0.789	2.089	2.535	2.629	4.412
0.788	2.072	2.512	3.072	4.175
0.787	2.055	2.485	2.566	3.863
0.786	2.036	2.461	3.01	3.948
0.785	2.02	2.438	2.502	4.158
0.784	2.002	2.414	2.948	3.919
0.783	1.986	2.389	2.44	3.612
0.782	1.969	2.367	2.887	3.696
0.781	1.941	2.342	2.378	3.907
0.78	1.943	2.316	2.827	3.668
0.779	1.919	2.294	2.316	3.364
0.778	1.901	2.271	2.767	3.449
0.777	1.884	2.247	2.257	3.663
0.776	1.87	2.224	2.708	3.425
0.775	1.852	2.202	2.196	3.125
0.774	1.836	2.178	2.648	3.209
0.773	1.82	2.156	2.135	3.427
0.772	1.804	2.133	2.59	3.187
0.771	1.789	2.111	2.08	2.888
0.77	1.772	2.089	2.536	2.973
0.769	1.758	2.068	2.007	3.191
0.768	1.738	2.043	2.462	2.948
0.767	1.723	1.995	1.951	2.654
0.766	1.707	2.011	2.417	2.74
0.765	1.694	1.983	1.913	2.962
0.764	1.681	1.956	2.378	2.718
0.763	1.664	1.934	1.85	2.429
0.762	1.648	1.913	2.31	2.515
0.761	1.633	1.866	1.793	2.74
0.76	1.618	1.883	2.254	2.496
0.759	1.604	1.856	1.737	2.209
0.758	1.588	1.829	2.201	2.296
0.757	1.574	1.808	1.682	2.523
0.756	1.56	1.787	2.147	2.277
0.755	1.541	1.764	1.628	2.006
0.754	1.531	1.744	2.094	2.075
0.753	1.519	1.724	1.574	2.285
0.752	1.501	1.703	2.042	2.036
0.751	1.488	1.682	1.522	1.757
0.75	1.474	1.663	1.99	1.851
0.749	1.459	1.642	1.469	2.089
0.748	1.445	1.623	1.939	1.851
0.747	1.432	1.603	1.417	1.584
0.746	1.418	1.583	1.888	1.682
0.745	1.403	1.563	1.369	1.927
0.744	1.391	1.545	1.839	1.658
0.743	1.377	1.526	1.302	1.372
0.742	1.363	1.505	1.775	1.461
0.741	1.35	1.486	1.257	1.697
0.74	1.337	1.467	1.739	1.446
0.739	1.323	1.447	1.226	1.173
0.738	1.31	1.428	1.704	1.261
0.737	1.297	1.411	1.167	1.498
0.736	1.283	1.386	1.643	1.248
0.735	1.269	1.323	1.118	0.9773
0.734	1.258	1.39	1.594	1.066
0.733	1.244	1.348	1.068	1.305
0.732	1.232	1.321	1.547	1.053
0.731	1.22	1.302	1.02	0.7859
0.73	1.206	1.282	1.498	0.8744
0.729	1.193	1.262	0.9718	1.116
0.728	1.18	1.245	1.451	0.8638
0.727	1.168	1.227	0.924	0.5983
0.726	1.155	1.209	1.406	0.6878
0.725	1.144	1.167	0.8782	0.93
0.724	1.131	1.188	1.36	0.6778
0.723	1.118	1.162	0.8318	0.4278
0.722	1.106	1.14	1.315	0.5008
0.721	1.095	1.122	0.7846	0.7249
0.72	1.081	1.103	1.269	0.4689
0.719	1.07	1.086	0.7394	0.2108
0.718	1.059	1.07	1.224	0.3076
0.717	1.045	1.052	0.6935	0.5589
0.716	1.033	1.034	1.179	0.3139
0.715	1.023	1.017	0.6476	0.06479
0.714	1.01	0.9999	1.135	0.1672
0.713	0.9983	0.9826	0.6037	0.4244
0.712	0.9871	0.9669	1.092	0.1485
0.711	0.975	0.9501	0.5597	-0.12
0.71	0.9625	0.9326	1.049	-0.02456
0.709	0.943	0.9161	0.5162	0.2225
0.708	0.9487	0.9003	1.006	-0.03217
0.707	0.9293	0.8835	0.4722	-0.2896
0.706	0.9186	0.862	0.9628	-0.1961
0.705	0.9079	0.8035	0.4286	0.0514
0.704	0.8947	0.8707	0.9204	-0.2038
0.703	0.8836	0.8314	0.3866	-0.4591
0.702	0.8737	0.8071	0.8792	-0.3642
0.701	0.8619	0.7887	0.3449	-0.1166
0.7	0.8504	0.7708	0.8392	-0.3719
0.699	0.8407	0.7562	0.3037	-0.6254
0.698	0.8291	0.7405	0.7985	-0.5297
0.697	0.8176	0.7242	0.2623	-0.2817
0.696	0.8077	0.7084	0.7572	-0.5357
0.695	0.7968	0.6699	0.2199	-0.7875
0.694	0.7858	0.6913	0.717	-0.6899
0.693	0.7763	0.6694	0.1806	-0.4409
0.692	0.7653	0.6495	0.6785	-0.6947
0.691	0.7546	0.6322	0.1409	-0.9469
0.69	0.7436	0.6164	0.6387	-0.8485
0.689	0.7332	0.6016	0.09944	-0.6004
0.688	0.7226	0.5859	0.5989	-0.855
0.687	0.7123	0.5703	0.06043	-1.106
0.686	0.7031	0.557	0.5601	-1.005
0.685	0.6918	0.5414	0.02115	-0.7573
0.684	0.682	0.5252	0.5218	-1.011
0.683	0.6719	0.5112	-0.01848	-1.26
0.682	0.6618	0.4971	0.4836	-1.158
0.681	0.6513	0.4815	-0.05616	-0.9101
0.68	0.6424	0.4675	0.446	-1.163
0.679	0.6319	0.4535	-0.09445	-1.413
0.678	0.6206	0.4374	0.408	-1.31
0.677	0.6116	0.4229	-0.1334	-1.062
0.676	0.6025	0.4094	0.3699	-1.314
0.675	0.5915	0.3949	-0.1706	-1.564
0.674	0.5815	0.3809	0.3339	-1.457
0.673	0.5732	0.3671	-0.2083	-1.209
0.672	0.5615	0.352	0.297	-1.461
0.671	0.5517	0.338	-0.2454	-1.709
0.67	0.5432	0.3246	0.2599	-1.601
0.669	0.5335	0.3106	-0.2829	-1.355
0.668	0.5237	0.2962	0.224	-1.608
0.667	0.5152	0.2832	-0.3208	-1.858
0.666	0.5041	0.2687	0.1864	-1.75
0.665	0.4927	0.2512	-0.3592	-1.504
0.664	0.4852	0.2399	0.1484	-1.754
0.663	0.4757	0.2265	-0.3971	-2.003
0.662	0.4664	0.2123	0.1132	-1.892
0.661	0.4578	0.199	-0.4325	-1.645
0.66	0.4479	0.1866	0.07885	-1.893
0.659	0.4387	0.172	-0.4663	-2.142
0.658	0.4294	0.1591	0.04606	-2.03
0.657	0.4218	0.1459	-0.5006	-1.784
0.656	0.4111	0.1324	0.01124	-2.034
0.655	0.4024	0.1198	-0.5369	-2.282
0.654	0.3942	0.1066	-0.02472	-2.166
0.653	0.3838	0.09294	-0.5741	-1.922
0.652	0.3748	0.07896	-0.0617	-2.17
0.651	0.3664	0.06714	-0.6117	-2.405
0.65	0.357	0.05343	-0.09806	-2.307
0.649	0.3485	0.03985	-0.6461	-2.082
0.648	0.3412	0.02755	-0.1297	-2.33
0.647	0.3311	0.01534	-0.6788	-2.576
0.646	0.3218	0.001326	-0.1627	-2.451
0.645	0.314	-0.009868	-0.7126	-2.2
0.644	0.3052	-0.02299	-0.1961	-2.438
0.643	0.2964	-0.03587	-0.7456	-2.676
0.642	0.288	-0.04884	-0.2278	-2.544
0.641	0.2794	-0.06074	-0.7787	-2.29
0.64	0.2702	-0.07337	-0.2611	-2.559
0.639	0.2622	-0.1101	-0.813	-2.817
0.638	0.2535	-0.08476	-0.2949	-2.691
0.637	0.2445	-0.1049	-0.8462	-2.451
0.636	0.2361	-0.1224	-0.3264	-2.696
0.635	0.2287	-0.1352	-0.8778	-2.945
0.634	0.2193	-0.1477	-0.3578	-2.82
0.633	0.2107	-0.1612	-0.9103	-2.582
0.632	0.2035	-0.1739	-0.3903	-2.825
0.631	0.1952	-0.1853	-0.9435	-3.074
0.63	0.186	-0.1967	-0.4225	-2.948
0.629	0.1787	-0.2327	-0.9759	-2.709
0.628	0.1702	-0.2064	-0.4546	-2.952
0.627	0.1613	-0.2271	-1.008	-3.202
0.626	0.1457	-0.2445	-0.4852	-3.072
0.625	0.1531	-0.2569	-1.039	-2.835
0.624	0.1377	-0.269	-0.5152	-3.077
0.623	0.1292	-0.2821	-1.069	-3.327
0.622	0.122	-0.2924	-0.546	-3.196
0.621	0.1131	-0.304	-1.1	-2.96
0.62	0.1047	-0.3164	-0.5766	-3.201
0.619	0.09773	-0.3281	-1.132	-3.45
0.618	0.08919	-0.3401	-0.6073	-3.316
0.617	0.08046	-0.3517	-1.162	-3.081
0.616	0.07364	-0.3632	-0.6371	-3.32
0.615	0.06573	-0.374	-1.192	-3.57
0.614	0.05718	-0.387	-0.6673	-3.436
0.613	0.04972	-0.3989	-1.224	-3.202
0.612	0.04226	-0.4092	-0.6984	-3.442
0.611	0.03374	-0.422	-1.254	-3.679
0.61	0.02621	-0.4337	-0.7279	-3.561
0.609	0.01904	-0.4435	-1.285	-3.347
0.608	0.01088	-0.4556	-0.758	-3.588
0.607	0.003215	-0.467	-1.315	-3.836
0.606	-0.003828	-0.4778	-0.7883	-3.691
0.605	-0.02002	-0.4897	-1.345	-3.453
0.604	-0.01272	-0.5009	-0.8173	-3.681
0.603	-0.03365	-0.5107	-1.375	-3.922
0.602	-0.02859	-0.5215	-0.8482	-3.769
0.601	-0.04901	-0.5342	-1.407	-3.529
0.6	-0.04261	-0.5452	-0.8805	-3.788
0.599	-0.05587	-0.5563	-1.437	-4.049
0.598	-0.06389	-0.5668	-0.9138	-3.903
0.597	-0.07204	-0.5779	-1.485	-3.674
0.596	-0.08743	-0.5885	-0.9571	-3.91
0.595	-0.08096	-0.5996	-1.511	-4.163
0.594	-0.09253	-0.6108	-0.9725	-4.017
0.593	-0.1011	-0.62	-1.519	-3.789
0.592	-0.1085	-0.6319	-0.9885	-4.024
0.591	-0.1166	-0.6425	-1.554	-4.277
0.59	-0.1223	-0.6522	-1.022	-4.129
0.589	-0.1308	-0.664	-1.579	-3.904
0.588	-0.1377	-0.6752	-1.046	-4.138
0.587	-0.1454	-0.6857	-1.605	-4.391
0.586	-0.1526	-0.7195	-1.073	-4.241
0.585	-0.1595	-0.6922	-1.628	-4.018
0.584	-0.1665	-0.7094	-1.102	-4.249
0.583	-0.1737	-0.7246	-1.672	-4.501
0.582	-0.1889	-0.7374	-1.139	-4.35
0.581	-0.1813	-0.748	-1.692	-4.126
0.58	-0.1948	-0.7581	-1.15	-4.356
0.579	-0.2026	-0.7689	-1.698	-4.609
0.578	-0.2091	-0.7801	-1.166	-4.455
0.577	-0.2158	-0.7884	-1.736	-4.233
0.576	-0.224	-0.8002	-1.205	-4.463
0.575	-0.2309	-0.8111	-1.765	-4.716
0.574	-0.2372	-0.8209	-1.232	-4.56
0.573	-0.2445	-0.8313	-1.793	-4.34
0.572	-0.2601	-0.8418	-1.259	-4.569
0.571	-0.2507	-0.8513	-1.82	-4.822
0.57	-0.2631	-0.861	-1.287	-4.663
0.569	-0.2721	-0.872	-1.848	-4.444
0.568	-0.2784	-0.8816	-1.314	-4.671
0.567	-0.2851	-0.8921	-1.874	-4.925
0.566	-0.292	-0.9015	-1.34	-4.766
0.565	-0.298	-0.9114	-1.902	-4.549
0.564	-0.3055	-0.921	-1.369	-4.778
0.563	-0.3155	-0.9334	-1.932	-5.034
0.562	-0.3202	-0.9447	-1.398	-4.872
0.561	-0.3273	-0.9537	-1.96	-4.656
0.56	-0.3338	-0.9634	-1.425	-4.883
0.559	-0.3401	-0.9734	-1.986	-5.138
0.558	-0.3558	-0.9814	-1.451	-4.971
0.557	-0.3464	-0.9918	-2.012	-4.756
0.556	-0.3581	-1.01	-1.476	-4.982
0.555	-0.3656	-1.058	-2.036	-5.237
0.554	-0.3736	-1.01	-1.501	-5.07
0.553	-0.3801	-1.005	-2.062	-4.857
0.552	-0.3857	-1.03	-1.527	-5.081
0.551	-0.3926	-1.047	-2.089	-5.337
0.55	-0.4005	-1.06	-1.553	-5.168
0.549	-0.4065	-1.07	-2.114	-4.957
0.548	-0.4127	-1.087	-1.579	-5.18
0.547	-0.4196	-1.137	-2.139	-5.437
0.546	-0.4257	-1.064	-1.603	-5.265
0.545	-0.4317	-1.095	-2.163	-5.056
0.544	-0.439	-1.114	-1.627	-5.277
0.543	-0.4461	-1.127	-2.187	-5.534
0.542	-0.4511	-1.137	-1.651	-5.36
0.541	-0.458	-1.147	-2.211	-5.152
0.54	-0.4646	-1.157	-1.674	-5.373
0.539	-0.4699	-1.165	-2.234	-5.632
0.538	-0.4766	-1.174	-1.699	-5.455
0.537	-0.4839	-1.185	-2.26	-5.25
0.536	-0.4997	-1.194	-1.726	-5.469
0.535	-0.4888	-1.204	-2.286	-5.73
0.534	-0.501	-1.214	-1.75	-5.549
0.533	-0.5083	-1.223	-2.309	-5.345
0.532	-0.5153	-1.23	-1.773	-5.562
0.531	-0.5213	-1.241	-2.333	-5.823
0.53	-0.5281	-1.251	-1.798	-5.639
0.529	-0.5333	-1.26	-2.358	-5.436
0.528	-0.54	-1.269	-1.821	-5.652
0.527	-0.547	-1.278	-2.38	-5.914
0.526	-0.5514	-1.286	-1.845	-5.729
0.525	-0.5591	-1.296	-2.405	-5.53
0.524	-0.5658	-1.306	-1.87	-5.746
0.523	-0.5706	-1.315	-2.43	-6.01
0.522	-0.578	-1.324	-1.895	-5.824
0.521	-0.5841	-1.333	-2.453	-5.628
0.52	-0.5895	-1.342	-1.918	-5.842
0.519	-0.5958	-1.35	-2.477	-6.106
0.518	-0.6023	-1.36	-1.941	-5.918
0.517	-0.6073	-1.369	-2.5	-5.723
0.516	-0.6145	-1.378	-1.964	-5.935
0.515	-0.6199	-1.387	-2.522	-6.201
0.514	-0.6326	-1.395	-1.986	-6.01
0.513	-0.6257	-1.404	-2.545	-5.817
0.512	-0.6388	-1.414	-2.01	-6.029
0.511	-0.6449	-1.424	-2.569	-6.296
0.51	-0.651	-1.432	-2.034	-6.101
0.509	-0.6569	-1.441	-2.591	-5.91
0.508	-0.6634	-1.451	-2.053	-6.12
0.507	-0.668	-1.458	-2.61	-6.387
0.506	-0.6749	-1.467	-2.075	-6.189
0.505	-0.6813	-1.478	-2.633	-6
0.504	-0.6869	-1.485	-2.1	-6.209
0.503	-0.6927	-1.494	-2.658	-6.476
0.502	-0.6991	-1.502	-2.124	-6.277
0.501	-0.7044	-1.511	-2.681	-6.09
0.5	-0.7111	-1.519	-2.147	-6.298
0.499	-0.7184	-1.53	-2.704	-6.567
0.498	-0.7235	-1.538	-2.171	-6.366
0.497	-0.7296	-1.546	-2.73	-6.18
0.496	-0.7357	-1.555	-2.196	-6.388
0.495	-0.7416	-1.564	-2.752	-6.657
0.494	-0.7461	-1.571	-2.219	-6.453
0.493	-0.7529	-1.58	-2.775	-6.269
0.492	-0.7594	-1.589	-2.242	-6.475
0.491	-0.7637	-1.597	-2.798	-6.745
0.49	-0.7704	-1.606	-2.265	-6.539
0.489	-0.7754	-1.615	-2.821	-6.357
0.488	-0.7806	-1.622	-2.288	-6.562
0.487	-0.7868	-1.63	-2.843	-6.833
0.486	-0.7927	-1.64	-2.31	-6.626
0.485	-0.7978	-1.648	-2.865	-6.446
0.484	-0.8031	-1.657	-2.334	-6.65
0.483	-0.8097	-1.689	-2.888	-6.922
0.482	-0.8143	-1.66	-2.356	-6.712
0.481	-0.8188	-1.674	-2.911	-6.533
0.48	-0.8251	-1.689	-2.38	-6.737
0.479	-0.8305	-1.699	-2.933	-7.008
0.478	-0.835	-1.707	-2.403	-6.797
0.477	-0.8411	-1.715	-2.955	-6.619
0.476	-0.8473	-1.724	-2.424	-6.823
0.475	-0.8512	-1.731	-2.977	-7.094
0.474	-0.8576	-1.74	-2.446	-6.882
0.473	-0.8643	-1.75	-2.998	-6.706
0.472	-0.8688	-1.758	-2.469	-6.91
0.471	-0.88	-1.766	-3.016	-7.181
0.47	-0.8756	-1.776	-2.495	-6.968
0.469	-0.8846	-1.783	-3.057	-6.792
0.468	-0.8913	-1.79	-2.525	-6.995
0.467	-0.8981	-1.801	-3.068	-7.266
0.466	-0.9027	-1.809	-2.528	-7.051
0.465	-0.9084	-1.816	-3.067	-6.876
0.464	-0.9146	-1.825	-2.543	-7.08
0.463	-0.931	-1.833	-3.102	-7.352
0.462	-0.9149	-1.841	-2.575	-7.137
0.461	-0.9314	-1.85	-3.126	-6.965
0.46	-0.9381	-1.862	-2.598	-7.17
0.459	-0.9428	-1.868	-3.148	-7.441
0.458	-0.9491	-1.876	-2.619	-7.224
0.457	-0.9548	-1.884	-3.168	-7.051
0.456	-0.9591	-1.892	-2.64	-7.253
0.455	-0.9661	-1.899	-3.189	-7.523
0.454	-0.9725	-1.908	-2.661	-7.306
0.453	-0.9779	-1.917	-3.21	-7.133
0.452	-0.984	-1.923	-2.682	-7.338
0.451	-1.003	-1.932	-3.229	-7.608
0.45	-0.9873	-1.94	-2.703	-7.389
0.449	-1.003	-1.947	-3.25	-7.217
0.448	-1.012	-1.956	-2.724	-7.424
0.447	-1.02	-1.964	-3.271	-7.692
0.446	-1.027	-1.971	-2.745	-7.473
0.445	-1.035	-1.979	-3.291	-7.302
0.444	-1.044	-1.987	-2.765	-7.508
0.443	-1.051	-1.994	-3.31	-7.775
0.442	-1.059	-2.001	-2.785	-7.556
0.441	-1.067	-2.01	-3.33	-7.385
0.44	-1.074	-2.017	-2.805	-7.592
0.439	-1.081	-2.025	-3.35	-7.858
0.438	-1.088	-2.033	-2.825	-7.64
0.437	-1.093	-2.041	-3.369	-7.468
0.436	-1.099	-2.047	-2.845	-7.677
0.435	-1.105	-2.056	-3.389	-7.944
0.434	-1.11	-2.064	-2.866	-7.725
0.433	-1.113	-2.071	-3.41	-7.553
0.432	-1.116	-2.103	-2.887	-7.764
0.431	-1.12	-2.072	-3.429	-8.028
0.43	-1.122	-2.087	-2.907	-7.808
0.429	-1.127	-2.099	-3.449	-7.636
0.428	-1.13	-2.109	-2.927	-7.848
0.427	-1.131	-2.116	-3.469	-8.111
0.426	-1.135	-2.124	-2.947	-7.893
0.425	-1.139	-2.132	-3.489	-7.722
0.424	-1.141	-2.139	-2.968	-7.934
0.423	-1.145	-2.146	-3.51	-8.196
0.422	-1.15	-2.155	-2.99	-7.978
0.421	-1.153	-2.163	-3.531	-7.806
0.42	-1.157	-2.169	-3.01	-8.02
0.419	-1.174	-2.177	-3.55	-8.281
0.418	-1.155	-2.185	-3.03	-8.063
0.417	-1.169	-2.191	-3.569	-7.89
0.416	-1.175	-2.199	-3.05	-8.106
0.415	-1.18	-2.207	-3.588	-8.364
0.414	-1.185	-2.213	-3.07	-8.145
0.413	-1.19	-2.222	-3.607	-7.972
0.412	-1.195	-2.229	-3.088	-8.19
0.411	-1.199	-2.236	-3.625	-8.448
0.41	-1.206	-2.244	-3.108	-8.232
0.409	-1.212	-2.254	-3.645	-8.06
0.408	-1.217	-2.26	-3.129	-8.28
0.407	-1.222	-2.267	-3.665	-8.536
0.406	-1.228	-2.299	-3.148	-8.32
0.405	-1.232	-2.267	-3.684	-8.145
0.404	-1.238	-2.282	-3.168	-8.364
0.403	-1.244	-2.295	-3.702	-8.617
0.402	-1.249	-2.304	-3.187	-8.4
0.401	-1.253	-2.311	-3.721	-8.226
0.4	-1.259	-2.319	-3.206	-8.448
0.399	-1.264	-2.327	-3.739	-8.699
0.398	-1.268	-2.332	-3.225	-8.483
0.397	-1.274	-2.341	-3.758	-8.309
0.396	-1.28	-2.349	-3.244	-8.533
0.395	-1.284	-2.356	-3.776	-8.783
0.394	-1.289	-2.364	-3.263	-8.567
0.393	-1.295	-2.371	-3.793	-8.391
0.392	-1.299	-2.378	-3.28	-8.617
0.391	-1.305	-2.384	-3.81	-8.865
0.39	-1.311	-2.392	-3.298	-8.65
0.389	-1.315	-2.399	-3.827	-8.472
0.388	-1.321	-2.406	-3.316	-8.699
0.387	-1.327	-2.414	-3.844	-8.945
0.386	-1.332	-2.421	-3.333	-8.73
0.385	-1.337	-2.428	-3.861	-8.552
0.384	-1.343	-2.435	-3.351	-8.781
0.383	-1.348	-2.443	-3.878	-9.025
0.382	-1.353	-2.45	-3.369	-8.811
0.381	-1.359	-2.458	-3.896	-8.633
0.38	-1.364	-2.466	-3.388	-8.864
0.379	-1.369	-2.471	-3.914	-9.105
0.378	-1.374	-2.478	-3.407	-8.891
0.377	-1.379	-2.487	-3.931	-8.712
0.376	-1.383	-2.493	-3.424	-8.944
0.375	-1.389	-2.499	-3.948	-9.183
0.374	-1.393	-2.507	-3.441	-8.971
0.373	-1.397	-2.514	-3.963	-8.789
0.372	-1.414	-2.52	-3.457	-9.023
0.371	-1.398	-2.529	-3.979	-9.261
0.37	-1.411	-2.56	-3.475	-9.048
0.369	-1.416	-2.528	-3.996	-8.866
0.368	-1.423	-2.544	-3.492	-9.102
0.367	-1.427	-2.555	-4.012	-9.337
0.366	-1.43	-2.561	-3.509	-9.125
0.365	-1.436	-2.57	-4.03	-8.943
0.364	-1.441	-2.578	-3.528	-9.18
0.363	-1.445	-2.583	-4.048	-9.412
0.362	-1.451	-2.591	-3.546	-9.201
0.361	-1.456	-2.599	-4.063	-9.017
0.36	-1.46	-2.604	-3.564	-9.258
0.359	-1.465	-2.611	-4.083	-9.489
0.358	-1.473	-2.621	-3.584	-9.28
0.357	-1.476	-2.628	-4.102	-9.096
0.356	-1.481	-2.633	-3.604	-9.337
0.355	-1.498	-2.641	-4.118	-9.566
0.354	-1.48	-2.648	-3.621	-9.355
0.353	-1.493	-2.653	-4.137	-9.168
0.352	-1.5	-2.66	-3.641	-9.411
0.351	-1.505	-2.668	-4.155	-9.637
0.35	-1.509	-2.674	-3.659	-9.428
0.349	-1.514	-2.681	-4.172	-9.241
0.348	-1.519	-2.711	-3.676	-9.486
0.347	-1.523	-2.679	-4.188	-9.71
0.346	-1.529	-2.695	-3.693	-9.503
0.345	-1.534	-2.707	-4.204	-9.315
0.344	-1.538	-2.714	-3.71	-9.562
0.343	-1.544	-2.722	-4.222	-9.784
0.342	-1.548	-2.729	-3.728	-9.577
0.341	-1.552	-2.735	-4.237	-9.388
0.34	-1.557	-2.741	-3.744	-9.636
0.339	-1.562	-2.749	-4.251	-9.856
0.338	-1.567	-2.756	-3.759	-9.65
0.337	-1.571	-2.762	-4.267	-9.46
0.336	-1.576	-2.769	-3.777	-9.711
0.335	-1.58	-2.776	-4.282	-9.928
0.334	-1.585	-2.781	-3.793	-9.723
0.333	-1.59	-2.789	-4.299	-9.533
0.332	-1.595	-2.796	-3.812	-9.786
0.331	-1.599	-2.802	-4.319	-10
0.33	-1.604	-2.81	-3.835	-9.797
0.329	-1.609	-2.817	-4.337	-9.605
0.328	-1.624	-2.823	-3.868	-9.86
0.327	-1.607	-2.829	-4.385	-10.07
0.326	-1.621	-2.837	-3.901	-9.869
0.325	-1.626	-2.843	-4.398	-9.676
0.324	-1.632	-2.849	-3.902	-9.934
0.323	-1.636	-2.856	-4.389	-10.14
0.322	-1.64	-2.863	-3.911	-9.942
0.321	-1.645	-2.868	-4.415	-9.749
0.32	-1.65	-2.877	-3.929	-10.01
0.319	-1.655	-2.884	-4.426	-10.22
0.318	-1.671	-2.889	-3.941	-10.01
0.317	-1.665	-2.896	-4.436	-9.822
0.316	-1.657	-2.903	-3.952	-10.08
0.315	-1.67	-2.908	-4.449	-10.29
0.314	-1.678	-2.915	-3.967	-10.09
0.313	-1.683	-2.923	-4.463	-9.892
0.312	-1.686	-2.929	-3.982	-10.15
0.311	-1.692	-2.935	-4.477	-10.36
0.31	-1.697	-2.942	-3.997	-10.16
0.309	-1.7	-2.948	-4.486	-9.963
0.308	-1.705	-2.954	-4.021	-10.23
0.307	-1.711	-2.962	-4.523	-10.43
0.306	-1.716	-2.969	-4.043	-10.23
0.305	-1.72	-2.974	-4.529	-10.04
0.304	-1.725	-2.981	-4.041	-10.31
0.303	-1.73	-2.988	-4.52	-10.5
0.302	-1.733	-2.993	-4.056	-10.31
0.301	-1.739	-3.001	-4.552	-10.11
0.3	-1.744	-3.007	-4.079	-10.38
0.299	-1.747	-3.013	-4.57	-10.57
0.298	-1.753	-3.019	-4.097	-10.38
0.297	-1.757	-3.026	-4.586	-10.18
0.296	-1.761	-3.032	-4.114	-10.45
0.295	-1.766	-3.038	-4.603	-10.65
0.294	-1.772	-3.046	-4.132	-10.45
0.293	-1.775	-3.052	-4.62	-10.25
0.292	-1.78	-3.058	-4.149	-10.53
0.291	-1.785	-3.064	-4.635	-10.72
0.29	-1.789	-3.071	-4.164	-10.53
0.289	-1.793	-3.077	-4.651	-10.32
0.288	-1.81	-3.106	-4.182	-10.6
0.287	-1.792	-3.075	-4.668	-10.79
0.286	-1.805	-3.089	-4.201	-10.6
0.285	-1.81	-3.1	-4.686	-10.39
0.284	-1.82	-3.108	-4.218	-10.68
0.283	-1.815	-3.113	-4.702	-10.86
0.282	-1.824	-3.119	-4.236	-10.67
0.281	-1.829	-3.128	-4.721	-10.47
0.28	-1.832	-3.134	-4.259	-10.75
0.279	-1.838	-3.139	-4.745	-10.93
0.278	-1.842	-3.146	-4.283	-10.74
0.277	-1.857	-3.152	-4.768	-10.54
0.276	-1.839	-3.158	-4.307	-10.82
0.275	-1.853	-3.179	-4.788	-11
0.274	-1.859	-3.208	-4.325	-10.82
0.273	-1.863	-3.143	-4.801	-10.61
0.272	-1.867	-3.173	-4.335	-10.9
0.271	-1.871	-3.186	-4.808	-11.08
0.27	-1.874	-3.193	-4.343	-10.89
0.269	-1.88	-3.202	-4.816	-10.68
0.268	-1.884	-3.21	-4.353	-10.97
0.267	-1.887	-3.215	-4.825	-11.15
0.266	-1.892	-3.221	-4.362	-10.96
0.265	-1.896	-3.228	-4.83	-10.76
0.264	-1.899	-3.234	-4.368	-11.05
0.263	-1.904	-3.263	-4.839	-11.22
0.262	-1.908	-3.231	-4.383	-11.04
0.261	-1.912	-3.246	-4.857	-10.81
0.26	-1.916	-3.256	-4.401	-11.11
0.259	-1.92	-3.263	-4.869	-11.31
0.258	-1.925	-3.27	-4.409	-11.16
0.257	-1.929	-3.275	-4.873	-10.96
0.256	-1.936	-3.283	-4.417	-11.25
0.255	-1.94	-3.291	-4.886	-11.41
0.254	-1.941	-3.295	-4.44	-11.21
0.253	-1.946	-3.301	-4.915	-10.97
0.252	-1.952	-3.307	-4.467	-11.25
0.251	-1.957	-3.313	-4.933	-11.38
0.25	-1.961	-3.318	-4.479	-11.21
0.249	-1.966	-3.325	-4.942	-11.02
0.248	-1.969	-3.33	-4.494	-11.34
0.247	-1.974	-3.336	-4.963	-11.51
0.246	-1.979	-3.342	-4.519	-11.33
0.245	-1.983	-3.347	-4.988	-11.12
0.244	-1.987	-3.352	-4.544	-11.42
0.243	-1.994	-3.36	-5.009	-11.58
0.242	-2.009	-3.366	-4.564	-11.4
0.241	-1.99	-3.371	-5.026	-11.19
0.24	-2.005	-3.378	-4.579	-11.5
0.239	-2.01	-3.383	-5.038	-11.66
0.238	-2.015	-3.387	-4.594	-11.48
0.237	-2.02	-3.394	-5.053	-11.27
0.236	-2.025	-3.401	-4.609	-11.57
0.235	-2.029	-3.407	-5.069	-11.73
0.234	-2.034	-3.411	-4.626	-11.55
0.233	-2.039	-3.417	-5.083	-11.34
0.232	-2.042	-3.423	-4.641	-11.65
0.231	-2.047	-3.428	-5.097	-11.81
0.23	-2.052	-3.435	-4.656	-11.63
0.229	-2.057	-3.441	-5.111	-11.42
0.228	-2.061	-3.446	-4.672	-11.72
0.227	-2.066	-3.453	-5.124	-11.88
0.226	-2.071	-3.482	-4.685	-11.7
0.225	-2.074	-3.449	-5.138	-11.49
0.224	-2.079	-3.464	-4.7	-11.8
0.223	-2.084	-3.498	-5.151	-11.96
0.222	-2.088	-3.465	-4.712	-11.77
0.221	-2.093	-3.482	-5.16	-11.56
0.22	-2.097	-3.492	-4.722	-11.87
0.219	-2.1	-3.497	-5.171	-12.03
0.218	-2.106	-3.504	-4.737	-11.85
0.217	-2.11	-3.535	-5.185	-11.64
0.216	-2.114	-3.502	-4.752	-11.95
0.215	-2.119	-3.517	-5.199	-12.1
0.214	-2.123	-3.527	-4.766	-11.92
0.213	-2.127	-3.533	-5.211	-11.71
0.212	-2.131	-3.539	-4.78	-12.02
0.211	-2.136	-3.546	-5.225	-12.18
0.21	-2.14	-3.552	-4.795	-11.99
0.209	-2.144	-3.557	-5.239	-11.79
0.208	-2.147	-3.563	-4.81	-12.09
0.207	-2.152	-3.57	-5.253	-12.25
0.206	-2.16	-3.574	-4.825	-12.07
0.205	-2.157	-3.581	-5.267	-11.86
0.204	-2.165	-3.611	-4.842	-12.17
0.203	-2.169	-3.578	-5.282	-12.33
0.202	-2.174	-3.593	-4.856	-12.14
0.201	-2.179	-3.603	-5.295	-11.94
0.2	-2.183	-3.61	-4.87	-12.24
0.199	-2.187	-3.616	-5.308	-12.4
0.198	-2.192	-3.622	-4.884	-12.21
0.197	-2.196	-3.628	-5.321	-12.01
0.196	-2.205	-3.633	-4.899	-12.32
0.195	-2.201	-3.64	-5.333	-12.47
0.194	-2.22	-3.645	-4.911	-12.28
0.193	-2.202	-3.65	-5.346	-12.08
0.192	-2.217	-3.657	-4.926	-12.39
0.191	-2.222	-3.663	-5.359	-12.55
0.19	-2.226	-3.668	-4.94	-12.36
0.189	-2.231	-3.673	-5.372	-12.16
0.188	-2.236	-3.679	-4.954	-12.46
0.187	-2.239	-3.684	-5.385	-12.62
0.186	-2.244	-3.69	-4.969	-12.43
0.185	-2.249	-3.697	-5.399	-12.23
0.184	-2.254	-3.702	-4.983	-12.54
0.183	-2.259	-3.707	-5.412	-12.69
0.182	-2.263	-3.712	-4.997	-12.5
0.181	-2.267	-3.718	-5.425	-12.3
0.18	-2.273	-3.723	-5.013	-12.61
0.179	-2.278	-3.73	-5.439	-12.77
0.178	-2.283	-3.736	-5.026	-12.57
0.177	-2.287	-3.74	-5.452	-12.38
0.176	-2.293	-3.747	-5.042	-12.68
0.175	-2.297	-3.752	-5.465	-12.84
0.174	-2.301	-3.757	-5.056	-12.64
0.173	-2.307	-3.763	-5.479	-12.45
0.172	-2.311	-3.77	-5.07	-12.75
0.171	-2.315	-3.775	-5.491	-12.91
0.17	-2.32	-3.78	-5.084	-12.71
0.169	-2.325	-3.786	-5.503	-12.52
0.168	-2.341	-3.791	-5.097	-12.82
0.167	-2.323	-3.796	-5.517	-12.98
0.166	-2.338	-3.804	-5.112	-12.78
0.165	-2.343	-3.809	-5.529	-12.59
0.164	-2.347	-3.814	-5.125	-12.89
0.163	-2.353	-3.82	-5.54	-13.05
0.162	-2.357	-3.825	-5.137	-12.85
0.161	-2.36	-3.83	-5.552	-12.66
0.16	-2.366	-3.836	-5.15	-12.96
0.159	-2.37	-3.842	-5.566	-13.1
0.158	-2.374	-3.846	-5.165	-12.93
0.157	-2.391	-3.852	-5.572	-12.75
0.156	-2.373	-3.858	-5.187	-13.06
0.155	-2.385	-3.862	-5.604	-13.21
0.154	-2.393	-3.868	-5.202	-13
0.153	-2.399	-3.895	-5.604	-12.81
0.152	-2.402	-3.912	-5.196	-13.1
0.151	-2.407	-3.854	-5.592	-13.25
0.15	-2.411	-3.882	-5.207	-13.04
0.149	-2.415	-3.892	-5.616	-12.84
0.148	-2.419	-3.899	-5.22	-13.17
0.147	-2.424	-3.907	-5.626	-13.33
0.146	-2.428	-3.913	-5.235	-13.12
0.145	-2.432	-3.917	-5.644	-12.94
0.144	-2.436	-3.923	-5.254	-13.24
0.143	-2.441	-3.952	-5.66	-13.4
0.142	-2.445	-3.918	-5.27	-13.19
0.141	-2.451	-3.934	-5.674	-13.01
0.14	-2.455	-3.944	-5.285	-13.31
0.139	-2.459	-3.95	-5.688	-13.47
0.138	-2.464	-3.956	-5.299	-13.26
0.137	-2.468	-3.962	-5.699	-13.08
0.136	-2.472	-3.966	-5.311	-13.38
0.135	-2.477	-3.971	-5.71	-13.54
0.134	-2.494	-3.978	-5.323	-13.33
0.133	-2.475	-3.984	-5.721	-13.15
0.132	-2.489	-3.988	-5.336	-13.45
0.131	-2.495	-3.994	-5.732	-13.61
0.13	-2.5	-4	-5.348	-13.39
0.129	-2.504	-4.004	-5.743	-13.22
0.128	-2.509	-4.01	-5.361	-13.52
0.127	-2.514	-4.016	-5.755	-13.68
0.126	-2.531	-4.021	-5.374	-13.46
0.125	-2.513	-4.027	-5.767	-13.29
0.124	-2.526	-4.033	-5.386	-13.59
0.123	-2.531	-4.037	-5.777	-13.75
0.122	-2.537	-4.042	-5.397	-13.53
0.121	-2.542	-4.049	-5.788	-13.36
0.12	-2.547	-4.054	-5.411	-13.65
0.119	-2.551	-4.059	-5.801	-13.81
0.118	-2.556	-4.064	-5.424	-13.6
0.117	-2.56	-4.069	-5.812	-13.43
0.116	-2.563	-4.073	-5.437	-13.72
0.115	-2.57	-4.08	-5.824	-13.88
0.114	-2.574	-4.085	-5.451	-13.66
0.113	-2.583	-4.09	-5.837	-13.5
0.112	-2.579	-4.096	-5.465	-13.79
0.111	-2.586	-4.1	-5.848	-13.95
0.11	-2.591	-4.105	-5.478	-13.73
0.109	-2.595	-4.11	-5.861	-13.57
0.108	-2.601	-4.116	-5.491	-13.86
0.107	-2.604	-4.12	-5.871	-14.02
0.106	-2.613	-4.126	-5.501	-13.8
0.105	-2.609	-4.132	-5.88	-13.64
0.104	-2.616	-4.159	-5.512	-13.93
0.103	-2.621	-4.126	-5.891	-14.09
0.102	-2.627	-4.143	-5.523	-13.87
0.101	-2.631	-4.152	-5.9	-13.71
0.1	-2.635	-4.157	-5.535	-14
0.099	-2.64	-4.163	-5.91	-14.17
0.098	-2.644	-4.168	-5.546	-13.94
0.097	-2.648	-4.172	-5.921	-13.78
0.096	-2.653	-4.178	-5.558	-14.07
0.095	-2.658	-4.184	-5.932	-14.24
0.094	-2.662	-4.188	-5.572	-14.01
0.093	-2.667	-4.194	-5.945	-13.85
0.092	-2.672	-4.2	-5.585	-14.14
0.091	-2.68	-4.204	-5.95	-14.31
0.09	-2.677	-4.209	-5.61	-14.08
0.089	-2.686	-4.215	-5.985	-13.92
0.088	-2.69	-4.219	-5.623	-14.21
0.087	-2.696	-4.225	-5.981	-14.38
0.086	-2.701	-4.231	-5.613	-14.15
0.085	-2.705	-4.236	-5.965	-13.99
0.084	-2.709	-4.24	-5.625	-14.28
0.083	-2.716	-4.246	-5.992	-14.45
0.082	-2.72	-4.252	-5.64	-14.21
0.081	-2.726	-4.256	-6.003	-14.06
0.08	-2.73	-4.262	-5.651	-14.35
0.079	-2.735	-4.266	-6.014	-14.52
0.078	-2.739	-4.271	-5.666	-14.28
0.077	-2.745	-4.277	-6.03	-14.13
0.076	-2.75	-4.283	-5.683	-14.42
0.075	-2.754	-4.287	-6.046	-14.57
0.074	-2.759	-4.293	-5.7	-14.37
0.073	-2.764	-4.298	-6.059	-14.23
0.072	-2.769	-4.303	-5.712	-14.52
0.071	-2.786	-4.308	-6.069	-14.68
0.07	-2.77	-4.314	-5.722	-14.44
0.069	-2.783	-4.319	-6.079	-14.29
0.068	-2.789	-4.324	-5.736	-14.56
0.067	-2.794	-4.33	-6.083	-14.72
0.066	-2.799	-4.334	-5.758	-14.47
0.065	-2.804	-4.339	-6.117	-14.32
0.064	-2.81	-4.345	-5.772	-14.63
0.063	-2.815	-4.351	-6.115	-14.8
0.062	-2.819	-4.355	-5.764	-14.56
0.061	-2.825	-4.361	-6.102	-14.42
0.06	-2.83	-4.366	-5.777	-14.7
0.059	-2.834	-4.371	-6.13	-14.87
0.058	-2.839	-4.376	-5.794	-14.63
0.057	-2.844	-4.381	-6.142	-14.49
0.056	-2.849	-4.386	-5.806	-14.77
0.055	-2.854	-4.391	-6.153	-14.95
0.054	-2.859	-4.396	-5.817	-14.7
0.053	-2.863	-4.402	-6.163	-14.57
0.052	-2.868	-4.406	-5.831	-14.85
0.051	-2.876	-4.415	-6.176	-15.02
0.05	-2.88	-4.42	-5.844	-14.77
0.049	-2.885	-4.424	-6.188	-14.64
0.048	-2.89	-4.43	-5.856	-14.92
0.047	-2.894	-4.434	-6.197	-15.09
0.046	-2.899	-4.439	-5.868	-14.84
0.045	-2.905	-4.444	-6.208	-14.71
0.044	-2.91	-4.45	-5.879	-14.99
0.043	-2.915	-4.455	-6.219	-15.16
0.042	-2.919	-4.46	-5.891	-14.91
0.041	-2.925	-4.465	-6.227	-14.78
0.04	-2.929	-4.47	-5.901	-15.06
0.039	-2.934	-4.474	-6.238	-15.24
0.038	-2.94	-4.48	-5.914	-14.98
0.037	-2.944	-4.482	-6.25	-14.85
0.036	-2.949	-4.488	-5.927	-15.13
0.035	-2.955	-4.493	-6.26	-15.31
0.034	-2.96	-4.499	-5.938	-15.05
0.033	-2.964	-4.504	-6.27	-14.92
0.032	-2.97	-4.509	-5.95	-15.2
0.031	-2.975	-4.515	-6.281	-15.38
0.03	-2.979	-4.519	-5.963	-15.11
0.029	-2.984	-4.526	-6.292	-15
0.028	-2.99	-4.554	-5.975	-15.27
0.027	-2.994	-4.522	-6.303	-15.45
0.026	-3	-4.537	-5.987	-15.18
0.025	-3.005	-4.567	-6.313	-15.07
0.024	-3.01	-4.536	-6	-15.34
0.023	-3.015	-4.551	-6.325	-15.52
0.022	-3.021	-4.56	-6.011	-15.25
0.021	-3.025	-4.566	-6.335	-15.14
0.02	-3.031	-4.571	-6.024	-15.41
0.019	-3.037	-4.577	-6.346	-15.59
0.018	-3.04	-4.582	-6.036	-15.32
0.017	-3.043	-4.586	-6.357	-15.21
0.016	-3.05	-4.592	-6.048	-15.48
0.015	-3.063	-4.596	-6.36	-15.64
0.014	-3.056	-4.601	-6.073	-15.4
0.013	-3.065	-4.607	-6.396	-15.3
0.012	-3.072	-4.613	-6.087	-15.57
0.011	-3.076	-4.617	-6.394	-15.75
0.01	-3.081	-4.623	-6.077	-15.47
0.009	-3.085	-4.627	-6.379	-15.36
0.008	-3.09	-4.631	-6.092	-15.62
0.007	-3.095	-4.636	-6.409	-15.79
0.006	-3.1	-4.641	-6.109	-15.5
0.005	-3.105	-4.647	-6.421	-15.38
0.004	-3.11	-4.651	-6.122	-15.68
0.003	-3.115	-4.656	-6.432	-15.87
0.002	-3.132	-4.662	-6.134	-15.59
[truncated: 3,001 more rows]

## Sheet: Fig. 4b
Scan rate / mV s−1	Current / nA
25	3.1895
50	4.771
100	6.5765
200	15.8

## Sheet: Fig. 4c
time	1st	2nd	10th	100th	1000th
0.01	-0.0130509	0.0745531	0.0733702	0.0660525	0.0680737
0.02	-0.0165244	0.0749665	0.0747236	0.0671492	0.0690534
0.03	-0.0253808	0.0797786	0.0777497	0.0705777	0.071626
0.04	-0.0187696	0.083542	0.0826047	0.0748392	0.0776495
0.05	-0.0141494	0.0874793	0.0873182	0.0794262	0.0822215
0.06	-0.00766858	0.0911203	0.0899929	0.0815725	0.0862078
0.07	-0.0098946	0.0930625	0.0926046	0.0843966	0.088485
0.08	-0.00718728	0.0948363	0.0936077	0.0855789	0.0904955
0.09	-0.00887188	0.0969264	0.0963848	0.0866611	0.0927058
0.1	-0.00472971	0.0983828	0.097022	0.0888717	0.0942861
0.11	-0.00617321	0.100718	0.099947	0.0902398	0.0966424
0.12	-0.00259895	0.101495	0.10063	0.0918612	0.0975593
0.13	-0.00416309	0.103963	0.101768	0.0933692	0.0986827
0.14	-0.000593541	0.104252	0.103325	0.0944827	0.101077
0.15	-0.00220353	0.106986	0.104721	0.0962554	0.101816
0.16	0.00145622	0.107515	0.105801	0.0969321	0.103722
0.17	-0.000303835	0.10847	0.107516	0.0989707	0.104719
0.18	0.00330169	0.109917	0.108129	0.0998515	0.106171
0.19	0.00155683	0.111243	0.110132	0.100356	0.107448
0.2	0.0051202	0.112201	0.110321	0.102043	0.108472
0.21	0.0033856	0.113772	0.112646	0.102818	0.110064
0.22	0.00653822	0.114303	0.112445	0.104097	0.11066
0.23	0.00493265	0.116294	0.113797	0.105205	0.111291
0.24	0.00830934	0.116403	0.115172	0.10609	0.113465
0.25	0.00655298	0.118649	0.116118	0.10752	0.113714
0.26	0.0100221	0.118363	0.117063	0.108013	0.115482
0.27	0.00816864	0.119661	0.118368	0.10976	0.116027
0.28	0.0116576	0.121027	0.11892	0.109858	0.117402
0.29	0.00976999	0.1219	0.120596	0.110746	0.118298
0.3	0.0132288	0.122851	0.120723	0.112313	0.119246
0.31	0.0113165	0.124119	0.122715	0.112851	0.120428
0.32	0.0143672	0.124649	0.122467	0.114052	0.121015
0.33	0.0127781	0.126235	0.123549	0.114949	0.122616
0.34	0.0160319	0.126374	0.124943	0.115741	0.123567
0.35	0.0142228	0.128356	0.125634	0.116947	0.12349
0.36	0.0175428	0.128084	0.126585	0.117374	0.125257
0.37	0.0156407	0.129101	0.127576	0.118939	0.125485
0.38	0.0190491	0.130503	0.128151	0.118991	0.126894
0.39	0.0170771	0.131096	0.129584	0.12086	0.127492
0.4	0.020481	0.132111	0.129745	0.121254	0.128522
0.41	0.0185228	0.133082	0.131464	0.121637	0.12947
0.42	0.0218759	0.133677	0.131256	0.122779	0.130093
0.43	0.0198958	0.135008	0.13336	0.123471	0.131361
0.44	0.0229664	0.135189	0.133576	0.124269	0.131629
0.45	0.0212103	0.13688	0.133991	0.125377	0.132094
0.46	0.0244691	0.136675	0.135054	0.125774	0.13396
0.47	0.02253	0.138709	0.135907	0.127163	0.133945
0.48	0.0258206	0.138969	0.13652	0.127195	0.135419
0.49	0.0238158	0.139307	0.13765	0.128945	0.135764
0.5	0.0271917	0.140407	0.137864	0.129344	0.136857
0.51	0.0251644	0.141114	0.139422	0.129573	0.137539
0.52	0.0284916	0.141804	0.139273	0.130728	0.138273
0.53	0.0265098	0.14288	0.141144	0.13134	0.139329
0.54	0.0294884	0.143166	0.140641	0.132111	0.139686
0.55	0.0277239	0.14462	0.141694	0.133036	0.139928
0.56	0.0308361	0.144538	0.142809	0.133432	0.141872
0.57	0.028934	0.146379	0.1434	0.134722	0.141636
0.58	0.0321861	0.145889	0.14411	0.134759	0.143227
0.59	0.0301711	0.146807	0.145066	0.136385	0.143354
0.6	0.0334689	0.148029	0.145384	0.136079	0.144567
0.61	0.0313934	0.148552	0.146731	0.136944	0.145023
0.62	0.0346986	0.149382	0.146665	0.138098	0.145872
0.63	0.0326403	0.15023	0.148359	0.13856	0.146714
0.64	0.0355687	0.150632	0.147928	0.139361	0.147173
0.65	0.033878	0.151875	0.148789	0.140206	0.148334
0.66	0.036888	0.151873	0.150017	0.140625	0.14924
0.67	0.035011	0.153464	0.150424	0.141795	0.148863
0.68	0.0381704	0.1531	0.151227	0.14184	0.150575
0.69	0.0361262	0.153865	0.151961	0.143348	0.150451
0.7	0.0393505	0.155195	0.152382	0.143074	0.151786
0.71	0.0373003	0.15544	0.153524	0.144942	0.152052
0.72	0.0406085	0.156374	0.153591	0.145051	0.153033
0.73	0.0384962	0.157048	0.155128	0.14541	0.153653
0.74	0.0417382	0.157577	0.154799	0.146221	0.154257
0.75	0.039715	0.158581	0.156651	0.146938	0.155251
0.76	0.0426247	0.158721	0.156806	0.147387	0.155449
0.77	0.0408071	0.160142	0.157028	0.148467	0.155606
0.78	0.0438639	0.159891	0.157956	0.148569	0.157433
0.79	0.0418728	0.161637	0.158504	0.150007	0.157185
0.8	0.0450599	0.161906	0.15907	0.149718	0.158671
0.81	0.0429671	0.161996	0.160075	0.151438	0.158701
0.82	0.0462009	0.163075	0.160226	0.151595	0.159794
0.83	0.0440814	0.163501	0.161536	0.151909	0.160217
0.84	0.0473433	0.164162	0.161307	0.152766	0.160959
0.85	0.0452361	0.164981	0.163012	0.153364	0.161736
0.86	0.0481163	0.165276	0.162431	0.153851	0.162098
0.87	0.0463688	0.1665	0.163303	0.154861	0.162103
0.88	0.0493451	0.166371	0.164358	0.154968	0.164055
0.89	0.0473645	0.167933	0.164772	0.156267	0.16358
0.9	0.0504489	0.167435	0.165425	0.156043	0.165175
0.91	0.0483981	0.168172	0.166178	0.157729	0.165003
0.92	0.0516199	0.169386	0.166468	0.157173	0.166268
0.93	0.0494779	0.169624	0.167661	0.158101	0.166523
0.94	0.0526979	0.170447	0.167553	0.158988	0.167408
0.95	0.0505389	0.17108	0.169063	0.159526	0.167957
0.96	0.0533655	0.17147	0.168592	0.160048	0.168451
0.97	0.0516879	0.172437	0.169319	0.160938	0.169392
0.98	0.0545496	0.172471	0.170502	0.161117	0.170352
0.99	0.0526473	0.173888	0.170727	0.162392	0.169706
1	0.0556754	0.173544	0.171508	0.162177	0.171464
1.01	0.0536389	0.174101	0.172106	0.163724	0.171157
1.02	0.0567856	0.175451	0.172518	0.163199	0.172544
1.03	0.054653	0.175506	0.17352	0.165114	0.172554
1.04	0.0578535	0.176452	0.173535	0.165013	0.173584
1.05	0.0556965	0.176862	0.174893	0.165461	0.173976
1.06	0.0589022	0.177453	0.174542	0.166025	0.174633
1.07	0.0568399	0.178317	0.176274	0.166827	0.175378
1.08	0.0595573	0.178473	0.176418	0.167032	0.175655
1.09	0.05776	0.179646	0.176455	0.168194	0.175635
1.1	0.0607239	0.179407	0.177385	0.16804	0.177498
1.11	0.0587078	0.180989	0.177839	0.169544	0.176987
1.12	0.061765	0.181301	0.178387	0.169065	0.178554
1.13	0.0596489	0.181171	0.179212	0.170898	0.178443
1.14	0.0628057	0.182275	0.179366	0.17083	0.179615
1.15	0.0606057	0.182527	0.180584	0.171174	0.179777
1.16	0.0638337	0.183219	0.180312	0.171795	0.180569
1.17	0.0618288	0.183819	0.181842	0.172531	0.181144
1.18	0.064714	0.184126	0.181276	0.172785	0.181576
1.19	0.0628709	0.185148	0.182081	0.173856	0.181377
1.2	0.0655557	0.185075	0.183108	0.173756	0.183376
1.21	0.0635483	0.186465	0.183326	0.175185	0.182718
1.22	0.0665592	0.186017	0.183988	0.174718	0.184414
1.23	0.0644923	0.186605	0.18467	0.176443	0.18407
1.24	0.067595	0.187863	0.18497	0.175715	0.185394
1.25	0.0654286	0.187918	0.186019	0.176779	0.185383
1.26	0.06862	0.188763	0.185892	0.177446	0.186361
1.27	0.0664213	0.189183	0.187285	0.178051	0.186755
1.28	0.0691854	0.189659	0.186786	0.178338	0.187339
1.29	0.0675987	0.190515	0.18739	0.179337	0.188044
1.3	0.0703792	0.190579	0.18859	0.179298	0.189079
1.31	0.0685169	0.191771	0.188726	0.180659	0.188237
1.32	0.0714204	0.191466	0.189522	0.180253	0.190072
1.33	0.0693603	0.191894	0.189997	0.181916	0.189565
1.34	0.0723948	0.193288	0.190393	0.181177	0.191055
1.35	0.0702217	0.193145	0.191266	0.183141	0.19089
1.36	0.0733266	0.194153	0.191276	0.182861	0.192018
1.37	0.0710741	0.19442	0.192508	0.18344	0.192182
1.38	0.0742285	0.195018	0.192161	0.18379	0.192946
1.39	0.0722079	0.195649	0.193787	0.184688	0.193518
1.4	0.0748335	0.195892	0.193958	0.184694	0.193881
1.41	0.0730256	0.196975	0.193908	0.185988	0.193661
1.42	0.0758276	0.196787	0.194832	0.185626	0.195615
1.43	0.0738572	0.198166	0.195141	0.187204	0.194969
1.44	0.0768531	0.198523	0.195694	0.18653	0.196603
1.45	0.0746933	0.198247	0.196426	0.188457	0.196213
1.46	0.0777523	0.1994	0.196571	0.188225	0.197489
1.47	0.075544	0.19947	0.197644	0.188719	0.197501
1.48	0.0786934	0.200216	0.197404	0.189117	0.198424
1.49	0.0764461	0.200695	0.198864	0.189944	0.198783
1.5	0.0791686	0.201074	0.198283	0.189985	0.199319
1.51	0.0774771	0.201943	0.198957	0.19119	0.198958
1.52	0.0802047	0.201928	0.200032	0.190878	0.201039
1.53	0.0782687	0.203189	0.200213	0.192397	0.200191
1.54	0.0811582	0.202755	0.200872	0.191768	0.201969
1.55	0.0790993	0.203184	0.201383	0.19363	0.201471
1.56	0.0821573	0.204474	0.201709	0.192684	0.2029
1.57	0.0799612	0.204385	0.202697	0.193821	0.202691
1.58	0.0830622	0.205296	0.20259	0.194288	0.203761
1.59	0.0807949	0.205592	0.203852	0.19507	0.203941
1.6	0.0834537	0.206104	0.203372	0.195147	0.204651
1.61	0.0818659	0.206798	0.203902	0.196226	0.205213
1.62	0.0844769	0.206931	0.205116	0.196002	0.206358
1.63	0.0826614	0.208	0.205115	0.197515	0.205327
1.64	0.0854767	0.207724	0.205945	0.196917	0.207232
1.65	0.0834381	0.207998	0.20635	0.198661	0.206556
1.66	0.0863979	0.209447	0.206766	0.197763	0.208155
1.67	0.0842545	0.209196	0.207524	0.19984	0.207778
1.68	0.0873327	0.210245	0.207568	0.199377	0.209015
1.69	0.0850761	0.210336	0.208737	0.200058	0.209026
1.7	0.0881796	0.211009	0.208404	0.200219	0.209897
1.71	0.0861641	0.211541	0.209928	0.201273	0.210222
1.72	0.0886476	0.211818	0.210117	0.201057	0.210727
1.73	0.0869052	0.212705	0.209974	0.202428	0.210396
1.74	0.0896143	0.21257	0.210904	0.201899	0.212447
1.75	0.0876676	0.213843	0.211108	0.203627	0.211566
1.76	0.0905631	0.214268	0.211681	0.202784	0.213293
1.77	0.088462	0.213826	0.212316	0.204794	0.212773
1.78	0.0914854	0.215051	0.212491	0.204383	0.214187
1.79	0.0892304	0.215025	0.21348	0.205001	0.214007
1.8	0.0923068	0.215844	0.213255	0.205177	0.215042
1.81	0.0900591	0.216157	0.214607	0.206105	0.215226
1.82	0.0927275	0.216593	0.214055	0.205972	0.215887
1.83	0.0910683	0.217347	0.214673	0.207311	0.215371
1.84	0.0936452	0.21737	0.215771	0.206833	0.217534
1.85	0.0917923	0.218459	0.21583	0.208482	0.216528
1.86	0.0946151	0.2181	0.216523	0.207681	0.218394
1.87	0.092553	0.218437	0.216974	0.209625	0.217708
1.88	0.0955033	0.219789	0.217283	0.208535	0.219256
1.89	0.0933388	0.219563	0.218114	0.209803	0.218915
1.9	0.096407	0.220534	0.21806	0.210083	0.220103
1.91	0.0941204	0.220712	0.219294	0.21099	0.220086
1.92	0.0966878	0.221289	0.218835	0.210893	0.220935
1.93	0.0951774	0.221844	0.219258	0.212134	0.221362
1.94	0.0976702	0.222014	0.220487	0.21169	0.222605
1.95	0.0958847	0.222956	0.220432	0.213264	0.22141
1.96	0.0985648	0.222741	0.221282	0.21253	0.22337
1.97	0.0965764	0.222912	0.221562	0.214437	0.22251
1.98	0.0994766	0.224412	0.222028	0.213359	0.224217
1.99	0.0973456	0.224046	0.222732	0.215484	0.223721
2	0.100348	0.225163	0.222789	0.214869	0.225059
2.01	0.0980999	0.225149	0.22383	0.215724	0.224842
2.02	0.101171	0.225859	0.223543	0.215683	0.225836
2.03	0.0991861	0.226228	0.224996	0.216831	0.226045
2.04	0.101524	0.226579	0.225214	0.216461	0.226686
2.05	0.0998506	0.227402	0.224968	0.218	0.226176
2.06	0.102434	0.227338	0.225951	0.217287	0.228299
2.07	0.100533	0.228484	0.226092	0.219087	0.22732
2.08	0.103334	0.228962	0.22668	0.218087	0.229156
2.09	0.10126	0.228442	0.227187	0.220196	0.228422
2.1	0.104212	0.229694	0.227403	0.219626	0.229922
2.11	0.101992	0.229513	0.228333	0.220385	0.229602
2.12	0.105024	0.230382	0.228162	0.220416	0.230785
2.13	0.102742	0.230605	0.229437	0.22152	0.230778
2.14	0.105325	0.231081	0.228901	0.221179	0.231571
2.15	0.103781	0.231693	0.229421	0.222616	0.230926
2.16	0.10626	0.231779	0.23055	0.22199	0.233177
2.17	0.104408	0.232799	0.230545	0.22379	0.232011
2.18	0.107071	0.232493	0.231266	0.222793	0.233985
2.19	0.105087	0.232732	0.231597	0.224802	0.233152
2.2	0.107989	0.234123	0.231956	0.223579	0.234815
2.21	0.105791	0.233806	0.232729	0.224988	0.234284
2.22	0.108763	0.234824	0.23269	0.225076	0.235596
2.23	0.106513	0.234879	0.233794	0.226105	0.235421
2.24	0.109024	0.235508	0.233388	0.225818	0.23639
2.25	0.107588	0.235983	0.23376	0.227191	0.236592
2.26	0.10992	0.236184	0.235035	0.226594	0.237977
2.27	0.108227	0.236997	0.234851	0.228312	0.236727
2.28	0.110823	0.236827	0.23575	0.227409	0.238805
2.29	0.108872	0.236923	0.235974	0.2294	0.237755
2.3	0.111649	0.238467	0.236466	0.228195	0.239547
2.31	0.109537	0.238008	0.237032	0.230435	0.238876
2.32	0.11247	0.239158	0.237158	0.229653	0.240362
2.33	0.110237	0.239049	0.238162	0.230619	0.240034
2.34	0.113273	0.239813	0.237905	0.230413	0.241157
2.35	0.111361	0.2401	0.239239	0.231735	0.241162
2.36	0.113569	0.240479	0.239515	0.231169	0.241917
2.37	0.111957	0.241177	0.239221	0.232791	0.24128
2.38	0.114398	0.241154	0.240238	0.231932	0.243511
2.39	0.112573	0.242226	0.240247	0.233886	0.242355
2.4	0.115282	0.242744	0.240884	0.232717	0.244285
2.41	0.113245	0.242111	0.241339	0.2349	0.243434
2.42	0.116098	0.243423	0.241616	0.234194	0.245068
2.43	0.1139	0.243203	0.242447	0.235126	0.244556
2.44	0.116887	0.244111	0.242296	0.234957	0.245847
2.45	0.114615	0.244211	0.243473	0.236167	0.24568
2.46	0.117101	0.244731	0.242967	0.235666	0.246607
2.47	0.115632	0.245279	0.243397	0.23725	0.245811
2.48	0.117976	0.245391	0.244579	0.236446	0.248175
2.49	0.116245	0.246283	0.244493	0.23833	0.246929
2.5	0.118818	0.246023	0.245277	0.237216	0.248983
2.51	0.116846	0.246196	0.245543	0.239356	0.24793
2.52	0.119622	0.247631	0.245951	0.237991	0.249695
2.53	0.1175	0.247193	0.246624	0.239502	0.249057
2.54	0.120435	0.24825	0.246642	0.239432	0.25052
2.55	0.118169	0.248237	0.247701	0.240638	0.25017
2.56	0.120558	0.248926	0.247338	0.240187	0.251259
2.57	0.119239	0.249294	0.247621	0.24168	0.251281
2.58	0.121457	0.249555	0.248918	0.240904	0.252769
2.59	0.119818	0.250304	0.248652	0.242721	0.251362
2.6	0.122257	0.250172	0.249581	0.241657	0.253567
2.61	0.120402	0.25017	0.249694	0.243765	0.252467
2.62	0.1231	0.251767	0.250262	0.242457	0.254376
2.63	0.121014	0.251252	0.2508	0.24479	0.253489
2.64	0.123855	0.252435	0.250945	0.243862	0.255082
2.65	0.121661	0.252207	0.251803	0.244964	0.254616
2.66	0.124649	0.25302	0.251594	0.244578	0.25588
2.67	0.122784	0.253243	0.252899	0.246027	0.255696
2.68	0.124827	0.25366	0.253234	0.245317	0.256575
2.69	0.123315	0.254251	0.252833	0.247081	0.25578
2.7	0.12565	0.254266	0.25388	0.246064	0.258113
2.71	0.123892	0.255277	0.253835	0.248104	0.256862
2.72	0.126486	0.255861	0.254516	0.246812	0.258919
2.73	0.124522	0.25517	0.254867	0.249094	0.257934
2.74	0.127303	0.256498	0.255187	0.248228	0.259673
2.75	0.125125	0.256141	0.255948	0.249263	0.259012
2.76	0.128023	0.257091	0.255849	0.248944	0.260411
2.77	0.125754	0.25715	0.25695	0.250339	0.260051
2.78	0.128157	0.257711	0.256493	0.249662	0.26112
2.79	0.126791	0.258152	0.256868	0.25133	0.260215
2.8	0.128986	0.25832	0.258077	0.250383	0.262657
2.81	0.127327	0.259169	0.257889	0.252406	0.261226
2.82	0.129788	0.258947	0.25872	0.251163	0.263391
2.83	0.127906	0.259028	0.258936	0.253384	0.262283
2.84	0.130597	0.260501	0.259386	0.251909	0.264182
2.85	0.128503	0.260043	0.259962	0.253536	0.263343
2.86	0.131348	0.261131	0.260019	0.253271	0.264906
2.87	0.129121	0.261001	0.260998	0.254587	0.264432
2.88	0.131425	0.26171	0.260672	0.253994	0.265651
2.89	0.130189	0.262047	0.260892	0.255639	0.265478
2.9	0.132235	0.262336	0.262235	0.2547	0.267081
2.91	0.13072	0.262983	0.261908	0.25661	0.265585
2.92	0.133075	0.262896	0.262881	0.255424	0.267906
2.93	0.131275	0.262859	0.262925	0.257628	0.266652
2.94	0.133856	0.264466	0.263522	0.256197	0.268666
2.95	0.131857	0.263839	0.263965	0.258603	0.267682
2.96	0.134623	0.265062	0.26416	0.257572	0.269383
2.97	0.132421	0.264813	0.264973	0.258843	0.268714
2.98	0.135329	0.265649	0.264784	0.258277	0.270107
2.99	0.133549	0.265789	0.265969	0.259821	0.269828
3	0.135476	0.266249	0.266344	0.258966	0.270852
3.01	0.134048	0.266806	0.265898	0.260859	0.269903
3.02	0.136228	0.266844	0.267003	0.259716	0.272299
3.03	0.13458	0.267757	0.266864	0.261852	0.270935
3.04	0.137089	0.268353	0.267605	0.260449	0.273096
3.05	0.135162	0.267597	0.267922	0.262815	0.271965
3.06	0.137823	0.268953	0.268269	0.261818	0.273816
3.07	0.135697	0.268532	0.268913	0.262994	0.273001
3.08	0.138543	0.269514	0.268865	0.262509	0.274528
3.09	0.13629	0.269515	0.269916	0.264014	0.274025
3.1	0.138594	0.270121	0.269489	0.263202	0.275229
3.11	0.137344	0.270512	0.269775	0.265026	0.274179
3.12	0.139414	0.270689	0.27105	0.263916	0.276716
3.13	0.13785	0.27144	0.270837	0.265997	0.275251
3.14	0.140192	0.271259	0.271715	0.264648	0.277528
3.15	0.138371	0.271321	0.271818	0.266982	0.276245
3.16	0.140959	0.272826	0.272306	0.265398	0.27822
3.17	0.138928	0.272257	0.272833	0.267119	0.277245
3.18	0.141696	0.273358	0.272933	0.266713	0.278935
3.19	0.139495	0.273191	0.273817	0.268187	0.278287
3.2	0.141688	0.273932	0.273553	0.267419	0.279638
3.21	0.140566	0.274179	0.273727	0.269158	0.279337
3.22	0.142472	0.274536	0.27512	0.268123	0.281045
3.23	0.141054	0.275181	0.274708	0.27019	0.279385
3.24	0.143283	0.27509	0.275709	0.268855	0.281777
3.25	0.141597	0.274946	0.275672	0.271118	0.280432
3.26	0.144075	0.27657	0.276318	0.269596	0.282576
3.27	0.1421	0.275926	0.276691	0.272095	0.281427
3.28	0.144762	0.277183	0.276941	0.270919	0.283255
3.29	0.142645	0.276849	0.277671	0.272285	0.282461
3.3	0.145509	0.277719	0.277524	0.271582	0.283993
3.31	0.143785	0.27782	0.278638	0.273293	0.283511
3.32	0.145533	0.278302	0.279057	0.272284	0.284685
3.33	0.144249	0.278776	0.27853	0.274258	0.283641
3.34	0.146333	0.278865	0.279697	0.272995	0.286131
3.35	0.144733	0.279749	0.279523	0.275254	0.284598
3.36	0.147069	0.280364	0.280288	0.273737	0.286854
3.37	0.145235	0.279531	0.280465	0.276158	0.28563
3.38	0.147833	0.280915	0.280881	0.275025	0.28762
3.39	0.145754	0.28048	0.281514	0.276346	0.286653
3.4	0.148508	0.281488	0.281511	0.27572	0.288304
3.41	0.146306	0.28142	0.282453	0.277375	0.287658
3.42	0.148522	0.28204	0.28208	0.276412	0.288999
3.43	0.147377	0.282392	0.282327	0.278335	0.28782
3.44	0.14928	0.282592	0.283635	0.277089	0.290419
3.45	0.147831	0.283292	0.283293	0.279274	0.288815
3.46	0.150064	0.283121	0.284219	0.277819	0.291181
3.47	0.148326	0.283126	0.284293	0.280233	0.289784
3.48	0.150799	0.284633	0.284826	0.278569	0.291882
3.49	0.148833	0.284035	0.285239	0.280396	0.290768
3.5	0.151517	0.285181	0.285398	0.279807	0.292586
3.51	0.149359	0.284986	0.286233	0.281382	0.291786
3.52	0.151437	0.285745	0.286	0.280494	0.293277
3.53	0.150444	0.285958	0.286077	0.282378	0.292814
3.54	0.152202	0.2863	0.28753	0.281182	0.294642
3.55	0.150898	0.286859	0.2871	0.283315	0.292928
3.56	0.152982	0.286812	0.288149	0.281907	0.295407
3.57	0.151377	0.286679	0.287998	0.284288	0.293898
3.58	0.15373	0.288304	0.288687	0.282629	0.296138
3.59	0.151851	0.287555	0.289008	0.285142	0.29493
3.6	0.154419	0.288834	0.289308	0.283886	0.296883
3.61	0.152334	0.288524	0.289965	0.285452	0.295892
3.62	0.155107	0.289408	0.28987	0.284594	0.297535
3.63	0.153495	0.28943	0.290916	0.286381	0.296949
3.64	0.155111	0.289917	0.291383	0.285238	0.298263
3.65	0.153929	0.290373	0.290783	0.287337	0.29707
3.66	0.155832	0.290469	0.29199	0.285958	0.299634
3.67	0.154369	0.291298	0.29173	0.288277	0.298039
3.68	0.15661	0.291935	0.292552	0.286678	0.300396
3.69	0.154834	0.291086	0.292678	0.289186	0.29901
3.7	0.157283	0.292476	0.293132	0.287945	0.301083
3.71	0.155314	0.291996	0.293657	0.289385	0.299992
3.72	0.158022	0.293025	0.293731	0.288617	0.301789
3.73	0.15584	0.292939	0.294645	0.290395	0.301001
3.74	0.15791	0.293547	0.294314	0.289299	0.302477
3.75	0.156907	0.293833	0.294457	0.291317	0.301192
3.76	0.158683	0.29405	0.295806	0.289973	0.30384
3.77	0.157344	0.294738	0.295427	0.292258	0.30209
3.78	0.159421	0.294566	0.296406	0.290687	0.304545
3.79	0.157781	0.294531	0.296361	0.293151	0.30308
3.8	0.160132	0.296064	0.296957	0.291429	0.305309
3.81	0.158236	0.295467	0.297349	0.293361	0.304062
3.82	0.160824	0.296605	0.297551	0.292626	0.305983
3.83	0.158772	0.296339	0.298273	0.294317	0.30505
3.84	0.160764	0.29709	0.298111	0.293292	0.306683
3.85	0.159888	0.297252	0.298149	0.295284	0.306088
3.86	0.161453	0.297619	0.299638	0.293981	0.308006
3.87	0.16026	0.298163	0.299085	0.296207	0.306184
3.88	0.162215	0.298114	0.300183	0.294683	0.308733
3.89	0.16071	0.297935	0.299981	0.297119	0.307133
3.9	0.162933	0.29958	0.300725	0.295401	0.309463
3.91	0.161138	0.298852	0.30094	0.297984	0.308078
3.92	0.163613	0.300124	0.30133	0.296604	0.31015
3.93	0.16161	0.299726	0.301945	0.298241	0.309092
3.94	0.164305	0.300621	0.301903	0.297284	0.310866
3.95	0.162769	0.300659	0.302854	0.299226	0.310067
3.96	0.164195	0.301145	0.303376	0.297947	0.311505
3.97	0.163167	0.301518	0.30272	0.300099	0.310235
3.98	0.164974	0.301623	0.303986	0.298627	0.312889
3.99	0.163581	0.302459	0.303646	0.301043	0.311157
4	0.165632	0.303109	0.304518	0.299359	0.313584
4.01	0.16397	0.302219	0.304569	0.301905	0.312106
4.02	0.166349	0.303617	0.305076	0.300559	0.314324
4.03	0.164442	0.303111	0.305528	0.302131	0.313114
4.04	0.167029	0.304132	0.305657	0.301214	0.315031
4.05	0.164914	0.303981	0.306485	0.303079	0.314115
4.06	0.166888	0.304616	0.306216	0.301899	0.315695
4.07	0.166002	0.304905	0.3063	0.304047	0.314272
4.08	0.167613	0.305128	0.307692	0.302577	0.316971
4.09	0.16642	0.305759	0.307209	0.304906	0.315175
4.1	0.168391	0.305609	0.308259	0.303279	0.317732
4.11	0.166832	0.305575	0.308182	0.305827	0.316159
4.12	0.169033	0.307112	0.30884	0.303996	0.318485
4.13	0.167248	0.306459	0.309136	0.305981	0.31717
4.14	0.16975	0.307599	0.309396	0.305125	0.319195
4.15	0.167721	0.307336	0.310058	0.306949	0.318076
4.16	0.169552	0.308095	0.309917	0.305799	0.319797
4.17	0.168842	0.308211	0.309851	0.307865	0.319062
4.18	0.170293	0.308566	0.311402	0.306473	0.321097
4.19	0.169225	0.309098	0.310824	0.308799	0.319232
4.2	0.171008	0.309065	0.311984	0.307195	0.321839
4.21	0.169631	0.308885	0.311687	0.309691	0.320096
4.22	0.171747	0.310532	0.312488	0.30792	0.322504
4.23	0.170044	0.309761	0.31264	0.31055	0.321027
4.24	0.172388	0.311022	0.31307	0.309075	0.323226
4.25	0.170462	0.310605	0.313582	0.310818	0.32203
4.26	0.173068	0.311498	0.313616	0.309734	0.323922
4.27	0.171646	0.3115	0.31451	0.311779	0.323002
4.28	0.172917	0.311988	0.31508	0.310402	0.324579
4.29	0.172005	0.312362	0.314311	0.312641	0.323184
4.3	0.173628	0.312459	0.315648	0.311052	0.325888
4.31	0.172372	0.313256	0.315279	0.313508	0.324111
4.32	0.174321	0.313922	0.316234	0.311779	0.326639
4.33	0.172761	0.313051	0.316204	0.314395	0.325019
4.34	0.175007	0.314431	0.316767	0.312959	0.327305
4.35	0.173214	0.313855	0.317152	0.314629	0.325982
4.36	0.175717	0.314872	0.31731	0.313602	0.328022
4.37	0.173624	0.31476	0.318039	0.31559	0.326939
4.38	0.175445	0.315395	0.317827	0.314266	0.328661
4.39	0.174708	0.315625	0.317861	0.316464	0.327163
4.4	0.176196	0.315859	0.319315	0.314939	0.329937
4.41	0.175112	0.316532	0.318763	0.317379	0.328037
4.42	0.176903	0.31636	0.319843	0.315648	0.330646
4.43	0.175487	0.316268	0.319655	0.318203	0.328961
4.44	0.177593	0.317779	0.320378	0.316364	0.331384
4.45	0.175868	0.317139	0.320608	0.318456	0.329922
4.46	0.178232	0.318277	0.320927	0.317469	0.332083
4.47	0.176317	0.317987	0.321498	0.319374	0.330892
4.48	0.178057	0.318744	0.321449	0.318114	0.332764
4.49	0.177474	0.318866	0.321336	0.320282	0.331848
4.5	0.178721	0.319222	0.322933	0.318767	0.333956
4.51	0.177797	0.319742	0.32224	0.321129	0.332021
4.52	0.179464	0.319715	0.32347	0.319461	0.334713
4.53	0.178191	0.319537	0.323153	0.322026	0.332916
4.54	0.180132	0.321148	0.324026	0.320181	0.335424
4.55	0.17855	0.320329	0.324074	0.322822	0.333832
4.56	0.180815	0.321591	0.324561	0.321268	0.33612
4.57	0.178977	0.32121	0.32502	0.323119	0.334795
4.58	0.181466	0.322097	0.325085	0.32192	0.3368
4.59	0.180153	0.322072	0.325875	0.324042	0.335757
4.6	0.181265	0.322541	0.32651	0.322607	0.337448
4.61	0.180489	0.32292	0.325708	0.324955	0.335927
4.62	0.181947	0.323012	0.327088	0.323271	0.338684
4.63	0.180824	0.323797	0.326605	0.325762	0.336819
4.64	0.18263	0.324434	0.327614	0.323981	0.33943
4.65	0.181192	0.323537	0.327527	0.326651	0.337753
4.66	0.183307	0.32491	0.328136	0.325153	0.340139
4.67	0.181582	0.324363	0.328386	0.32695	0.338651
4.68	0.183958	0.325372	0.328628	0.325784	0.340799
4.69	0.181976	0.325221	0.329314	0.327835	0.339652
4.7	0.183688	0.325858	0.329191	0.32643	0.341511
4.71	0.183084	0.32615	0.32914	0.328732	0.339881
4.72	0.18438	0.32635	0.330651	0.327101	0.342675
4.73	0.183452	0.326954	0.330042	0.329567	0.340761
4.74	0.185131	0.326768	0.331192	0.327793	0.343448
4.75	0.183805	0.32672	0.330916	0.33042	0.341626
4.76	0.185736	0.32823	0.331698	0.328512	0.344111
4.77	0.184147	0.327535	0.331857	0.330647	0.342586
4.78	0.186425	0.328662	0.332237	0.329566	0.344871
4.79	0.184551	0.328414	0.33272	0.331602	0.343556
4.8	0.186114	0.329152	0.332721	0.33023	0.345523
4.81	0.185702	0.329245	0.332523	0.332455	0.344456
4.82	0.186842	0.329592	0.334186	0.330866	0.346642
4.83	0.186051	0.33013	0.333443	0.333315	0.344655
4.84	0.187522	0.330073	0.334739	0.331566	0.347424
4.85	0.186384	0.329877	0.334309	0.334157	0.345593
4.86	0.18821	0.331481	0.335241	0.332297	0.348154
4.87	0.186748	0.330698	0.335237	0.334986	0.346404
4.88	0.188869	0.331932	0.335791	0.333349	0.348761
4.89	0.187105	0.331513	0.336135	0.335278	0.347355
4.9	0.189477	0.332385	0.336293	0.333996	0.349498
4.91	0.188279	0.332415	0.337054	0.336226	0.348314
4.92	0.189222	0.332867	0.337741	0.334679	0.350132
4.93	0.188624	0.33322	0.336815	0.337062	0.348539
4.94	0.189948	0.333277	0.338247	0.335323	0.351346
4.95	0.188932	0.334077	0.337711	0.337882	0.349416
4.96	0.190575	0.334694	0.338787	0.336029	0.352076
4.97	0.189268	0.333792	0.338587	0.338702	0.350305
4.98	0.191267	0.335142	0.339274	0.337131	0.352792
4.99	0.189641	0.334616	0.33947	0.339031	0.351239
5	0.19189	0.335604	0.339778	0.337748	0.353464
5.01	0.18999	0.335473	0.340343	0.339887	0.352107
5.02	0.191577	0.336062	0.340291	0.338404	0.354082
5.03	0.191136	0.336314	0.340194	0.340778	0.352432
5.04	0.192275	0.336489	0.341775	0.339078	0.355303
5.05	0.191466	0.337143	0.341051	0.3416	0.353276
5.06	0.192964	0.336922	0.342258	0.339778	0.35599
5.07	0.191799	0.336846	0.341918	0.34243	0.354148
5.08	0.193629	0.338322	0.342782	0.34049	0.356718
5.09	0.192142	0.33768	0.342826	0.342693	0.355015
5.1	0.194265	0.338786	0.343293	0.341475	0.357365
5.11	0.192509	0.338516	0.343721	0.343555	0.355942
5.12	0.193959	0.339233	0.343798	0.342108	0.358062
5.13	0.193677	0.339373	0.343516	0.344438	0.356889
5.14	0.194613	0.339668	0.345225	0.342761	0.359164
5.15	0.193975	0.340166	0.344403	0.345238	0.357116
5.16	0.195318	0.340098	0.345766	0.343451	0.359921
5.17	0.194296	0.339947	0.34526	0.346099	0.357994
5.18	0.195945	0.341523	0.346254	0.344188	0.36064
5.19	0.194601	0.340722	0.346142	0.346881	0.358866
5.2	0.196595	0.341942	0.346774	0.34521	0.361324
5.21	0.194926	0.34158	0.347061	0.347261	0.35974
5.22	0.197176	0.342425	0.347297	0.345852	0.361969
5.23	0.196122	0.34242	0.347945	0.348108	0.360699
5.24	0.196917	0.342841	0.348705	0.346505	0.362669
5.25	0.19645	0.34324	0.347732	0.348986	0.360979
5.26	0.197595	0.343257	0.349221	0.34719	0.363809
5.27	0.19674	0.344023	0.348557	0.349778	0.361801
5.28	0.198233	0.344618	0.349707	0.3479	0.36453
5.29	0.197026	0.343759	0.349462	0.350601	0.362678
5.3	0.19886	0.345108	0.350228	0.348946	0.365238
5.31	0.197386	0.34459	0.35031	0.350911	0.363564
5.32	0.199549	0.345548	0.3507	0.349539	0.365909
5.33	0.19774	0.345431	0.351216	0.351759	0.364481
5.34	0.199175	0.345974	0.351227	0.350172	0.366574
5.35	0.19888	0.346229	0.351017	0.35259	0.364806
5.36	0.199866	0.346388	0.352667	0.350852	0.367688
5.37	0.199193	0.347068	0.351902	0.353436	0.365648
5.38	0.200526	0.346817	0.353179	0.351565	0.368433
5.39	0.19948	0.346762	0.352716	0.354237	0.366482
5.4	0.201151	0.348204	0.353645	0.352279	0.369111
5.41	0.19978	0.347573	0.353635	0.354527	0.367339
5.42	0.20178	0.348647	0.354167	0.353212	0.369808
5.43	0.200123	0.348402	0.354467	0.355389	0.368275
5.44	0.201413	0.34907	0.354617	0.353889	0.370504
5.45	0.201308	0.349205	0.354263	0.356299	0.369234
5.46	0.202118	0.349486	0.356063	0.354569	0.37158
5.47	0.201612	0.350038	0.355158	0.357096	0.369456
5.48	0.20274	0.349918	0.356595	0.355222	0.372273
5.49	0.201862	0.349753	0.356011	0.357878	0.370303
5.5	0.203393	0.351315	0.357069	0.355958	0.373025
5.51	0.202185	0.350568	0.356839	0.358666	0.371145
5.52	0.204028	0.351753	0.357554	0.35691	0.373679
5.53	0.202498	0.351361	0.357783	0.35901	0.372035
5.54	0.204647	0.352177	0.358112	0.357512	0.374371
5.55	0.203702	0.352233	0.358669	0.359853	0.372938
5.56	0.204286	0.352619	0.359489	0.358166	0.375011
5.57	0.203986	0.353004	0.358415	0.360671	0.373283
5.58	0.205001	0.353008	0.359975	0.358863	0.376172
5.59	0.204271	0.353861	0.359248	0.361522	0.374101
5.6	0.205584	0.354427	0.360464	0.359581	0.376858
5.61	0.204533	0.353556	0.360097	0.362265	0.374928
5.62	0.206263	0.354851	0.360961	0.360565	0.377565
5.63	0.204881	0.354374	0.361009	0.362638	0.375812
5.64	0.206882	0.355282	0.361472	0.36119	0.378256
5.65	0.20519	0.355173	0.361829	0.363483	0.376739
5.66	0.206504	0.355679	0.361908	0.361871	0.378936
5.67	0.206353	0.35596	0.361621	0.364369	0.377085
5.68	0.207153	0.356057	0.363339	0.362529	0.379968
5.69	0.206626	0.356772	0.362443	0.365107	0.377865
5.7	0.207819	0.356509	0.363818	0.36321	0.380693
5.71	0.206903	0.356492	0.363309	0.365918	0.378718
5.72	0.208433	0.357875	0.364329	0.363949	0.38143
5.73	0.207197	0.357223	0.364186	0.366244	0.379567
5.74	0.209072	0.358262	0.364822	0.364845	0.382094
5.75	0.207502	0.358075	0.365072	0.367087	0.380455
5.76	0.208643	0.358729	0.365317	0.365476	0.38278
5.77	0.20868	0.358881	0.364864	0.367917	0.381359
5.78	0.209312	0.359106	0.366704	0.366157	0.383774
5.79	0.208956	0.359676	0.365711	0.368745	0.381681
5.8	0.209949	0.359524	0.367219	0.366825	0.384556
5.81	0.209215	0.359404	0.366544	0.369482	0.382471
5.82	0.210583	0.360924	0.367697	0.367537	0.385227
5.83	0.209521	0.360195	0.367401	0.370251	0.383345
5.84	0.211257	0.361334	0.368169	0.368464	0.385982
5.85	0.209819	0.360995	0.368234	0.370656	0.384215
5.86	0.211813	0.361744	0.368647	0.369087	0.386632
5.87	0.211005	0.361776	0.369141	0.371489	0.385109
5.88	0.211461	0.36214	0.370056	0.369761	0.387292
5.89	0.211288	0.362616	0.3689	0.372325	0.385454
5.9	0.212093	0.362559	0.370532	0.370433	0.388347
5.91	0.211531	0.363385	0.36971	0.373077	0.386272
5.92	0.212732	0.363903	0.37102	0.371128	0.389091
5.93	0.211793	0.363087	0.370578	0.373831	0.387084
5.94	0.213318	0.364333	0.371523	0.372067	0.389773
5.95	0.212078	0.363831	0.371441	0.374201	0.387955
5.96	0.214	0.364711	0.371993	0.372704	0.390482
5.97	0.21241	0.364671	0.372291	0.37509	0.388823
5.98	0.213549	0.365142	0.372462	0.373364	0.391108
5.99	0.213552	0.365443	0.372066	0.375857	0.389202
6	0.214195	0.365528	0.373847	0.374012	0.392112
6.01	0.21381	0.366283	0.372894	0.376667	0.389988
6.02	0.21481	0.365962	0.374349	0.374715	0.392856
6.03	0.214071	0.36596	0.373735	0.377398	0.390852
6.04	0.215478	0.367311	0.374839	0.375443	0.393619
6.05	0.214351	0.366717	0.374615	0.377792	0.391683
6.06	0.216048	0.367713	0.375325	0.376298	0.39426
6.07	0.214615	0.367535	0.375437	0.378586	0.392484
6.08	0.215632	0.368128	0.375764	0.376936	0.39491
6.09	0.215833	0.368339	0.375235	0.37946	0.39344
6.1	0.216276	0.368518	0.377157	0.377629	0.395924
6.11	0.216064	0.369108	0.37606	0.380224	0.393764
6.12	0.216898	0.368913	0.377659	0.378268	0.396638
6.13	0.216314	0.368831	0.37692	0.380948	0.39456
6.14	0.217525	0.370299	0.378158	0.378983	0.397383
6.15	0.21659	0.369596	0.377745	0.381706	0.39538
6.16	0.21817	0.370692	0.378614	0.37991	0.398059
6.17	0.21687	0.370385	0.378592	0.382191	0.39626
6.18	0.218752	0.371088	0.379079	0.380524	0.398774
6.19	0.218064	0.371194	0.379432	0.382952	0.3971
6.2	0.218315	0.371497	0.380439	0.381156	0.399366
6.21	0.218298	0.371972	0.379233	0.383763	0.397478
6.22	0.218967	0.371879	0.380953	0.38185	0.40041
6.23	0.218551	0.372778	0.380023	0.38452	0.398299
6.24	0.219564	0.373239	0.381413	0.382552	0.40115
6.25	0.2188	0.372398	0.380879	0.385256	0.399115
6.26	0.22023	0.373602	0.381915	0.383463	0.401872
6.27	0.219083	0.373186	0.38173	0.385686	0.399962
6.28	0.220796	0.374012	0.38237	0.384074	0.402556
6.29	0.219347	0.373972	0.382556	0.386482	0.400804
6.3	0.22039	0.374405	0.382827	0.384724	0.403186
6.31	0.22055	0.374782	0.382353	0.387304	0.401228
6.32	0.220983	0.374798	0.384224	0.385392	0.404153
6.33	0.220759	0.37554	0.383194	0.388036	0.40204
6.34	0.221631	0.375187	0.384721	0.386082	0.404931
6.35	0.221031	0.375262	0.383996	0.388801	0.402827
6.36	0.222259	0.376578	0.385163	0.386837	0.40562
6.37	0.221281	0.375995	0.384817	0.389209	0.403663
6.38	0.222849	0.376936	0.385644	0.387645	0.406344
6.39	0.221518	0.376813	0.385694	0.390017	0.404488
6.4	0.222361	0.377354	0.386096	0.388259	0.40696
6.41	0.222715	0.377581	0.385443	0.390796	0.405319
6.42	0.223016	0.377714	0.38743	0.388958	0.407844
6.43	0.222963	0.378363	0.386271	0.391615	0.405723
6.44	0.223609	0.378107	0.387949	0.389623	0.40865
6.45	0.223184	0.37804	0.387056	0.392298	0.406541
6.46	0.224259	0.379473	0.388391	0.390337	0.409381
6.47	0.223459	0.378835	0.387925	0.393049	0.407338
6.48	0.224872	0.379882	0.388898	0.39119	0.410079
6.49	0.223695	0.379603	0.388732	0.39351	0.40816
6.5	0.22544	0.380252	0.38931	0.391805	0.410737
6.51	0.2249	0.380395	0.38957	0.394314	0.409023
6.52	0.224992	0.380646	0.39068	0.392454	0.41142
6.53	0.225133	0.38116	0.389388	0.39507	0.409473
6.54	0.225628	0.381015	0.391198	0.393144	0.412381
6.55	0.225377	0.381954	0.390177	0.395841	0.410287
6.56	0.22625	0.382375	0.391651	0.393847	0.413174
6.57	0.225595	0.381582	0.390988	0.396534	0.411057
6.58	0.22683	0.382729	0.392126	0.394718	0.413833
6.59	0.22583	0.382347	0.391858	0.397035	0.411894
6.6	0.227439	0.383141	0.392593	0.395342	0.414558
6.61	0.226088	0.383177	0.392648	0.397784	0.412677
6.62	0.226945	0.383538	0.393019	0.395957	0.415133
6.63	0.227266	0.383912	0.392456	0.39857	0.413153
6.64	0.227594	0.383882	0.394411	0.396641	0.416075
6.65	0.227519	0.384701	0.393279	0.399315	0.4139
6.66	0.228189	0.384271	0.394896	0.397324	0.416778
6.67	0.227738	0.384344	0.394075	0.400019	0.414664
6.68	0.228839	0.385615	0.395339	0.398071	0.417521
6.69	0.227975	0.385144	0.39488	0.400488	0.415498
6.7	0.229384	0.386032	0.395798	0.39885	0.418241
6.71	0.228195	0.385894	0.395733	0.401259	0.416373
6.72	0.228912	0.386382	0.39627	0.399462	0.418949
6.73	0.229425	0.386693	0.395551	0.402048	0.417203
6.74	0.229558	0.386764	0.397614	0.400139	0.419752
6.75	0.229658	0.387425	0.396317	0.402804	0.417611
6.76	0.230163	0.387114	0.398069	0.400837	0.420524
6.77	0.229863	0.387093	0.397124	0.403536	0.418394
6.78	0.230754	0.388465	0.398555	0.401525	0.421269
6.79	0.230089	0.38783	0.39793	0.404198	0.419182
6.8	0.231381	0.388842	0.399001	0.402342	0.421965
6.81	0.23034	0.388645	0.398775	0.404767	0.419977
6.82	0.231941	0.389254	0.399454	0.402979	0.422632
6.83	0.231537	0.3894	0.399559	0.405496	0.420831
6.84	0.231492	0.389585	0.400747	0.403615	0.42332
6.85	0.231763	0.390144	0.399399	0.406289	0.421331
6.86	0.232065	0.389968	0.401302	0.404325	0.424224
6.87	0.231955	0.390946	0.400161	0.407007	0.422044
6.88	0.232689	0.391323	0.401725	0.405022	0.424932
6.89	0.232189	0.390579	0.40097	0.40771	0.422837
6.9	0.233278	0.391685	0.402204	0.405838	0.425686
6.91	0.232394	0.391329	0.401808	0.40819	0.423635
6.92	0.233847	0.392064	0.402661	0.406455	0.426356
6.93	0.232643	0.392131	0.402628	0.408966	0.424495
6.94	0.233396	0.392445	0.403095	0.407099	0.427062
6.95	0.233853	0.392876	0.402412	0.409738	0.424997
6.96	0.233979	0.392795	0.404444	0.407804	0.427862
6.97	0.234042	0.393641	0.403241	0.410491	0.425749
6.98	0.234583	0.393177	0.404953	0.408467	0.428677
6.99	0.234253	0.393307	0.404019	0.411142	0.426513
7	0.23517	0.39452	0.405367	0.409213	0.429356
7.01	0.234476	0.394041	0.404818	0.41165	0.427261
7.02	0.235778	0.394868	0.405839	0.40994	0.430058
7.03	0.23471	0.394793	0.40566	0.412402	0.428113
7.04	0.235263	0.395224	0.406287	0.41055	0.430765
7.05	0.235925	0.395538	0.405456	0.413162	0.428957
7.06	0.235907	0.395601	0.407583	0.411238	0.431538
7.07	0.236132	0.396355	0.406222	0.413919	0.42939
7.08	0.236452	0.395972	0.408069	0.411931	0.432294
7.09	0.236314	0.395948	0.407003	0.414626	0.430158
7.1	0.237073	0.397278	0.40853	0.412655	0.433053
7.11	0.236536	0.396718	0.407853	0.415308	0.430915
7.12	0.237647	0.397688	0.409011	0.413392	0.433738
7.13	0.236755	0.397485	0.408623	0.415836	0.431713
7.14	0.238249	0.398039	0.409414	0.414038	0.434438
7.15	0.237974	0.398242	0.409466	0.416634	0.432564
7.16	0.237734	0.398378	0.410737	0.414684	0.435121
7.17	0.238157	0.398952	0.409234	0.41734	0.433091
7.18	0.238344	0.398733	0.411186	0.41537	0.435964
7.19	0.23838	0.399781	0.409986	0.418074	0.433791
7.2	0.238932	0.400118	0.411642	0.416077	0.43669
7.21	0.238553	0.399394	0.41075	0.418742	0.434558
7.22	0.239497	0.400447	0.412092	0.416863	0.437433
7.23	0.238774	0.400132	0.411625	0.419287	0.435355
7.24	0.240097	0.400814	0.412577	0.417472	0.438134
7.25	0.239012	0.400908	0.412394	0.420011	0.436166
7.26	0.239614	0.40118	0.412966	0.418119	0.438795
7.27	0.240218	0.401669	0.412199	0.420785	0.436727
7.28	0.240185	0.401534	0.414313	0.418816	0.43958
7.29	0.240384	0.402403	0.412987	0.421508	0.437421
7.3	0.240755	0.401887	0.41479	0.419497	0.440321
7.31	0.240588	0.402061	0.413787	0.422156	0.438198
7.32	0.241373	0.403233	0.415246	0.420198	0.441106
7.33	0.240801	0.4028	0.414566	0.42264	0.43896
7.34	0.241931	0.403582	0.415686	0.420914	0.441774
7.35	0.241017	0.403561	0.415398	0.423461	0.439763
7.36	0.241448	0.403949	0.416143	0.421553	0.442491
7.37	0.242228	0.404319	0.415223	0.424166	0.440618
7.38	0.242006	0.404303	0.417433	0.42221	0.443237
7.39	0.242394	0.405076	0.41598	0.424915	0.44111
7.4	0.242594	0.404661	0.417907	0.422926	0.443976
7.41	0.242587	0.404716	0.416742	0.425611	0.441816
7.42	0.243153	0.405978	0.418357	0.423657	0.444728
7.43	0.242774	0.405411	0.417564	0.426285	0.44262
7.44	0.243776	0.406319	0.41883	0.424366	0.445492
7.45	0.243015	0.406212	0.418339	0.42686	0.443394
7.46	0.244343	0.406698	0.419228	0.424989	0.446144
7.47	0.244196	0.406904	0.419133	0.427602	0.44417
7.48	0.243806	0.406991	0.420505	0.425651	0.4468
7.49	0.244377	0.407653	0.418962	0.428339	0.444749
7.5	0.24438	0.407367	0.421006	0.426329	0.447608
7.51	0.244576	0.408411	0.419696	0.429004	0.445451
7.52	0.245004	0.408712	0.421448	0.427029	0.448342
7.53	0.244788	0.408091	0.420478	0.429674	0.446194
7.54	0.245571	0.409086	0.421897	0.427747	0.449095
7.55	0.244976	0.408784	0.421255	0.430203	0.446981
7.56	0.246144	0.409402	0.422329	0.42837	0.449787
7.57	0.245172	0.40956	0.422089	0.430977	0.447787
7.58	0.245611	0.409791	0.422777	0.429037	0.450495
7.59	0.246354	0.410331	0.421873	0.431707	0.448397
7.6	0.246173	0.410144	0.42404	0.429742	0.451185
7.61	0.246548	0.411086	0.422643	0.432446	0.44905
7.62	0.24679	0.410486	0.424543	0.430423	0.451937
7.63	0.246768	0.41068	0.423409	0.433058	0.449804
7.64	0.247377	0.411793	0.424978	0.431158	0.452717
7.65	0.246946	0.411435	0.424224	0.433625	0.450586
7.66	0.247941	0.41215	0.425447	0.431829	0.453442
7.67	0.247141	0.412164	0.425002	0.434395	0.45133
7.68	0.247412	0.412482	0.425857	0.432458	0.454082
7.69	0.248337	0.412899	0.424855	0.43511	0.452157
7.7	0.247985	0.412819	0.427149	0.433115	0.454802
7.71	0.248513	0.413638	0.425611	0.435806	0.452698
7.72	0.248534	0.413183	0.427622	0.43383	0.455527
7.73	0.248695	0.413288	0.426363	0.436498	0.453387
7.74	0.249154	0.414495	0.428087	0.434527	0.456305
7.75	0.2489	0.413985	0.427181	0.437109	0.454179
7.76	0.2497	0.414835	0.428554	0.435192	0.457072
7.77	0.249096	0.41475	0.427964	0.437749	0.45498
7.78	0.250324	0.4152	0.42895	0.435835	0.45779
7.79	0.250312	0.415511	0.428727	0.438465	0.455733
7.8	0.249731	0.415531	0.430184	0.436492	0.458408
7.81	0.250442	0.41621	0.428552	0.439189	0.456348
7.82	0.250312	0.415865	0.430702	0.437193	0.45918
7.83	0.250657	0.416978	0.429317	0.439866	0.457053
7.84	0.250921	0.417206	0.431143	0.437892	0.45992
7.85	0.250853	0.416589	0.430047	0.4405	0.457759
7.86	0.251483	0.417545	0.431571	0.438584	0.460647
7.87	0.251014	0.417348	0.430855	0.441109	0.458478
7.88	0.252024	0.41789	0.432026	0.439217	0.461324
7.89	0.251203	0.418043	0.431626	0.44183	0.459266
7.9	0.251519	0.418208	0.432416	0.439868	0.462036
7.91	0.252408	0.418826	0.431452	0.442554	0.459954
7.92	0.252058	0.418579	0.433719	0.440551	0.462718
7.93	0.25256	0.419543	0.432201	0.443229	0.460631
7.94	0.25265	0.418909	0.434178	0.441269	0.463475
7.95	0.252779	0.419173	0.432983	0.443901	0.461325
7.96	0.253242	0.420233	0.434638	0.441968	0.464227
7.97	0.252938	0.419891	0.433704	0.444401	0.462068
7.98	0.25377	0.420568	0.435017	0.442577	0.464945
7.99	0.253103	0.420664	0.434484	0.445206	0.462833
8	0.253232	0.420919	0.435468	0.443233	0.465643
8.01	0.254298	0.421359	0.434366	0.445877	0.463609
8.02	0.253788	0.421242	0.436747	0.443884	0.466244
8.03	0.254479	0.422146	0.435142	0.446584	0.464259
8.04	0.254382	0.421624	0.437221	0.444596	0.467101
8.05	0.254673	0.421772	0.435814	0.447239	0.464934
8.06	0.25493	0.422917	0.437622	0.44535	0.467785
8.07	0.254831	0.422464	0.43662	0.447912	0.465659
8.08	0.255512	0.423237	0.438127	0.445957	0.468595
8.09	0.255024	0.423193	0.437439	0.448508	0.466465
8.1	0.256066	0.423573	0.438548	0.446557	0.469296
8.11	0.256207	0.42394	0.438205	0.449217	0.467202
8.12	0.255532	0.423909	0.439746	0.447232	0.469946
8.13	0.256387	0.424645	0.438018	0.449923	0.467849
8.14	0.256066	0.424212	0.440237	0.44794	0.470608
8.15	0.256548	0.425348	0.438757	0.450603	0.468545
8.16	0.256666	0.425522	0.440683	0.448648	0.47141
8.17	0.256733	0.42498	0.439491	0.451221	0.469239
8.18	0.257197	0.425879	0.441104	0.449302	0.472116
8.19	0.256889	0.425717	0.440253	0.451862	0.469954
8.2	0.257779	0.426205	0.441534	0.449946	0.472827
8.21	0.257079	0.426453	0.441046	0.452585	0.470675
8.22	0.257223	0.426542	0.441968	0.45058	0.473482
8.23	0.258254	0.427156	0.440889	0.453258	0.47143
8.24	0.257788	0.426874	0.443209	0.451272	0.474162
8.25	0.258436	0.427947	0.441609	0.453942	0.472124
8.26	0.258344	0.427232	0.443678	0.451981	0.47492
8.27	0.258609	0.427501	0.442361	0.454581	0.472764
8.28	0.258924	0.428497	0.444131	0.452725	0.475642
8.29	0.25878	0.428245	0.44315	0.455167	0.473519
8.3	0.25947	0.42887	0.444568	0.453245	0.476437
8.31	0.258943	0.428993	0.443872	0.455854	0.474271
8.32	0.258929	0.429187	0.444954	0.453889	0.4771
8.33	0.260119	0.429696	0.443778	0.456579	0.475022
8.34	0.259466	0.429497	0.446218	0.454557	0.477655
8.35	0.260297	0.430415	0.444495	0.457228	0.475682
8.36	0.260037	0.429858	0.446668	0.455295	0.478443
8.37	0.260461	0.430072	0.445224	0.457934	0.476373
8.38	0.260571	0.431168	0.447124	0.456018	0.479234
8.39	0.260612	0.430747	0.445959	0.458512	0.477037
8.4	0.261126	0.431474	0.447533	0.456592	0.479907
8.41	0.260778	0.431502	0.446729	0.459208	0.477767
8.42	0.261685	0.43182	0.44796	0.457229	0.480671
8.43	0.261953	0.432214	0.447484	0.459895	0.478555
8.44	0.261136	0.432135	0.449131	0.457913	0.481358
8.45	0.262145	0.432953	0.447345	0.460603	0.479276
8.46	0.261718	0.43247	0.449649	0.458627	0.481979
8.47	0.262318	0.433646	0.448069	0.461255	0.479936
8.48	0.262241	0.43376	0.450093	0.459316	0.482749
8.49	0.262459	0.433264	0.448805	0.46184	0.48063
8.5	0.262818	0.434099	0.450531	0.459904	0.483512
8.51	0.262629	0.433994	0.44958	0.462493	0.481321
8.52	0.263337	0.43442	0.450982	0.460567	0.484201
8.53	0.26279	0.434701	0.45037	0.463228	0.482088
8.54	0.262833	0.434732	0.451392	0.461194	0.484945
8.55	0.263979	0.435434	0.450208	0.463852	0.482859
8.56	0.263332	0.435071	0.452598	0.461886	0.485461
8.57	0.264115	0.436143	0.450906	0.464574	0.483523
8.58	0.263907	0.435385	0.453061	0.462655	0.486326
8.59	0.264298	0.435745	0.451647	0.465202	0.484203
8.6	0.264446	0.43668	0.453507	0.463355	0.487019
8.61	0.264451	0.436437	0.452391	0.465782	0.484838
8.62	0.265037	0.43701	0.453945	0.463853	0.487734
8.63	0.264644	0.43723	0.45319	0.466505	0.485597
8.64	0.264481	0.437362	0.454381	0.46451	0.48848
8.65	0.265793	0.437897	0.453067	0.467181	0.486351
8.66	0.265012	0.437633	0.455553	0.465188	0.48896
8.67	0.265966	0.43863	0.453798	0.467857	0.487067
8.68	0.265563	0.437996	0.456065	0.465881	0.489778
8.69	0.266132	0.43825	0.454478	0.468455	0.487739
8.7	0.266105	0.4393	0.456449	0.466614	0.490545
8.71	0.266274	0.438986	0.455222	0.469084	0.488393
8.72	0.266656	0.439624	0.456924	0.467152	0.491268
8.73	0.266447	0.439667	0.455992	0.469771	0.489109
8.74	0.267226	0.439925	0.457334	0.467795	0.492009
8.75	0.267612	0.440405	0.456759	0.470476	0.489889
8.76	0.266639	0.440253	0.458484	0.468454	0.492733
8.77	0.267749	0.441107	0.45659	0.47112	0.49063
8.78	0.267168	0.44057	0.458964	0.469181	0.493232
8.79	0.267921	0.44183	0.457322	0.4718	0.491269
8.8	0.267733	0.441878	0.459428	0.469891	0.494048
8.81	0.268078	0.441415	0.458015	0.472365	0.491943
8.82	0.268262	0.442194	0.45984	0.470431	0.494784
8.83	0.268236	0.442173	0.458799	0.473041	0.492621
8.84	0.268852	0.442526	0.460306	0.471073	0.495507
8.85	0.268407	0.442851	0.45955	0.473742	0.49333
8.86	0.26827	0.442807	0.460693	0.471745	0.496205
8.87	0.269546	0.443559	0.459441	0.474425	0.494177
8.88	0.268819	0.443132	0.46191	0.472427	0.49673
8.89	0.269731	0.444276	0.46012	0.475051	0.49483
8.9	0.269322	0.443461	0.462331	0.473171	0.497524
8.91	0.269841	0.443876	0.46081	0.475696	0.495481
8.92	0.269874	0.444748	0.462777	0.47388	0.498308
8.93	0.270023	0.444575	0.461589	0.476291	0.496158
8.94	0.270456	0.445061	0.463236	0.474351	0.499018
8.95	0.270189	0.445309	0.462314	0.477023	0.49686
8.96	0.269892	0.44539	0.463597	0.475013	0.499759
8.97	0.271319	0.446018	0.46219	0.477683	0.497613
8.98	0.270395	0.44567	0.464756	0.4757	0.500194
8.99	0.271501	0.446683	0.462897	0.478353	0.498355
9	0.270981	0.446	0.465244	0.476422	0.500965
9.01	0.271662	0.446329	0.463625	0.478963	0.498983
9.02	0.271466	0.447298	0.465716	0.477118	0.501755
9.03	0.271774	0.44697	0.464343	0.479515	0.499656
9.04	0.27202	0.447571	0.46613	0.477605	0.502504
9.05	0.271947	0.447724	0.465107	0.480255	0.500343
9.06	0.272575	0.44792	0.466571	0.47827	0.503238
9.07	0.273095	0.448415	0.465852	0.480955	0.501066
9.08	0.272008	0.448217	0.467666	0.478932	0.503937
9.09	0.273252	0.449159	0.46571	0.481573	0.501918
9.1	0.272526	0.44856	0.468151	0.479615	0.504485
9.11	0.273401	0.449839	0.466395	0.482204	0.502527
9.12	0.273063	0.449829	0.468612	0.480362	0.505186
9.13	0.273554	0.449423	0.467155	0.482804	0.503166
9.14	0.27361	0.450138	0.469074	0.480853	0.506016
9.15	0.273696	0.450152	0.467847	0.483473	0.503852
9.16	0.274131	0.450452	0.469459	0.481522	0.506709
9.17	0.273839	0.450858	0.468631	0.484225	0.504551
9.18	0.273591	0.450752	0.469923	0.482203	0.507452
9.19	0.274998	0.451544	0.468569	0.484851	0.505442
9.2	0.274097	0.451068	0.471095	0.482884	0.50787
9.21	0.275148	0.45229	0.469244	0.485484	0.506051
9.22	0.27464	0.451422	0.471536	0.483595	0.508691
9.23	0.275301	0.451882	0.4699	0.486069	0.506708
9.24	0.275151	0.452689	0.471953	0.484333	0.509465
9.25	0.275442	0.452583	0.470665	0.486742	0.507349
9.26	0.27574	0.452997	0.472418	0.484744	0.510201
9.27	0.2756	0.453284	0.471394	0.487406	0.508034
9.28	0.275154	0.453291	0.472794	0.485422	0.510917
9.29	0.276711	0.45398	0.471293	0.488114	0.508771
9.3	0.275671	0.453599	0.473904	0.486117	0.511327
9.31	0.276899	0.454685	0.471999	0.488726	0.50959
9.32	0.276209	0.453905	0.474422	0.486829	0.512121
9.33	0.277059	0.454259	0.472681	0.489338	0.51022
9.34	0.276757	0.45519	0.474837	0.487535	0.512926
9.35	0.2772	0.454988	0.473392	0.489885	0.510869
9.36	0.27726	0.455517	0.475283	0.488006	0.513674
9.37	0.277317	0.455669	0.474116	0.490684	0.511518
9.38	0.277805	0.455782	0.47568	0.488672	0.514396
9.39	0.278467	0.456365	0.474864	0.491332	0.512228
9.4	0.27725	0.456095	0.476768	0.489306	0.515114
9.41	0.278619	0.45707	0.474722	0.491936	0.5131
9.42	0.277757	0.456437	0.477231	0.490017	0.515535
9.43	0.278771	0.457813	0.475425	0.492566	0.513722
9.44	0.278293	0.457723	0.47772	0.490744	0.516362
9.45	0.278926	0.457323	0.476127	0.493134	0.514354
9.46	0.278835	0.457961	0.478155	0.491223	0.517102
9.47	0.279054	0.458062	0.476878	0.493883	0.515013
9.48	0.279324	0.458309	0.478578	0.491876	0.517878
9.49	0.279158	0.458745	0.477562	0.494545	0.515686
9.5	0.278771	0.458576	0.478971	0.492562	0.51855
9.51	0.280319	0.459445	0.477563	0.495216	0.516612
9.52	0.279308	0.458908	0.480171	0.493216	0.518972
9.53	0.28049	0.460154	0.47822	0.495762	0.517241
9.54	0.279812	0.45923	0.480582	0.493934	0.519754
9.55	0.280624	0.45975	0.478888	0.496386	0.517857
9.56	0.280349	0.46049	0.481033	0.494696	0.520579
9.57	0.280773	0.460413	0.479609	0.497088	0.518508
9.58	0.280894	0.460769	0.481457	0.495102	0.5213
9.59	0.280916	0.461138	0.480342	0.497778	0.519145
9.6	0.280358	0.46109	0.481861	0.49575	0.522014
9.61	0.282032	0.461825	0.480269	0.498401	0.519852
9.62	0.280826	0.461381	0.482929	0.496432	0.522355
9.63	0.282192	0.462519	0.480953	0.49902	0.520771
9.64	0.281399	0.461677	0.483444	0.49713	0.523212
9.65	0.282375	0.462072	0.481631	0.499603	0.521341
9.66	0.281882	0.462936	0.483871	0.497886	0.523938
9.67	0.282466	0.462798	0.482318	0.500183	0.521979
9.68	0.282411	0.46329	0.484303	0.498286	0.524768
9.69	0.282607	0.463542	0.483032	0.500944	0.522642
9.7	0.28291	0.463584	0.484705	0.498958	0.525463
9.71	0.283699	0.464193	0.483761	0.50163	0.52328
9.72	0.282378	0.463856	0.485761	0.499601	0.526176
9.73	0.283897	0.464892	0.483713	0.502198	0.524249
9.74	0.282888	0.464164	0.486275	0.500316	0.5266
9.75	0.284026	0.465557	0.484335	0.502844	0.524868
9.76	0.283383	0.46544	0.486693	0.501084	0.527387
9.77	0.284155	0.465157	0.485057	0.503425	0.525442
9.78	0.283901	0.465721	0.487167	0.501516	0.528133
9.79	0.284285	0.465821	0.485727	0.50416	0.526072
9.8	0.28443	0.466026	0.487544	0.502141	0.528887
9.81	0.284423	0.46658	0.486471	0.504813	0.526761
9.82	0.283886	0.466338	0.487978	0.502809	0.529646
9.83	0.285545	0.467208	0.486415	0.505437	0.527749
9.84	0.284394	0.466612	0.489051	0.503508	0.529946
9.85	0.285701	0.467933	0.487083	0.506038	0.528336
9.86	0.284872	0.466936	0.489549	0.504219	0.530778
9.87	0.285806	0.467488	0.48774	0.506608	0.528925
9.88	0.28537	0.468182	0.489962	0.504987	0.531525
9.89	0.285945	0.468201	0.488469	0.507354	0.529555
9.9	0.28592	0.468479	0.490428	0.505323	0.532335
9.91	0.286072	0.468852	0.489166	0.507988	0.530181
9.92	0.285368	0.468744	0.490796	0.505997	0.533003
9.93	0.287189	0.469557	0.489147	0.508643	0.53086
9.94	0.285912	0.469069	0.49187	0.506658	0.533302
9.95	0.287392	0.470261	0.489805	0.509218	0.531813
9.96	0.286393	0.469379	0.492347	0.507407	0.534131
9.97	0.287502	0.469836	0.490475	0.50983	0.532393
9.98	0.286903	0.470624	0.492798	0.50811	0.534921
9.99	0.287626	0.470496	0.491131	0.51034	0.533017
10	0.287376	0.470916	0.493213	0.508489	0.53572
10.01	0.28773	0.471223	0.491854	0.511172	0.533672
10.02	0.287924	0.471212	0.493651	0.509161	0.536479
10.03	0.288854	0.471876	0.492588	0.511809	0.534305
10.04	0.287379	0.471487	0.494651	0.50983	0.537163
10.05	0.288998	0.472569	0.492511	0.51241	0.535294
10.06	0.287859	0.471805	0.495131	0.510531	0.537534
10.07	0.289149	0.473253	0.493144	0.513008	0.53592
10.08	0.288359	0.473068	0.495574	0.511312	0.53833
10.09	0.289281	0.472822	0.493807	0.513592	0.536481
10.1	0.288903	0.473356	0.496018	0.511678	0.539097
10.11	0.289426	0.47354	0.494542	0.514313	0.537085
10.12	0.289395	0.473658	0.496468	0.512301	0.539835
10.13	0.289529	0.474217	0.495225	0.514978	0.537744
10.14	0.288869	0.473939	0.496836	0.512993	0.540605
10.15	0.290654	0.474909	0.49522	0.515589	0.53879
10.16	0.289369	0.47423	0.49793	0.513679	0.540849
10.17	0.290813	0.475556	0.495848	0.516173	0.539344
10.18	0.289858	0.47453	0.498349	0.514397	0.541658
10.19	0.290931	0.475162	0.496477	0.516721	0.539946
10.2	0.29034	0.475793	0.498802	0.515132	0.542491
10.21	0.291058	0.475818	0.49718	0.517474	0.540547
10.22	0.290876	0.476065	0.499252	0.515461	0.543213
10.23	0.29119	0.476527	0.497931	0.518129	0.541167
10.24	0.290346	0.476359	0.499675	0.516132	0.544
10.25	0.292259	0.477191	0.497912	0.518754	0.541843
10.26	0.290818	0.476652	0.500651	0.51681	0.544171
10.27	0.292423	0.477905	0.498549	0.51933	0.542834
10.28	0.291307	0.476958	0.501164	0.51752	0.545069
10.29	0.292565	0.477447	0.499182	0.519904	0.543446
10.3	0.291804	0.478191	0.501595	0.51829	0.545846
10.31	0.292698	0.478125	0.499882	0.520459	0.544006
10.32	0.292333	0.478495	0.502059	0.518592	0.546631
10.33	0.292824	0.478842	0.500546	0.52124	0.544653
10.34	0.292809	0.478782	0.502434	0.519263	0.547409
10.35	0.293867	0.479501	0.501278	0.521928	0.545289
10.36	0.292311	0.479044	0.50343	0.519956	0.548126
10.37	0.294064	0.480159	0.501242	0.52249	0.546301
10.38	0.292762	0.479351	0.503905	0.520649	0.54836
10.39	0.29417	0.480858	0.501844	0.523068	0.54688
10.4	0.293241	0.480622	0.504348	0.521359	0.549205
10.41	0.294296	0.480413	0.502517	0.523579	0.547446
10.42	0.293753	0.480868	0.504816	0.521726	0.549944
10.43	0.294453	0.481096	0.503214	0.524401	0.548029
10.44	0.294303	0.481164	0.505236	0.52237	0.550726
10.45	0.294571	0.481779	0.503909	0.525022	0.548669
10.46	0.293742	0.481443	0.505635	0.523081	0.551467
10.47	0.295636	0.482456	0.503905	0.525676	0.54975
10.48	0.294241	0.481739	0.506631	0.523781	0.551668
10.49	0.29581	0.483122	0.504541	0.526218	0.550319
10.5	0.294696	0.482032	0.507136	0.524498	0.552504
10.51	0.295918	0.482688	0.505144	0.526789	0.550879
10.52	0.29521	0.483279	0.507529	0.52526	0.553275
10.53	0.296071	0.483401	0.505832	0.527563	0.55146
10.54	0.295719	0.483574	0.508006	0.525544	0.554075
10.55	0.296177	0.484053	0.506531	0.528202	0.552101
10.56	0.295227	0.483852	0.508399	0.52622	0.554847
10.57	0.297249	0.484781	0.506588	0.528816	0.552726
10.58	0.295679	0.484166	0.509387	0.52688	0.554962
10.59	0.297393	0.48542	0.507195	0.529347	0.55375
10.6	0.296147	0.484426	0.50985	0.52758	0.555795
10.61	0.297538	0.48499	0.50784	0.529915	0.554345
10.62	0.296656	0.485676	0.51034	0.528343	0.556677
10.63	0.297682	0.485642	0.508506	0.530447	0.554933
10.64	0.297153	0.485952	0.510775	0.528634	0.557414
10.65	0.297785	0.486363	0.509204	0.531295	0.555502
10.66	0.297649	0.486247	0.511196	0.529296	0.558202
10.67	0.298823	0.487012	0.509863	0.531924	0.556155
10.68	0.29712	0.486501	0.512075	0.530015	0.55895
10.69	0.29899	0.48766	0.50988	0.532524	0.557224
10.7	0.297618	0.486783	0.512613	0.530677	0.559123
10.71	0.299159	0.488324	0.510473	0.533036	0.557755
10.72	0.298077	0.488066	0.51303	0.531432	0.55993
10.73	0.299273	0.487956	0.511111	0.5336	0.558353
10.74	0.298615	0.488352	0.513499	0.531746	0.560791
10.75	0.29942	0.488593	0.511818	0.534391	0.558928
10.76	0.299061	0.488592	0.513944	0.532383	0.561488
10.77	0.299476	0.489265	0.512498	0.535029	0.559506
10.78	0.29856	0.48887	0.514323	0.533075	0.562276
10.79	0.300571	0.489912	0.512518	0.535617	0.56065
10.8	0.299025	0.489141	0.515298	0.53378	0.562382
10.81	0.300707	0.490573	0.513141	0.536184	0.56118
10.82	0.299486	0.489439	0.515793	0.534491	0.56325
10.83	0.30084	0.490131	0.513785	0.536706	0.561783
10.84	0.299961	0.490661	0.516244	0.535242	0.564081
10.85	0.300954	0.490829	0.514414	0.537516	0.562342
10.86	0.30047	0.490965	0.516652	0.535478	0.564836
10.87	0.301079	0.4915	0.5151	0.538119	0.562931
10.88	0.299989	0.491212	0.51707	0.53618	0.56562
10.89	0.302109	0.492146	0.515166	0.538767	0.563566
10.9	0.300435	0.49151	0.517976	0.536861	0.565695
10.91	0.302263	0.492851	0.515768	0.539277	0.564628
10.92	0.300883	0.491805	0.51849	0.537555	0.566529
10.93	0.302411	0.492382	0.516378	0.539841	0.565197
10.94	0.301407	0.493013	0.518928	0.538333	0.567366
10.95	0.302566	0.493056	0.517047	0.540369	0.565759
10.96	0.301884	0.493304	0.519404	0.538589	0.568163
10.97	0.30266	0.493719	0.517685	0.541233	0.566313
10.98	0.30236	0.493563	0.519776	0.539234	0.568886
10.99	0.303661	0.49441	0.518399	0.541829	0.566935
11	0.301866	0.493843	0.5207	0.539935	0.569701
11.01	0.303835	0.495028	0.518428	0.542416	0.568069
11.02	0.302304	0.494121	0.521185	0.540634	0.569776
11.03	0.303972	0.495715	0.51903	0.542924	0.568588
11.04	0.302796	0.495393	0.521666	0.541328	0.570647
11.05	0.30413	0.495282	0.51965	0.543449	0.569186
11.06	0.303281	0.495644	0.522099	0.541673	0.571481
11.07	0.304242	0.495969	0.520334	0.544339	0.569749
11.08	0.303789	0.49591	0.522548	0.542289	0.572233
11.09	0.304351	0.496596	0.520973	0.544884	0.570308
11.1	0.303264	0.496179	0.522902	0.542968	0.572975
11.11	0.305354	0.497316	0.521043	0.545494	0.571478
11.12	0.303725	0.496508	0.52387	0.543669	0.573061
11.13	0.305559	0.497968	0.521662	0.546018	0.572029
11.14	0.304195	0.496766	0.524354	0.544405	0.57392
11.15	0.305674	0.497515	0.522273	0.546578	0.572595
11.16	0.30468	0.497989	0.524803	0.545157	0.574766
11.17	0.305802	0.4982	0.522905	0.547391	0.573143
11.18	0.305134	0.49826	0.525223	0.545389	0.575511
11.19	0.305892	0.49885	0.523545	0.548026	0.573696
11.2	0.304701	0.498507	0.525622	0.546063	0.576282
11.21	0.30693	0.499475	0.523683	0.548593	0.574313
11.22	0.305137	0.498768	0.526527	0.546752	0.576334
11.23	0.307087	0.500141	0.524247	0.549149	0.575441
11.24	0.305581	0.499067	0.526994	0.547448	0.57715
11.25	0.307214	0.499706	0.524853	0.54966	0.575967
11.26	0.306044	0.500283	0.527469	0.548232	0.578002
11.27	0.307349	0.500343	0.525475	0.550203	0.576537
11.28	0.306561	0.500545	0.527902	0.548434	0.578802
11.29	0.307476	0.501042	0.526137	0.551045	0.57708
11.3	0.307006	0.500828	0.52833	0.549064	0.579564
11.31	0.308421	0.501679	0.526789	0.551643	0.577655
11.32	0.306532	0.501085	0.529141	0.549772	0.580325
11.33	0.308616	0.502355	0.526888	0.552213	0.578863
11.34	0.306977	0.501367	0.529696	0.550494	0.580461
11.35	0.308752	0.502954	0.52746	0.552759	0.579411
11.36	0.307423	0.502599	0.530137	0.551219	0.581246
11.37	0.308883	0.502582	0.52808	0.553255	0.57992
11.38	0.307916	0.502882	0.5306	0.551495	0.582084
11.39	0.309003	0.503213	0.528715	0.554154	0.580489
11.4	0.308363	0.503126	0.531014	0.552173	0.582856
11.41	0.30908	0.503899	0.529375	0.554757	0.581041
11.42	0.307923	0.503413	0.531426	0.552836	0.583611
11.43	0.310142	0.504542	0.529479	0.555293	0.582249
11.44	0.308361	0.503691	0.532304	0.553518	0.583637
11.45	0.310274	0.50522	0.530063	0.55583	0.582795
11.46	0.308825	0.503978	0.532798	0.554242	0.584517
11.47	0.310425	0.504743	0.530635	0.556337	0.583334
11.48	0.309254	0.505163	0.53323	0.555011	0.585317
11.49	0.310504	0.505418	0.531271	0.55721	0.583867
11.5	0.309725	0.505451	0.533683	0.555169	0.586134
11.51	0.310626	0.506097	0.531893	0.557761	0.584414
11.52	0.309298	0.505716	0.534058	0.555839	0.586872
11.53	0.311607	0.506742	0.532052	0.558346	0.585002
11.54	0.309728	0.505987	0.534921	0.556533	0.586894
11.55	0.311779	0.507394	0.532632	0.558897	0.586221
11.56	0.310156	0.506274	0.535412	0.557275	0.587761
11.57	0.311915	0.506963	0.533185	0.559422	0.586719
11.58	0.310647	0.507488	0.535858	0.557992	0.588542
11.59	0.312065	0.50759	0.533837	0.559902	0.587231
11.6	0.311099	0.507732	0.536351	0.55822	0.589368
11.61	0.31215	0.508269	0.534448	0.560838	0.587775
11.62	0.311577	0.508013	0.536725	0.558835	0.590119
11.63	0.313114	0.508918	0.535115	0.561359	0.588331
11.64	0.311118	0.508252	0.537535	0.559537	0.590901
11.65	0.313287	0.509544	0.53522	0.561948	0.589546
11.66	0.311553	0.508542	0.538042	0.56027	0.590891
11.67	0.313448	0.510198	0.535807	0.56247	0.590064
11.68	0.311997	0.509773	0.538542	0.560995	0.591784
11.69	0.313564	0.509749	0.53637	0.562961	0.59062
11.7	0.31245	0.510016	0.538945	0.561223	0.59258
11.71	0.313678	0.510453	0.537006	0.563856	0.591132
11.72	0.31294	0.510297	0.539418	0.561889	0.59338
11.73	0.313803	0.511058	0.537671	0.564452	0.591704
11.74	0.31251	0.510519	0.539816	0.562572	0.594167
11.75	0.314782	0.511728	0.537813	0.564996	0.592972
11.76	0.312905	0.510828	0.540664	0.563266	0.594172
11.77	0.314928	0.512368	0.538364	0.565519	0.593474
11.78	0.313343	0.51111	0.541136	0.56399	0.594945
11.79	0.315065	0.511953	0.538946	0.566016	0.593956
11.8	0.313813	0.512321	0.541609	0.564724	0.595808
11.81	0.315189	0.512604	0.539554	0.566881	0.594512
11.82	0.314247	0.512583	0.542047	0.564887	0.596607
11.83	0.315288	0.513278	0.540208	0.567465	0.595037
11.84	0.313905	0.512834	0.542481	0.565543	0.597384
11.85	0.316308	0.513888	0.540421	0.568015	0.595619
11.86	0.314291	0.51309	0.543275	0.566285	0.597335
11.87	0.316414	0.51455	0.540959	0.568589	0.596866
11.88	0.314702	0.513356	0.543761	0.566958	0.598231
11.89	0.316563	0.514061	0.541486	0.569033	0.597372
11.9	0.315134	0.514541	0.544196	0.567715	0.598993
11.91	0.316672	0.514721	0.542092	0.56957	0.59784
11.92	0.31563	0.51482	0.544681	0.567906	0.599816
11.93	0.316823	0.515387	0.542741	0.570486	0.598418
11.94	0.316086	0.515074	0.545101	0.568536	0.600657
11.95	0.317706	0.516029	0.543354	0.571033	0.598958
11.96	0.315635	0.515334	0.545812	0.569219	0.601384
11.97	0.317898	0.516678	0.543516	0.571577	0.600197
11.98	0.316054	0.51561	0.546365	0.569962	0.601355
11.99	0.318041	0.517282	0.544054	0.572117	0.600705
12	0.316488	0.516818	0.546813	0.570696	0.6022
12.01	0.318173	0.516861	0.544645	0.572597	0.601221
12.02	0.31693	0.517082	0.547299	0.570902	0.603023
12.03	0.318279	0.51755	0.545238	0.573507	0.60174
12.04	0.317404	0.517352	0.547697	0.571532	0.603829
12.05	0.31838	0.518175	0.545888	0.574071	0.602294
12.06	0.31697	0.517579	0.548145	0.572258	0.604627
12.07	0.31933	0.518794	0.546069	0.574651	0.603571
12.08	0.317367	0.517859	0.548904	0.572926	0.604508
12.09	0.319483	0.519457	0.546594	0.575101	0.604061
12.1	0.317799	0.518136	0.549409	0.573625	0.6054
12.11	0.319641	0.518986	0.547162	0.575604	0.604581
12.12	0.318268	0.519316	0.549873	0.574403	0.606198
12.13	0.319765	0.51966	0.547781	0.576516	0.605099
12.14	0.318702	0.519587	0.55033	0.574523	0.607067
12.15	0.319845	0.520308	0.548362	0.577064	0.605644
12.16	0.318306	0.519829	0.550714	0.57517	0.607826
12.17	0.320772	0.520929	0.548622	0.577606	0.606188
12.18	0.318734	0.520065	0.551491	0.575898	0.607747
12.19	0.320964	0.52154	0.549154	0.578153	0.607471
12.2	0.319115	0.520366	0.551977	0.576605	0.608606
12.21	0.321072	0.521152	0.549686	0.578617	0.607962
12.22	0.319572	0.521595	0.552447	0.577305	0.609421
12.23	0.321243	0.521782	0.550278	0.579081	0.608442
12.24	0.320025	0.521814	0.552918	0.577492	0.610209
12.25	0.321336	0.522432	0.550888	0.580085	0.608965
12.26	0.320507	0.522076	0.553322	0.578143	0.611054
12.27	0.322239	0.523056	0.551469	0.580591	0.609493
12.28	0.320067	0.522316	0.553968	0.578825	0.611764
12.29	0.322401	0.523703	0.551643	0.58114	0.610739
12.3	0.320468	0.522591	0.554507	0.579541	0.61169
12.31	0.322557	0.524303	0.552207	0.581632	0.611266
12.32	0.320896	0.523804	0.55501	0.580286	0.612557
12.33	0.322694	0.523903	0.552763	0.582121	0.611771
12.34	0.321338	0.524067	0.555459	0.580444	0.613382
12.35	0.322804	0.524567	0.553359	0.583038	0.612282
12.36	0.321785	0.524299	0.555919	0.58111	0.614205
12.37	0.322901	0.525158	0.553999	0.583611	0.612819
12.38	0.321413	0.524518	0.556344	0.581783	0.614992
12.39	0.323837	0.525792	0.554254	0.584126	0.614136
12.4	0.321752	0.524804	0.55711	0.5825	0.614886
12.41	0.323959	0.526431	0.554728	0.584649	0.614614
12.42	0.322218	0.52508	0.557532	0.5832	0.615688
12.43	0.324166	0.525986	0.555285	0.585095	0.615093
12.44	0.322644	0.526246	0.558061	0.583955	0.616551
12.45	0.324243	0.52659	0.555876	0.586031	0.615603
12.46	0.323068	0.526472	0.558476	0.584058	0.617329
12.47	0.324356	0.527254	0.556458	0.586579	0.616102
12.48	0.322738	0.526741	0.558909	0.584716	0.618169
12.49	0.325262	0.527881	0.556752	0.587101	0.616656
12.5	0.323113	0.527004	0.559593	0.585418	0.617987
12.51	0.325423	0.528537	0.557265	0.587623	0.61792
12.52	0.323517	0.527272	0.560114	0.586139	0.618828
12.53	0.325577	0.528054	0.557787	0.588099	0.61843
12.54	0.323933	0.528476	0.560577	0.586871	0.619725
12.55	0.325703	0.528773	0.558372	0.588576	0.618958
12.56	0.324394	0.528755	0.56107	0.587002	0.620522
12.57	0.325817	0.529357	0.558968	0.589552	0.619429
12.58	0.32482	0.52895	0.561482	0.587666	0.621314
12.59	0.326641	0.530005	0.559555	0.590093	0.619979
12.6	0.324421	0.529228	0.562092	0.588335	0.622167
12.61	0.326844	0.530635	0.559765	0.59058	0.621301
12.62	0.324814	0.529489	0.562617	0.589054	0.621966
12.63	0.327002	0.531235	0.560301	0.591087	0.621737
12.64	0.325263	0.530676	0.563135	0.589766	0.622835
12.65	0.327155	0.530788	0.560849	0.591539	0.622247
12.66	0.325654	0.5309	0.563584	0.589937	0.623638
12.67	0.327241	0.53143	0.561411	0.59252	0.622721
12.68	0.326134	0.531122	0.564024	0.590567	0.624448
12.69	0.327369	0.532019	0.562018	0.59302	0.623236
12.7	0.325751	0.531358	0.564441	0.591258	0.625256
12.71	0.328236	0.532683	0.562273	0.593576	0.624583
12.72	0.326118	0.531656	0.565116	0.59196	0.625093
12.73	0.328421	0.533303	0.562778	0.594035	0.625079
12.74	0.326541	0.53192	0.565625	0.592668	0.625988
12.75	0.328565	0.532869	0.563299	0.594522	0.62557
12.76	0.326973	0.5331	0.566094	0.593427	0.62676
12.77	0.328697	0.533507	0.563894	0.595453	0.626032
12.78	0.327396	0.53334	0.566583	0.593516	0.627617
12.79	0.328786	0.534131	0.564448	0.596008	0.626547
12.8	0.327071	0.533579	0.566958	0.59415	0.62839
12.81	0.329656	0.534779	0.564791	0.596485	0.627055
12.82	0.327447	0.533852	0.567649	0.59485	0.628244
12.83	0.32983	0.535383	0.565323	0.597004	0.628408
12.84	0.327836	0.534088	0.568156	0.595571	0.62906
12.85	0.32998	0.534922	0.565813	0.59748	0.628858
12.86	0.328246	0.53529	0.568631	0.59631	0.629928
12.87	0.330109	0.535581	0.566342	0.597934	0.629355
12.88	0.328665	0.535547	0.569072	0.596398	0.630699
12.89	0.330207	0.536247	0.566918	0.598926	0.629823
12.9	0.329125	0.535789	0.569536	0.597082	0.631551
12.91	0.331041	0.536828	0.567539	0.599466	0.630363
12.92	0.328731	0.536031	0.570101	0.597739	0.632351
12.93	0.331203	0.53751	0.56778	0.59993	0.6317
12.94	0.32913	0.5363	0.570622	0.598451	0.632188
12.95	0.331396	0.538035	0.568286	0.600434	0.632164
12.96	0.329512	0.537455	0.571127	0.599195	0.633
12.97	0.331498	0.537629	0.56884	0.600889	0.632634
12.98	0.329937	0.537706	0.571629	0.599299	0.633843
12.99	0.331629	0.53826	0.56937	0.601846	0.63313
13	0.330354	0.537934	0.572023	0.599957	0.634656
13.01	0.331719	0.538893	0.569939	0.602384	0.633614
13.02	0.330052	0.53818	0.572468	0.600606	0.63546
13.03	0.332626	0.539499	0.570291	0.602862	0.634988
13.04	0.330412	0.538437	0.573117	0.601362	0.635298
13.05	0.332764	0.540135	0.570762	0.603412	0.635472
13.06	0.330813	0.538715	0.573603	0.60206	0.6361
13.07	0.332933	0.539678	0.571282	0.60382	0.635919
13.08	0.331212	0.539876	0.574098	0.602801	0.636942
13.09	0.333036	0.540341	0.571815	0.604791	0.636391
13.1	0.33163	0.540125	0.574545	0.602864	0.637713
13.11	0.333137	0.540942	0.572391	0.605316	0.636854
13.12	0.331335	0.54036	0.574988	0.603513	0.638555
13.13	0.333977	0.541589	0.572756	0.605813	0.637403
13.14	0.331735	0.540623	0.575543	0.604195	0.638371
13.15	0.334192	0.5422	0.573262	0.606301	0.638761
13.16	0.332123	0.540864	0.576113	0.604958	0.639219
13.17	0.334338	0.54171	0.573721	0.606804	0.639221
13.18	0.332492	0.542023	0.57654	0.605664	0.640013
13.19	0.334434	0.542354	0.574263	0.607215	0.639684
13.2	0.332891	0.542278	0.577052	0.605739	0.640872
13.21	0.334549	0.542997	0.574809	0.608239	0.640172
13.22	0.333351	0.542529	0.577463	0.606392	0.641656
13.23	0.33534	0.543642	0.575399	0.608729	0.640654
13.24	0.332983	0.542781	0.578002	0.607074	0.642484
13.25	0.335513	0.544244	0.57571	0.609231	0.64203
13.26	0.333333	0.54304	0.578521	0.607783	0.642281
13.27	0.335667	0.544852	0.576194	0.609691	0.642485
13.28	0.333747	0.54422	0.579044	0.608509	0.643106
13.29	0.335835	0.544376	0.576713	0.610149	0.642947
13.3	0.334139	0.544421	0.579521	0.60861	0.643918
13.31	0.335931	0.54505	0.577253	0.611129	0.643412
13.32	0.334589	0.544681	0.579978	0.609245	0.644739
13.33	0.336056	0.545646	0.577807	0.611626	0.643911
13.34	0.334266	0.54491	0.580387	0.609908	0.645581
13.35	0.336866	0.546291	0.578191	0.612131	0.645308
13.36	0.334635	0.54516	0.580992	0.610644	0.645368
13.37	0.337067	0.546835	0.57865	0.612624	0.645756
13.38	0.334992	0.545401	0.581466	0.611369	0.646163
13.39	0.337174	0.546425	0.579115	0.61306	0.646218
13.4	0.335401	0.546585	0.581952	0.61206	0.647032
13.41	0.337349	0.547056	0.579672	0.613995	0.646692
13.42	0.335838	0.546792	0.582454	0.612123	0.647801
13.43	0.337439	0.547641	0.580212	0.614557	0.647138
13.44	0.335554	0.546996	0.582846	0.612768	0.648628
13.45	0.338225	0.548237	0.580613	0.615013	0.647663
13.46	0.335904	0.547268	0.583367	0.613465	0.648436
13.47	0.338422	0.548898	0.581096	0.615515	0.649018
13.48	0.336293	0.547537	0.583918	0.614182	0.649203
13.49	0.338584	0.548411	0.581566	0.615966	0.649438
13.5	0.33665	0.548691	0.584396	0.614925	0.650049
13.51	0.338698	0.549063	0.582049	0.616406	0.649915
13.52	0.337071	0.548943	0.584857	0.614946	0.650836
13.53	0.338829	0.549686	0.582606	0.617408	0.650384
13.54	0.337505	0.549156	0.585334	0.615627	0.651731
13.55	0.339557	0.550273	0.58317	0.61794	0.650908
13.56	0.337159	0.549378	0.585777	0.616298	0.652499
13.57	0.339749	0.550874	0.583546	0.618392	0.652249
13.58	0.337529	0.549624	0.586337	0.617015	0.652309
13.59	0.339927	0.551456	0.583999	0.61887	0.652722
13.6	0.3379	0.550819	0.58684	0.617716	0.653069
13.61	0.34006	0.551057	0.584547	0.619288	0.653138
13.62	0.338301	0.551051	0.587393	0.617815	0.653935
13.63	0.3402	0.551664	0.585045	0.620329	0.653662
13.64	0.338737	0.551276	0.587787	0.618473	0.654772
13.65	0.340308	0.552313	0.585575	0.620804	0.654124
13.66	0.338458	0.551522	0.588234	0.619128	0.655575
13.67	0.3411	0.552887	0.586012	0.621296	0.655502
13.68	0.338773	0.551744	0.588761	0.619845	0.65535
13.69	0.341263	0.553485	0.586461	0.621758	0.655973
13.7	0.339169	0.552008	0.589279	0.620554	0.656146
13.71	0.341443	0.553036	0.586936	0.622191	0.656386
13.72	0.339523	0.553174	0.589776	0.621276	0.656942
13.73	0.341538	0.553703	0.587462	0.623157	0.656874
13.74	0.339978	0.553395	0.590263	0.621273	0.65783
13.75	0.341698	0.554244	0.587983	0.623671	0.657367
13.76	0.339726	0.553588	0.590686	0.621962	0.658622
13.77	0.342414	0.554898	0.588448	0.624171	0.657817
13.78	0.340047	0.553864	0.591135	0.622625	0.658362
13.79	0.342611	0.555479	0.58888	0.624611	0.65919
13.8	0.340399	0.554097	0.591672	0.623375	0.659214
13.81	0.342775	0.555029	0.589342	0.625098	0.659644
13.82	0.340777	0.555272	0.592171	0.624079	0.659972
13.83	0.342909	0.555644	0.589839	0.625486	0.660073
13.84	0.341176	0.555489	0.592672	0.624103	0.660845
13.85	0.343039	0.556277	0.590349	0.626543	0.660581
13.86	0.341645	0.55572	0.593103	0.624762	0.661646
13.87	0.343781	0.556868	0.590915	0.627031	0.661025
13.88	0.341315	0.555944	0.593526	0.62548	0.662474
13.89	0.343917	0.557472	0.591293	0.627526	0.662416
13.9	0.341654	0.556191	0.59401	0.626158	0.662194
13.91	0.344138	0.558043	0.591722	0.627941	0.662831
13.92	0.342039	0.557381	0.594561	0.626882	0.663008
13.93	0.344269	0.557653	0.592215	0.628384	0.663306
13.94	0.342415	0.5576	0.595048	0.626919	0.663841
13.95	0.344397	0.558232	0.592719	0.629388	0.663776
13.96	0.342841	0.557787	0.595521	0.627598	0.664682
13.97	0.344506	0.558826	0.59324	0.629906	0.664248
13.98	0.342571	0.558032	0.59595	0.628237	0.665493
13.99	0.345256	0.559469	0.593738	0.630332	0.665633
14	0.342908	0.558274	0.596448	0.628938	0.665275
14.01	0.345449	0.559996	0.594154	0.630807	0.666091
14.02	0.343235	0.558515	0.596921	0.629666	0.666025
14.03	0.345585	0.5596	0.594615	0.631246	0.666509
14.04	0.343647	0.559691	0.597472	0.630407	0.666873
14.05	0.345755	0.560212	0.595142	0.632241	0.667009
14.06	0.344042	0.559891	0.597956	0.630377	0.66771
14.07	0.345851	0.560814	0.595639	0.63273	0.667443
14.08	0.34384	0.560095	0.598387	0.631055	0.668491
14.09	0.346571	0.561384	0.596156	0.633218	0.667887
14.1	0.344128	0.560356	0.59878	0.631718	0.668222
14.11	0.346747	0.562042	0.596562	0.633639	0.669265
14.12	0.344517	0.560608	0.5993	0.63243	0.669064
14.13	0.346958	0.561525	0.597007	0.634097	0.669739
14.14	0.344855	0.561741	0.599836	0.633165	0.669886
14.15	0.34706	0.562196	0.59749	0.634504	0.67018
14.16	0.345262	0.562	0.600319	0.633136	0.670662
14.17	0.347211	0.56277	0.597979	0.635535	0.670614
14.18	0.345674	0.562175	0.600772	0.633807	0.671513
14.19	0.347864	0.563376	0.598518	0.636026	0.671109
14.2	0.34539	0.562422	0.601119	0.634465	0.672328
14.21	0.348063	0.563963	0.598976	0.636465	0.672462
14.22	0.345722	0.562665	0.601665	0.635195	0.67204
14.23	0.348246	0.564545	0.59939	0.636931	0.672911
14.24	0.346095	0.563844	0.602177	0.635895	0.672862
14.25	0.34841	0.564134	0.599872	0.637341	0.673383
14.26	0.346457	0.564063	0.602709	0.635952	0.673718
14.27	0.34852	0.564742	0.600316	0.638407	0.673843
14.28	0.346884	0.564258	0.603111	0.636618	0.674485
14.29	0.348659	0.565323	0.600816	0.638879	0.674257
14.3	0.346659	0.564492	0.60359	0.637282	0.675317
14.31	0.34937	0.565954	0.601359	0.639331	0.675658
14.32	0.346966	0.564734	0.603988	0.637943	0.675048
14.33	0.349559	0.566486	0.6018	0.639751	0.676107
14.34	0.347305	0.564959	0.604554	0.638704	0.675883
14.35	0.349714	0.566043	0.602229	0.640219	0.676573
14.36	0.347673	0.5661	0.605036	0.639397	0.676651
14.37	0.349858	0.566677	0.602708	0.641165	0.676994
14.38	0.348089	0.566326	0.605544	0.639329	0.677509
14.39	0.349984	0.567263	0.603182	0.64166	0.677482
14.4	0.347892	0.566534	0.605962	0.640013	0.67832
14.41	0.350651	0.567886	0.603759	0.642134	0.677912
14.42	0.348208	0.566784	0.606321	0.640711	0.678041
14.43	0.350864	0.568435	0.604174	0.642584	0.679275
14.44	0.348535	0.567015	0.606856	0.6414	0.678839
14.45	0.351027	0.568011	0.604606	0.643008	0.679743
14.46	0.348894	0.568173	0.607407	0.642176	0.679699
14.47	0.351186	0.568587	0.605072	0.643458	0.680211
14.48	0.349263	0.568366	0.607891	0.64214	0.680461
14.49	0.351294	0.56922	0.605513	0.644486	0.680611
14.5	0.349703	0.568604	0.608327	0.642775	0.681255
14.51	0.351967	0.569808	0.606043	0.644942	0.681046
14.52	0.349447	0.568828	0.608631	0.643454	0.682065
14.53	0.352141	0.570409	0.606556	0.645403	0.682432
14.54	0.349774	0.569063	0.609169	0.644162	0.68181
14.55	0.352349	0.570943	0.606948	0.64583	0.682885
14.56	0.350101	0.570224	0.609703	0.644884	0.682599
14.57	0.352474	0.570572	0.6074	0.646242	0.683329
14.58	0.350477	0.570454	0.610218	0.64485	0.683415
14.59	0.352622	0.571134	0.60788	0.647257	0.683803
14.6	0.350853	0.570631	0.610715	0.645546	0.684292
14.61	0.352713	0.571729	0.608364	0.647782	0.684263
14.62	0.350667	0.570866	0.611152	0.646189	0.685037
14.63	0.353421	0.572357	0.608965	0.648172	0.685566
14.64	0.350987	0.571135	0.61154	0.646864	0.684784
14.65	0.353622	0.572921	0.609361	0.64862	0.686064
14.66	0.351314	0.571346	0.612024	0.647587	0.685606
14.67	0.353778	0.572445	0.609758	0.649041	0.686515
14.68	0.351665	0.572462	0.612557	0.648325	0.686409
14.69	0.353927	0.573066	0.610199	0.650057	0.686959
14.7	0.352075	0.572696	0.613023	0.648235	0.687199
14.71	0.35406	0.573677	0.610706	0.650514	0.68741
14.72	0.351911	0.572905	0.613537	0.648933	0.688096
14.73	0.354681	0.574248	0.611343	0.651006	0.687892
14.74	0.352206	0.573124	0.613778	0.649609	0.687776
14.75	0.354903	0.574831	0.611699	0.651422	0.689182
14.76	0.352551	0.573373	0.614329	0.650327	0.68852
14.77	0.355097	0.574367	0.612113	0.651856	0.689635
14.78	0.352871	0.5745	0.61486	0.651027	0.689345
14.79	0.355209	0.57497	0.612563	0.652239	0.690101
14.8	0.353236	0.574708	0.615384	0.650999	0.690168
14.81	0.355353	0.575559	0.613005	0.653329	0.690512
14.82	0.353636	0.574934	0.61582	0.651632	0.690895
14.83	0.355948	0.576203	0.613511	0.653741	0.690924
14.84	0.353458	0.575171	0.616067	0.652298	0.691744
14.85	0.356196	0.57674	0.614078	0.654191	0.692323
14.86	0.353754	0.575383	0.616611	0.65301	0.691499
14.87	0.35636	0.577305	0.614436	0.65463	0.692776
14.88	0.35408	0.576537	0.617126	0.653747	0.692278
14.89	0.356517	0.576863	0.614882	0.655041	0.693219
14.9	0.354432	0.576736	0.617689	0.6537	0.693075
14.91	0.356647	0.577488	0.615334	0.656057	0.693646
14.92	0.354814	0.57696	0.61815	0.654339	0.693858
14.93	0.356767	0.578075	0.615802	0.656524	0.694083
14.94	0.354655	0.577188	0.618615	0.655014	0.694695
14.95	0.357427	0.578688	0.616417	0.656962	0.69543
14.96	0.354989	0.577405	0.618868	0.655672	0.694395
14.97	0.357668	0.579199	0.616824	0.657369	0.695853
14.98	0.35529	0.577622	0.619468	0.656423	0.695192
14.99	0.35779	0.578761	0.617201	0.657811	0.696324
15	0.355621	0.578755	0.619912	0.657115	0.695975
15.01	0.357951	0.579379	0.617607	0.658788	0.696746
15.02	0.356019	0.578979	0.62045	0.657037	0.696812
15.03	0.35809	0.579993	0.618108	0.659288	0.697242
15.04	0.355907	0.579187	0.620932	0.657696	0.697634
15.05	0.358688	0.58055	0.618793	0.659711	0.69766
15.06	0.356178	0.579383	0.62116	0.658399	0.697374
15.07	0.358895	0.581096	0.619154	0.660161	0.699001
15.08	0.356492	0.579624	0.621678	0.659075	0.698117
15.09	0.359073	0.580662	0.619533	0.660543	0.699425
15.1	0.356797	0.580773	0.62225	0.659805	0.698914
15.11	0.359205	0.581259	0.619967	0.660954	0.699887
15.12	0.357172	0.580961	0.622738	0.659725	0.699735
15.13	0.359365	0.581853	0.620381	0.662012	0.700346
15.14	0.357583	0.58119	0.623209	0.660408	0.70055
15.15	0.359933	0.58246	0.620862	0.662492	0.700765
15.16	0.357383	0.581401	0.623366	0.661056	0.70131
15.17	0.360133	0.583004	0.6215	0.662878	0.702073
15.18	0.357691	0.581603	0.623961	0.661755	0.701047
15.19	0.360349	0.583541	0.621846	0.663318	0.702531
15.2	0.358003	0.582787	0.624456	0.662478	0.701821
15.21	0.360491	0.583206	0.622259	0.6637	0.702979
15.22	0.358374	0.583018	0.625024	0.662412	0.702647
15.23	0.360658	0.58375	0.622704	0.664745	0.703449
15.24	0.358727	0.583181	0.625511	0.663056	0.703445
15.25	0.360749	0.584345	0.62314	0.665203	0.703865
15.26	0.358604	0.583404	0.625963	0.663735	0.704239
15.27	0.361393	0.584901	0.62382	0.665629	0.705176
15.28	0.358891	0.583619	0.626174	0.664389	0.703986
15.29	0.361585	0.58547	0.624169	0.66602	0.705619
15.3	0.359194	0.583844	0.626706	0.66509	0.704705
15.31	0.361756	0.584985	0.624563	0.666416	0.70604
15.32	0.35952	0.584941	0.627278	0.665812	0.705549
15.33	0.361904	0.585596	0.624977	0.667454	0.706549
15.34	0.359943	0.585159	0.627743	0.665699	0.706335
15.35	0.36209	0.586185	0.625414	0.667908	0.70694
15.36	0.359853	0.585368	0.628259	0.666414	0.707115
15.37	0.362617	0.586784	0.626163	0.668405	0.70738
15.38	0.360093	0.585585	0.628393	0.667087	0.706896
15.39	0.362846	0.587306	0.626502	0.668776	0.708715
15.4	0.36042	0.585827	0.628958	0.667785	0.707671
15.41	0.363046	0.586915	0.626869	0.669192	0.709163
15.42	0.360737	0.586992	0.629492	0.668459	0.708402
15.43	0.363184	0.5875	0.627289	0.669539	0.709579
15.44	0.361074	0.587157	0.630038	0.668382	0.709239
15.45	0.363305	0.58807	0.627692	0.67065	0.710058
15.46	0.361428	0.587366	0.630508	0.669056	0.710008
15.47	0.363819	0.588665	0.628196	0.671092	0.710449
15.48	0.361286	0.587572	0.630661	0.669731	0.710803
15.49	0.364061	0.589205	0.628867	0.671513	0.711757
15.5	0.361553	0.587788	0.631187	0.6704	0.71051
15.51	0.364228	0.589751	0.629179	0.6719	0.712172
15.52	0.361881	0.588931	0.631731	0.67116	0.711313
15.53	0.364434	0.589334	0.62958	0.672331	0.71269
15.54	0.362241	0.589128	0.632281	0.671061	0.712122
15.55	0.364567	0.58994	0.630014	0.673337	0.713097
15.56	0.36258	0.589326	0.632796	0.67168	0.712861
15.57	0.364673	0.590472	0.630427	0.673788	0.713501
15.58	0.362467	0.589514	0.633236	0.67237	0.713645
15.59	0.365256	0.591081	0.631132	0.674228	0.714782
15.6	0.362767	0.589762	0.633365	0.673059	0.713428
15.61	0.365502	0.591608	0.631488	0.674619	0.715257
15.62	0.363052	0.589999	0.633955	0.673721	0.714165
15.63	0.365644	0.591211	0.631876	0.674986	0.71569
15.64	0.363387	0.59111	0.634495	0.674461	0.714943
15.65	0.365829	0.591751	0.632261	0.676058	0.71615
15.66	0.363748	0.591285	0.635004	0.674346	0.71578
15.67	0.365948	0.592374	0.632671	0.676493	0.716599
15.68	0.363695	0.591504	0.635472	0.67499	0.716498
15.69	0.366498	0.592911	0.633447	0.67692	0.716963
15.7	0.363953	0.591686	0.635563	0.675689	0.716301
15.71	0.366707	0.59346	0.633744	0.677334	0.718301
15.72	0.364253	0.591935	0.636067	0.676358	0.717052
15.73	0.366918	0.593017	0.634114	0.677701	0.718745
15.74	0.364559	0.593064	0.6367	0.677073	0.717834
15.75	0.367053	0.593629	0.634533	0.678092	0.719199
15.76	0.364896	0.59325	0.637202	0.676952	0.718588
15.77	0.367202	0.594166	0.634909	0.679163	0.719611
15.78	0.36527	0.593431	0.637688	0.677638	0.719377
15.79	0.367692	0.594768	0.635338	0.679638	0.720038
15.8	0.365142	0.593658	0.637719	0.678281	0.720139
15.81	0.367922	0.595312	0.636103	0.679992	0.721284
15.82	0.365411	0.59387	0.638361	0.678953	0.7199
15.83	0.368121	0.595855	0.636447	0.680396	0.721757
15.84	0.365714	0.595009	0.638876	0.679667	0.720669
15.85	0.368291	0.595447	0.636794	0.680781	0.722227
15.86	0.366062	0.5952	0.639425	0.679591	0.721481
15.87	0.368444	0.596013	0.637177	0.681851	0.72268
15.88	0.366384	0.59537	0.639907	0.680207	0.722228
15.89	0.368547	0.596569	0.637596	0.682266	0.723066
15.9	0.366325	0.595575	0.640411	0.680906	0.722986
15.91	0.369131	0.597144	0.638371	0.682711	0.7243
15.92	0.366589	0.59582	0.640464	0.681564	0.722769
15.93	0.369329	0.597717	0.638698	0.683069	0.724778
15.94	0.366878	0.596054	0.641057	0.682257	0.723542
15.95	0.369517	0.597252	0.639075	0.683467	0.725252
15.96	0.367181	0.597129	0.641627	0.682976	0.724286
15.97	0.369662	0.597837	0.639433	0.684516	0.725678
15.98	0.367564	0.597328	0.642088	0.682852	0.725071
15.99	0.369832	0.598405	0.639795	0.684966	0.726107
16	0.367519	0.597538	0.642586	0.683485	0.725814
16.01	0.370295	0.599019	0.640647	0.685347	0.726493
16.02	0.367762	0.597759	0.642626	0.684165	0.725619
16.03	0.370559	0.599522	0.640979	0.685759	0.727785
16.04	0.368064	0.597979	0.643216	0.684839	0.726436
16.05	0.370752	0.599103	0.641313	0.68612	0.728294
16.06	0.368376	0.599102	0.64375	0.685538	0.727144
16.07	0.370919	0.599661	0.641688	0.686491	0.72869
16.08	0.368678	0.599261	0.64433	0.685408	0.727923
16.09	0.371031	0.600239	0.642061	0.687582	0.729148
16.1	0.369043	0.599464	0.644772	0.68606	0.728647
16.11	0.371507	0.600804	0.642472	0.688005	0.729508
16.12	0.368967	0.599691	0.644785	0.686729	0.72943
16.13	0.371767	0.601407	0.643265	0.688388	0.730758
16.14	0.369239	0.599906	0.645361	0.687381	0.729176
16.15	0.371956	0.60188	0.643575	0.688769	0.731181
16.16	0.369505	0.600998	0.645919	0.688122	0.729911
16.17	0.372126	0.601468	0.64392	0.689162	0.731652
16.18	0.369864	0.601196	0.646463	0.687994	0.730676
16.19	0.372309	0.602046	0.644297	0.690214	0.732099
16.2	0.370183	0.601387	0.646979	0.688646	0.731484
16.21	0.372391	0.602639	0.644695	0.690655	0.732543
16.22	0.370125	0.6016	0.647481	0.689291	0.7322
16.23	0.372938	0.603173	0.64554	0.691035	0.733682
16.24	0.370419	0.601789	0.647514	0.689983	0.732019
16.25	0.373192	0.603701	0.645831	0.691435	0.734201
16.26	0.370687	0.602029	0.64804	0.690646	0.7328
16.27	0.373342	0.603269	0.646178	0.691777	0.734674
16.28	0.370992	0.603091	0.648655	0.691368	0.733512
16.29	0.373522	0.603804	0.64653	0.69286	0.735092
16.3	0.371325	0.603259	0.649113	0.691205	0.734264
16.31	0.373649	0.604388	0.646884	0.693269	0.735516
16.32	0.371358	0.603483	0.64964	0.691866	0.735025
16.33	0.374177	0.604975	0.647798	0.693679	0.735928
16.34	0.371615	0.603695	0.649635	0.692497	0.734866
16.35	0.374385	0.605495	0.648086	0.694037	0.737154
16.36	0.371868	0.603904	0.650169	0.69322	0.735594
16.37	0.374571	0.605041	0.648393	0.694458	0.737625
16.38	0.372154	0.605028	0.650747	0.693938	0.736326
16.39	0.374751	0.605663	0.648741	0.694809	0.738062
16.4	0.372486	0.605226	0.651272	0.693773	0.737032
16.41	0.37488	0.606215	0.649109	0.695893	0.738472
16.42	0.372802	0.605423	0.651807	0.694409	0.737819
16.43	0.375293	0.606824	0.649508	0.696298	0.738912
16.44	0.37277	0.605633	0.651695	0.695083	0.73855
16.45	0.375575	0.607324	0.650346	0.696691	0.740065
16.46	0.373	0.605814	0.65235	0.695738	0.738399
16.47	0.375731	0.60784	0.650661	0.697038	0.740588
16.48	0.373279	0.606924	0.652843	0.696431	0.739121
16.49	0.375941	0.607414	0.650954	0.697413	0.741006
16.5	0.373614	0.607105	0.653423	0.696319	0.739834
16.51	0.376097	0.608007	0.651331	0.698496	0.741444
16.52	0.373947	0.607313	0.65394	0.696934	0.7406
16.53	0.376221	0.608572	0.651739	0.698886	0.741887
16.54	0.373929	0.607484	0.654486	0.697594	0.741358
16.55	0.376732	0.609091	0.652607	0.699286	0.743015
16.56	0.374177	0.607677	0.654408	0.698253	0.741186
16.57	0.376944	0.609617	0.652878	0.699638	0.743498
16.58	0.374424	0.607939	0.654983	0.698932	0.741976
16.59	0.377122	0.609229	0.653206	0.69999	0.744031
16.6	0.374737	0.609017	0.655548	0.699606	0.74267
16.61	0.377307	0.609762	0.653534	0.701055	0.744398
16.62	0.375085	0.609176	0.656064	0.699472	0.743361
16.63	0.377455	0.610343	0.653892	0.701497	0.744818
16.64	0.375113	0.609386	0.656578	0.700101	0.744126
16.65	0.377897	0.610897	0.65484	0.70187	0.745248
16.66	0.375341	0.609573	0.656533	0.700797	0.744007
16.67	0.378132	0.611394	0.655121	0.702275	0.746394
16.68	0.37558	0.609782	0.657054	0.701465	0.744636
16.69	0.378307	0.610959	0.655397	0.702627	0.746821
16.7	0.375888	0.610896	0.657635	0.702206	0.745371
16.71	0.37852	0.611553	0.655748	0.703001	0.747301
16.72	0.376201	0.611094	0.658199	0.701996	0.7461
16.73	0.378653	0.61214	0.656106	0.704056	0.74773
16.74	0.37656	0.611276	0.658717	0.70263	0.746843
16.75	0.379067	0.612664	0.656481	0.704484	0.748161
16.76	0.376504	0.611457	0.658579	0.703323	0.74762
16.77	0.379293	0.613212	0.657337	0.704863	0.749306
16.78	0.376743	0.611672	0.659136	0.703976	0.747448
16.79	0.379509	0.613716	0.657614	0.705204	0.749754
16.8	0.377012	0.612774	0.65972	0.704651	0.748172
16.81	0.379685	0.613313	0.657916	0.705558	0.750239
16.82	0.377344	0.612955	0.660238	0.704519	0.748834
16.83	0.379878	0.613859	0.658255	0.706653	0.750628
16.84	0.37767	0.613149	0.660809	0.705144	0.749609
16.85	0.379991	0.614491	0.658636	0.707041	0.751098
16.86	0.377678	0.613381	0.66131	0.705799	0.75032
16.87	0.38047	0.615005	0.659563	0.707429	0.752142
16.88	0.377912	0.613561	0.661242	0.706479	0.750222
16.89	0.3807	0.615537	0.65983	0.707792	0.752665
16.9	0.378186	0.61381	0.661756	0.707132	0.750942
16.91	0.380898	0.615109	0.660119	0.708115	0.753159
16.92	0.378462	0.614867	0.662371	0.707813	0.751718
16.93	0.381051	0.61568	0.660457	0.709182	0.753649
16.94	0.378788	0.615036	0.662876	0.707593	0.752376
16.95	0.381208	0.616201	0.660795	0.709571	0.753996
16.96	0.378852	0.615195	0.663427	0.708295	0.7531
16.97	0.381629	0.616751	0.661777	0.710007	0.754439
16.98	0.379064	0.6154	0.663276	0.708931	0.753041
16.99	0.381861	0.617259	0.662044	0.710312	0.755531
17	0.379318	0.615605	0.66387	0.709591	0.753657
17.01	0.382063	0.616809	0.662336	0.710694	0.755972
17.02	0.379588	0.616704	0.664423	0.710316	0.754338
17.03	0.382241	0.617405	0.662651	0.711047	0.756432
17.04	0.379902	0.61689	0.665001	0.710129	0.755059
17.05	0.382385	0.617957	0.662983	0.712148	0.756869
17.06	0.380212	0.617075	0.665502	0.710743	0.755768
17.07	0.382739	0.618529	0.663322	0.712524	0.757279
17.08	0.380231	0.617269	0.665298	0.711445	0.756512
17.09	0.383036	0.619029	0.66421	0.712927	0.758356
17.1	0.380433	0.61748	0.665871	0.712089	0.756419
17.11	0.38319	0.619595	0.664514	0.71324	0.758863
17.12	0.380707	0.6186	0.666514	0.712757	0.757094
17.13	0.383429	0.619144	0.664869	0.713575	0.759306
17.14	0.381025	0.618732	0.66709	0.712569	0.757792
17.15	0.383582	0.619704	0.665151	0.714658	0.759757
17.16	0.381347	0.61892	0.667563	0.713218	0.758486
17.17	0.383714	0.620242	0.665491	0.715064	0.760169
17.18	0.381349	0.619094	0.668122	0.713858	0.759248
17.19	0.384124	0.620785	0.666445	0.715418	0.761216
17.2	0.381591	0.619295	0.667913	0.71454	0.759145
17.21	0.384398	0.621277	0.666685	0.715798	0.761658
17.22	0.381859	0.619553	0.668522	0.71522	0.759793
17.23	0.384583	0.620917	0.666988	0.716131	0.762145
17.24	0.382147	0.620611	0.66908	0.715905	0.7605
17.25	0.384777	0.621414	0.667301	0.717212	0.762611
17.26	0.382456	0.620746	0.669649	0.715702	0.761196
17.27	0.384909	0.621993	0.667614	0.717612	0.763024
17.28	0.382556	0.620967	0.670122	0.716343	0.761898
17.29	0.385329	0.622559	0.668604	0.717977	0.763449
17.3	0.382751	0.621182	0.669971	0.717018	0.761926
17.31	0.385525	0.623091	0.668887	0.718339	0.764541
17.32	0.382971	0.621383	0.670526	0.717639	0.762534
17.33	0.385753	0.622618	0.669147	0.718638	0.764971
17.34	0.383302	0.622457	0.671135	0.718352	0.763216
17.35	0.385981	0.6232	0.669468	0.719017	0.765462
17.36	0.383584	0.622621	0.671676	0.718154	0.763904
17.37	0.386087	0.623719	0.669773	0.720121	0.765881
17.38	0.383904	0.622776	0.672221	0.718785	0.764612
17.39	0.38645	0.624258	0.670103	0.720499	0.766313
17.4	0.383893	0.62297	0.671955	0.719447	0.765322
17.41	0.38667	0.624793	0.671044	0.720861	0.767297
17.42	0.384129	0.623215	0.672546	0.72012	0.765245
17.43	0.386918	0.625336	0.671317	0.721189	0.767805
17.44	0.384369	0.624296	0.673157	0.720751	0.765947
17.45	0.387072	0.624888	0.671634	0.721505	0.768302
17.46	0.384668	0.624419	0.673735	0.7206	0.766592
17.47	0.387271	0.625406	0.671911	0.72264	0.768704
17.48	0.384977	0.624605	0.674225	0.721216	0.767256
17.49	0.38738	0.626013	0.672214	0.722971	0.769114
17.5	0.385028	0.624812	0.674752	0.721853	0.76797
17.51	0.38781	0.626511	0.673224	0.723358	0.770096
17.52	0.38524	0.625005	0.674578	0.722524	0.768021
17.53	0.38803	0.627037	0.673493	0.723687	0.77065
17.54	0.385522	0.625226	0.67514	0.723192	0.768618
17.55	0.388284	0.626587	0.673763	0.724019	0.771054
17.56	0.385781	0.626268	0.675752	0.723865	0.769273
17.57	0.388403	0.627176	0.674054	0.725108	0.771544
17.58	0.386068	0.62644	0.676253	0.72365	0.769955
17.59	0.388566	0.627676	0.674351	0.725494	0.771955
17.6	0.386184	0.626605	0.676808	0.724289	0.770648
17.61	0.388936	0.628266	0.675394	0.72585	0.772374
17.62	0.386396	0.626849	0.676549	0.72494	0.770677
17.63	0.389189	0.628769	0.675651	0.726181	0.773373
17.64	0.38663	0.62704	0.67718	0.725574	0.771337
17.65	0.3894	0.628314	0.675914	0.726493	0.773891
17.66	0.386912	0.6281	0.677709	0.726256	0.771951
17.67	0.389607	0.628857	0.676175	0.726845	0.774315
17.68	0.387188	0.628256	0.678299	0.726072	0.77261
17.69	0.38973	0.629431	0.676511	0.727978	0.774761
17.7	0.387485	0.628452	0.678842	0.726668	0.773286
17.71	0.390037	0.629965	0.676817	0.728305	0.775164
17.72	0.387522	0.628642	0.678564	0.727331	0.774
17.73	0.390309	0.630493	0.677809	0.728666	0.776132
17.74	0.38775	0.628846	0.679131	0.727979	0.774022
17.75	0.39054	0.630974	0.678053	0.728991	0.776654
17.76	0.388026	0.629905	0.679751	0.728668	0.774639
17.77	0.390758	0.630561	0.67834	0.729322	0.777094
17.78	0.388284	0.630072	0.680283	0.728437	0.775262
17.79	0.390894	0.631108	0.678575	0.730409	0.777538
17.8	0.388601	0.630247	0.680797	0.729082	0.775924
17.81	0.391058	0.63167	0.67889	0.730787	0.77795
17.82	0.388673	0.630443	0.681336	0.729691	0.776626
17.83	0.391429	0.632183	0.679925	0.731099	0.778865
17.84	0.388888	0.630606	0.681098	0.730356	0.776707
17.85	0.391679	0.632633	0.680177	0.731458	0.779397
17.86	0.389116	0.630821	0.681686	0.731034	0.777294
17.87	0.391875	0.63224	0.680437	0.731783	0.779844
17.88	0.389409	0.631867	0.682254	0.731729	0.777891
17.89	0.392081	0.632772	0.680719	0.73289	0.780285
17.9	0.389679	0.632026	0.68284	0.731458	0.778569
17.91	0.392194	0.633338	0.681021	0.733234	0.780737
17.92	0.38982	0.632206	0.683336	0.732102	0.77923
17.93	0.392584	0.633836	0.682064	0.7336	0.781154
17.94	0.390039	0.632407	0.683098	0.732768	0.779367
17.95	0.39281	0.6344	0.682342	0.733933	0.782128
17.96	0.390248	0.632647	0.683663	0.733417	0.77998
17.97	0.39303	0.63394	0.682566	0.734234	0.782598
17.98	0.390501	0.63368	0.684254	0.734051	0.780551
17.99	0.393206	0.634487	0.68282	0.734533	0.783031
18	0.390795	0.633838	0.684763	0.733844	0.781183
18.01	0.393391	0.635032	0.6831	0.735704	0.783486
18.02	0.391116	0.634035	0.685354	0.734478	0.781877
18.03	0.393679	0.635594	0.683429	0.736029	0.783939
18.04	0.391179	0.634207	0.685022	0.735094	0.782561
18.05	0.393956	0.636049	0.684432	0.736352	0.784788
18.06	0.391382	0.634381	0.685612	0.735776	0.782597
18.07	0.394166	0.636554	0.684689	0.736692	0.7853
18.08	0.391616	0.63545	0.686206	0.736413	0.783189
18.09	0.394353	0.636125	0.684944	0.736981	0.785758
18.1	0.39187	0.635596	0.686768	0.7362	0.783804
18.11	0.394514	0.636697	0.685193	0.738115	0.786212
18.12	0.392186	0.635813	0.687287	0.736807	0.784461
18.13	0.394691	0.637263	0.685498	0.738441	0.78666
18.14	0.392314	0.635981	0.68786	0.737459	0.785147
18.15	0.395062	0.637745	0.686566	0.738793	0.78747
18.16	0.392479	0.636156	0.687555	0.738084	0.785258
18.17	0.395255	0.63823	0.686777	0.73909	0.78801
18.18	0.392726	0.636379	0.688111	0.738773	0.785834
18.19	0.395511	0.637821	0.687016	0.739441	0.788465
18.2	0.392979	0.63742	0.688698	0.73944	0.786412
18.21	0.395653	0.63839	0.687275	0.740514	0.788924
18.22	0.393257	0.637589	0.689236	0.739145	0.787066
18.23	0.395825	0.638917	0.687551	0.740843	0.789394
18.24	0.393422	0.637756	0.689785	0.73975	0.787766
18.25	0.396138	0.639432	0.688637	0.741181	0.789834
18.26	0.393611	0.637926	0.689431	0.740462	0.787879
18.27	0.396393	0.639915	0.688856	0.741549	0.79064
18.28	0.393812	0.638172	0.690053	0.741089	0.788464
18.29	0.396588	0.639534	0.689113	0.741816	0.791185
18.3	0.394073	0.639219	0.69062	0.741733	0.789032
18.31	0.396817	0.640028	0.689355	0.742128	0.791597
18.32	0.394359	0.639353	0.691188	0.741489	0.789638
18.33	0.396964	0.640607	0.689635	0.743265	0.792096
18.34	0.394672	0.639538	0.691751	0.742105	0.790335
18.35	0.397248	0.641107	0.689964	0.743578	0.792548
18.36	0.394736	0.639709	0.691443	0.742711	0.79102
18.37	0.397499	0.641604	0.691001	0.743895	0.793355
18.38	0.394963	0.639894	0.691964	0.743399	0.791107
18.39	0.397758	0.64208	0.691196	0.744236	0.793844
18.4	0.395182	0.640971	0.69258	0.744054	0.791663
18.41	0.397932	0.641727	0.691457	0.744521	0.794317
18.42	0.395442	0.641138	0.693119	0.743783	0.792241
18.43	0.398119	0.642222	0.691692	0.745621	0.794761
18.44	0.395768	0.641286	0.693694	0.744405	0.792904
18.45	0.398284	0.642791	0.692008	0.745987	0.795248
18.46	0.39588	0.641488	0.69424	0.745076	0.79356
18.47	0.39861	0.643275	0.69308	0.746334	0.795953
18.48	0.39605	0.641653	0.693918	0.745737	0.793676
18.49	0.398835	0.643762	0.693299	0.746634	0.796437
18.5	0.396275	0.641875	0.694471	0.746357	0.794236
18.51	0.399051	0.643342	0.693519	0.746935	0.796968
18.52	0.396528	0.64289	0.695061	0.747047	0.794823
18.53	0.399239	0.643892	0.693781	0.748046	0.797421
18.54	0.396803	0.643048	0.695618	0.746719	0.795452
18.55	0.399394	0.644419	0.694034	0.748338	0.797899
18.56	0.397	0.643218	0.696137	0.747334	0.796086
18.57	0.399709	0.644923	0.69513	0.74867	0.798308
18.58	0.397151	0.643395	0.695781	0.747982	0.796297
18.59	0.3999	0.64541	0.695355	0.748986	0.799087
18.6	0.39736	0.643601	0.696363	0.748653	0.796811
18.61	0.40017	0.644975	0.695587	0.7493	0.799555
18.62	0.397611	0.644638	0.696964	0.749285	0.797398
18.63	0.400352	0.645517	0.695825	0.749579	0.800094
18.64	0.397906	0.644778	0.697492	0.74902	0.798009
18.65	0.400553	0.646026	0.69607	0.750729	0.80054
18.66	0.398205	0.644954	0.698072	0.749642	0.798648
18.67	0.400777	0.64658	0.696356	0.751045	0.801002
18.68	0.398288	0.645118	0.697674	0.750291	0.799286
18.69	0.40104	0.647016	0.697419	0.751369	0.801697
18.7	0.398488	0.645312	0.698253	0.750922	0.799442
18.71	0.401285	0.647554	0.697625	0.751653	0.80221
18.72	0.398736	0.646385	0.698806	0.751582	0.799956
18.73	0.401499	0.647125	0.697864	0.751962	0.80268
18.74	0.398963	0.64652	0.699433	0.751307	0.80057
18.75	0.401649	0.647681	0.698122	0.753067	0.803198
18.76	0.399289	0.646685	0.699933	0.751915	0.801212
18.77	0.401844	0.648175	0.698354	0.753385	0.803648
18.78	0.399413	0.646861	0.700493	0.752531	0.801784
18.79	0.402111	0.648719	0.699471	0.753694	0.804233
18.8	0.399582	0.647054	0.700109	0.753183	0.801948
18.81	0.402371	0.649172	0.699671	0.753998	0.804731
18.82	0.399814	0.64728	0.700704	0.753812	0.802509
18.83	0.402605	0.648788	0.699911	0.754274	0.805294
18.84	0.400068	0.648274	0.701274	0.75446	0.803104
18.85	0.402783	0.649274	0.700134	0.755393	0.805779
18.86	0.400329	0.648399	0.701835	0.754193	0.803684
18.87	0.40294	0.649813	0.700392	0.755742	0.80623
18.88	0.40052	0.648574	0.702384	0.754776	0.804304
18.89	0.4032	0.650301	0.701525	0.756005	0.806673
18.9	0.400701	0.648761	0.702	0.755418	0.80457
18.91	0.403465	0.65082	0.701733	0.756331	0.807326
18.92	0.400887	0.648998	0.70257	0.756067	0.805045
18.93	0.403678	0.650395	0.701948	0.756618	0.807828
18.94	0.401148	0.649997	0.703176	0.756724	0.805607
18.95	0.403917	0.650883	0.702185	0.756915	0.808346
18.96	0.401412	0.650121	0.703706	0.756411	0.806216
18.97	0.404064	0.651425	0.702407	0.75803	0.808836
18.98	0.401709	0.650313	0.704267	0.757049	0.806767
18.99	0.404288	0.651952	0.702691	0.758364	0.809236
19	0.401777	0.650474	0.703876	0.757663	0.807447
19.01	0.404497	0.652428	0.703772	0.758644	0.809939
19.02	0.401995	0.650676	0.704401	0.758302	0.807654
19.03	0.40482	0.652907	0.703972	0.758933	0.81041
19.04	0.402251	0.651725	0.705042	0.758923	0.808185
19.05	0.405006	0.652544	0.704221	0.759211	0.81097
19.06	0.402462	0.651881	0.705574	0.758652	0.808745
19.07	0.405167	0.653035	0.704427	0.760347	0.811401
19.08	0.402754	0.652021	0.706141	0.75926	0.809311
19.09	0.405345	0.653583	0.704672	0.760662	0.811878
19.1	0.402955	0.652199	0.706647	0.759907	0.809901
19.11	0.405672	0.654051	0.705772	0.760971	0.812399
19.12	0.403126	0.652403	0.70626	0.760539	0.810133
19.13	0.405883	0.654576	0.705989	0.761258	0.812894
19.14	0.403347	0.652602	0.70683	0.761184	0.810644
19.15	0.406139	0.654092	0.706215	0.761534	0.81344
19.16	0.403567	0.65356	0.707445	0.761799	0.811225
19.17	0.406286	0.654637	0.706451	0.762633	0.813962
19.18	0.403828	0.653731	0.707981	0.761506	0.811772
19.19	0.406463	0.655155	0.70667	0.762968	0.814395
19.2	0.404022	0.653889	0.708535	0.762113	0.812379
19.21	0.406664	0.655659	0.707815	0.763251	0.814873
19.22	0.404171	0.65407	0.708096	0.76273	0.812723
19.23	0.406932	0.65613	0.70801	0.763539	0.815444
19.24	0.404392	0.654303	0.708689	0.763394	0.813174
19.25	0.407188	0.65575	0.708232	0.763829	0.815961
19.26	0.404606	0.655316	0.709275	0.763997	0.81372
19.27	0.407368	0.656239	0.708441	0.764089	0.816484
19.28	0.404883	0.655439	0.709814	0.763701	0.814268
19.29	0.407573	0.656779	0.70866	0.765239	0.816945
19.3	0.405163	0.655616	0.710376	0.764302	0.814795
19.31	0.407744	0.657283	0.708916	0.765519	0.817355
19.32	0.405312	0.655781	0.709942	0.764932	0.815372
19.33	0.408048	0.657766	0.710038	0.765811	0.817904
19.34	0.405503	0.655981	0.710531	0.765546	0.815714
19.35	0.408268	0.658226	0.710244	0.766093	0.818485
19.36	0.405734	0.656988	0.711111	0.766223	0.816182
19.37	0.408534	0.657819	0.710464	0.766389	0.818943
19.38	0.405964	0.657128	0.711697	0.765889	0.816731
19.39	0.408664	0.658342	0.710664	0.767488	0.819485
19.4	0.406233	0.657274	0.712192	0.766503	0.817274
19.41	0.408833	0.658828	0.710875	0.7678	0.819894
19.42	0.406391	0.65744	0.712763	0.767113	0.817843
19.43	0.409057	0.659344	0.712033	0.768078	0.820398
19.44	0.406554	0.657642	0.712339	0.767756	0.81821
19.45	0.409329	0.659807	0.712234	0.768375	0.820938
19.46	0.40676	0.657843	0.712933	0.768376	0.818688
19.47	0.409548	0.65939	0.71243	0.768618	0.821452
19.48	0.407011	0.65881	0.713453	0.768991	0.819179
19.49	0.409765	0.659891	0.712628	0.769741	0.821945
19.5	0.407268	0.658977	0.714045	0.768693	0.819738
19.51	0.409918	0.660472	0.712863	0.770069	0.822435
19.52	0.407504	0.659153	0.714578	0.769306	0.820255
19.53	0.41015	0.660917	0.714014	0.770333	0.82283
19.54	0.407667	0.659309	0.714151	0.769888	0.820709
19.55	0.410387	0.661415	0.714218	0.770608	0.823434
19.56	0.407857	0.659534	0.714696	0.770574	0.8212
19.57	0.41065	0.660977	0.71441	0.770913	0.823933
19.58	0.408057	0.660513	0.715321	0.771179	0.82168
19.59	0.410818	0.661491	0.714621	0.771143	0.824473
19.6	0.408315	0.660668	0.715809	0.770824	0.822232
19.61	0.411029	0.66203	0.714801	0.772281	0.824942
19.62	0.408622	0.660843	0.716389	0.771469	0.822704
19.63	0.411208	0.662541	0.715073	0.772586	0.825342
19.64	0.408762	0.660995	0.715957	0.772058	0.823273
19.65	0.411454	0.662979	0.716191	0.772836	0.825822
19.66	0.408945	0.661175	0.716469	0.772699	0.823629
19.67	0.411726	0.663456	0.716331	0.773123	0.826333
19.68	0.409139	0.662196	0.717029	0.773307	0.824084
19.69	0.411909	0.663051	0.716551	0.773372	0.826859
19.7	0.409376	0.662338	0.717607	0.772996	0.824568
19.71	0.412122	0.66359	0.716759	0.774512	0.827316
19.72	0.409638	0.662509	0.718176	0.773581	0.8251
19.73	0.412265	0.664109	0.716988	0.774773	0.827833
19.74	0.409863	0.662659	0.718706	0.7742	0.825677
19.75	0.412538	0.664547	0.718124	0.775073	0.828206
19.76	0.410033	0.662835	0.718267	0.774824	0.826085
19.77	0.412777	0.66505	0.71833	0.775339	0.828761
19.78	0.410227	0.663057	0.718839	0.775482	0.82654
19.79	0.413016	0.664608	0.718533	0.775625	0.829281
19.8	0.410442	0.663998	0.719426	0.77607	0.827034
19.81	0.413199	0.66513	0.718728	0.776702	0.829813
19.82	0.410719	0.664175	0.71995	0.775731	0.827549
19.83	0.4134	0.665673	0.71895	0.777013	0.83028
19.84	0.410958	0.664344	0.720557	0.776346	0.828055
19.85	0.413537	0.666152	0.720124	0.777285	0.830706
19.86	0.411107	0.664484	0.720037	0.776959	0.828545
19.87	0.413864	0.666578	0.720274	0.777548	0.831168
19.88	0.411346	0.664705	0.72062	0.777579	0.829015
19.89	0.414112	0.666207	0.720496	0.77782	0.831723
19.9	0.411524	0.665705	0.721209	0.778213	0.829443
19.91	0.414289	0.666684	0.720691	0.778063	0.832184
19.92	0.411753	0.665824	0.72175	0.777827	0.829929
19.93	0.414475	0.667231	0.720875	0.779177	0.832713
19.94	0.412059	0.665979	0.722294	0.778452	0.830473
19.95	0.414645	0.66766	0.721115	0.779482	0.833167
19.96	0.412216	0.666117	0.721846	0.779075	0.83095
19.97	0.414879	0.668158	0.722238	0.779739	0.83347
19.98	0.41237	0.66633	0.722337	0.77968	0.831387
19.99	0.415137	0.668612	0.722372	0.779995	0.834078
[truncated: 20,273 more rows]

## Sheet: Fig. 4d
Cycle	Volumetric capacity	Retention efficiency
1	1.88165	0.435601
2	0.819647	0.866199
3	0.709978	0.926301
4	0.657653	0.942449
5	0.619805	0.958906
6	0.594335	0.967322
7	0.574913	0.986129
8	0.566939	0.96907
9	0.549403	0.982615
10	0.539852	1.29491
11	0.699057	0.805342
12	0.56298	0.96038
13	0.540675	0.965893
14	0.522234	0.983322
15	0.513524	0.983666
16	0.505136	0.983219
17	0.496659	0.996138
18	0.494741	0.99044
19	0.490011	0.98845
20	0.484351	0.991083
21	0.480033	0.988346
22	0.474438	0.994663
23	0.471906	0.994243
24	0.469189	0.999734
25	0.469065	0.998574
26	0.468396	0.993205
27	0.465213	0.996989
28	0.463812	0.995265
29	0.461616	0.994613
30	0.459129	0.986776
31	0.453058	1.00272
32	0.454291	0.999741
33	0.454173	0.989979
34	0.449622	0.994647
35	0.447215	1.00304
36	0.448575	0.989479
37	0.443856	0.996698
38	0.44239	1.00006
39	0.442416	0.990191
40	0.438076	0.999994
41	0.438074	0.996453
42	0.43652	0.993979
43	0.433892	1.00388
44	0.435574	0.993882
45	0.43291	0.996432
46	0.431365	0.996147
47	0.429703	1.0028
48	0.430904	0.995501
49	0.428966	1.00158
50	0.429643	0.990362
51	0.425502	1.00293
52	0.426748	0.987662
53	0.421483	1.00093
54	0.421874	0.996442
55	0.420373	0.994861
56	0.418213	1.00204
57	0.419065	0.996016
58	0.417395	1.00129
59	0.417936	0.996391
60	0.416427	0.999463
61	0.416204	0.998712
62	0.415668	0.998564
63	0.415071	1.00204
64	0.415918	0.998246
65	0.415189	0.995361
66	0.413263	0.999006
67	0.412852	0.998242
68	0.412126	1.00661
69	0.414851	0.996704
70	0.413484	0.986976
71	0.408098	1.0056
72	0.410385	0.997048
73	0.409174	0.997726
74	0.408244	0.997812
75	0.40735	0.998212
76	0.406622	0.99701
77	0.405406	0.998629
78	0.40485	1.00732
79	0.407813	1.00052
80	0.408025	0.99472
81	0.405871	0.993183
82	0.403104	1.00784
83	0.406266	0.995475
84	0.404427	0.99282
85	0.401523	1.00762
86	0.404584	0.993847
87	0.402095	1.00144
88	0.402675	0.998474
89	0.40206	0.999165
90	0.401725	0.997633
91	0.400774	1.00431
92	0.402502	0.99645
93	0.401073	0.996724
94	0.399759	0.999138
95	0.399415	0.999521
96	0.399224	0.995794
97	0.397544	1.00752
98	0.400532	0.995714
99	0.398815	1.00418
100	0.400482	0.991985
101	0.397272	0.996482
102	0.395875	1.0031
103	0.397102	0.99985
104	0.397042	0.999274
105	0.396754	1.00078
106	0.397062	0.995417
107	0.395242	1.00105
108	0.395658	1.00175
109	0.396351	0.991031
110	0.392797	1.00032
111	0.392921	1.00353
112	0.394306	0.996448
113	0.392906	0.995544
114	0.391155	1.00348
115	0.392515	0.997219
116	0.391424	1.00108
117	0.391845	0.995708
118	0.390163	1.00087
119	0.390502	1.0014
120	0.39105	0.998295
121	0.390383	1.00035
122	0.390519	0.995058
123	0.388589	1.00512
124	0.390578	0.99963
125	0.390433	0.996836
126	0.389198	1.00189
127	0.389932	0.995328
128	0.38811	0.99784
129	0.387272	0.995275
130	0.385442	0.994853
131	0.383458	1.00923
132	0.386999	0.995926
133	0.385422	0.994852
134	0.383438	1.00555
135	0.385567	0.997432
136	0.384577	1.00699
137	0.387266	0.994372
138	0.385087	1.0019
139	0.385818	0.999584
140	0.385657	0.999056
141	0.385293	1.00101
142	0.385683	0.996092
143	0.384175	0.997881
144	0.383361	0.994615
145	0.381297	1.00696
146	0.383949	1.00011
147	0.383991	0.993389
148	0.381452	1.00528
149	0.383465	1.00111
150	0.383892	0.993545
151	0.381414	1.00203
152	0.382189	1.00445
153	0.38389	0.994515
154	0.381784	0.998394
155	0.381171	1.00474
156	0.38298	1.0019
157	0.383709	0.995433
158	0.381957	0.998602
159	0.381423	1.00283
160	0.382503	0.996292
161	0.381085	0.9996
162	0.380932	0.991753
163	0.377791	1.00178
164	0.378463	1.00692
165	0.381082	0.989863
166	0.377219	0.996236
167	0.375799	1.00593
168	0.378028	1.002
169	0.378783	0.999192
170	0.378477	0.996963
171	0.377328	0.997607
172	0.376425	0.996695
173	0.375181	1.00007
174	0.375209	0.999825
175	0.375143	1.00447
176	0.376819	0.995684
177	0.375192	1.00287
178	0.376271	0.999305
179	0.376009	0.998414
180	0.375413	1.0012
181	0.375863	0.995137
182	0.374036	1.00118
183	0.374478	1.00429
184	0.376083	0.996705
185	0.374844	1.00066
186	0.375091	0.99771
187	0.374232	0.997531
188	0.373308	1.00197
189	0.374043	1.00004
190	0.374059	1.00231
191	0.374924	1.00158
192	0.375517	0.997405
193	0.374542	0.998317
194	0.373912	1.00002
195	0.37392	0.998908
196	0.373511	0.999062
197	0.373161	1.00076
198	0.373446	1.00098
199	0.373814	0.99877
200	0.373354	0.999501
201	0.373168	1.00176
202	0.373825	1.0007
203	0.374088	0.99735
204	0.373097	1.00418
205	0.374655	0.996947
206	0.373511	1.00228
207	0.374362	1.00167
208	0.374988	0.992739
209	0.372266	0.999438
210	0.372056	1.00192
211	0.372771	0.997702
212	0.371915	1.00072
213	0.372184	1.00267
214	0.373176	0.995083
215	0.371341	1.00697
216	0.373928	1.0061
217	0.376211	0.991041
218	0.37284	0.998182
219	0.372162	1.00334
220	0.373406	0.995584
221	0.371757	1.00555
222	0.37382	0.99981
223	0.373749	0.991071
224	0.370412	1.00413
225	0.371942	0.997966
226	0.371186	1.00469
227	0.372928	1.00123
228	0.373387	0.997481
229	0.372447	0.993562
230	0.370049	1.00219
231	0.37086	0.996892
232	0.369707	1.00318
233	0.370881	0.996111
234	0.369439	1.00036
235	0.369573	1.00397
236	0.371041	1.0004
237	0.371191	1.00286
238	0.372252	0.998617
239	0.371737	0.998004
240	0.370995	1.00325
241	0.372201	0.992953
242	0.369578	1.00458
243	0.371269	1.00252
244	0.372205	0.995482
245	0.370523	1.00324
246	0.371723	1.00035
247	0.371851	1.00421
248	0.373416	0.989831
249	0.369619	1.00109
250	0.370023	1.0046
251	0.371725	0.994749
252	0.369773	0.999697
253	0.369661	1.00549
254	0.37169	0.994281
255	0.369564	1.00564
256	0.371648	0.997969
257	0.370893	0.998667
258	0.370399	1.00096
259	0.370753	1.00074
260	0.371027	0.996428
261	0.369702	1.00535
262	0.371681	0.995477
263	0.37	0.99669
264	0.368776	1.00232
265	0.369631	1.0019
266	0.370331	0.999821
267	0.370265	1.00261
268	0.371232	0.993049
269	0.368652	1.00504
270	0.370508	0.999371
271	0.370275	0.996893
272	0.369125	1.00757
273	0.371918	1.00162
274	0.37252	0.993415
275	0.370066	0.997738
276	0.369229	1.0054
277	0.371225	0.993587
278	0.368844	1.00484
279	0.37063	0.997742
280	0.369793	1.00131
281	0.370279	1.00196
282	0.371006	0.9975
283	0.370078	1.00277
284	0.371101	0.993238
285	0.368592	0.997934
286	0.367831	0.999513
287	0.367652	0.999579
288	0.367497	1.00119
289	0.367934	0.999011
290	0.36757	0.996475
291	0.366274	0.999175
292	0.365972	1.00545
293	0.367968	1.0045
294	0.369622	0.997276
295	0.368616	1.00077
296	0.368899	0.994625
297	0.366916	1.00077
298	0.367198	0.996734
299	0.365999	1.00505
300	0.367847	0.996176
301	0.366441	1.00047
302	0.366612	1.00159
303	0.367193	0.996797
304	0.366017	0.999948
305	0.365998	0.997271
306	0.364999	0.999371
307	0.36477	1.00388
308	0.366186	0.998533
309	0.365649	1.00046
310	0.365816	0.995999
311	0.364352	1.00834
312	0.367393	1.00068
313	0.367641	0.999478
314	0.367449	0.997869
315	0.366666	1.00334
316	0.367888	0.993583
317	0.365527	1.00516
318	0.367413	1.00132
319	0.367898	0.996953
320	0.366777	0.998611
321	0.366268	1.00375
322	0.36764	0.999495
323	0.367455	1.00085
324	0.367766	0.999269
325	0.367497	0.998039
326	0.366776	1.00161
327	0.367366	0.990697
328	0.363948	1.00098
329	0.364306	1.00222
330	0.365114	1.00147
331	0.365652	0.99664
332	0.364424	1.00023
333	0.364508	1.00301
334	0.365606	0.997352
335	0.364637	0.998902
336	0.364237	1.00652
337	0.366614	0.994781
338	0.3647	1.00083
339	0.365003	0.996867
340	0.363859	1.00022
341	0.363939	1.00126
342	0.364397	0.999081
343	0.364062	1.00107
344	0.364453	1.00082
345	0.364752	0.999941
346	0.36473	1.00313
347	0.365872	0.996087
348	0.36444	1.00012
349	0.364485	1.00188
350	0.36517	0.993625
351	0.362842	1.00198
352	0.363559	1.00489
353	0.365336	0.998042
354	0.36462	0.997098
355	0.363562	1.0038
356	0.364945	1.0007
357	0.365201	1.00086
358	0.365514	0.993087
359	0.362988	1.00191
360	0.363682	1.00086
361	0.363995	0.996772
362	0.36282	0.998529
363	0.362286	1.00312
364	0.363417	1.00205
365	0.364161	0.99521
366	0.362417	0.999804
367	0.362346	1.00063
368	0.362573	0.998765
369	0.362125	1.0032
370	0.363283	1.00609
371	0.365495	0.996911
372	0.364366	0.99837
373	0.363772	0.997612
374	0.362904	1.002
375	0.363628	0.99453
376	0.361639	1.00547
377	0.363618	1.00087
378	0.363934	0.993888
379	0.36171	0.99844
380	0.361146	1.00363
381	0.362458	1.00755
382	0.365196	0.995011
383	0.363374	0.999106
384	0.363049	0.999762
385	0.362963	1.002
386	0.363689	1.002
387	0.364416	0.999853
388	0.364362	0.992956
389	0.361796	1.00473
390	0.363508	1.00409
391	0.364995	0.994591
392	0.363021	0.999982
393	0.363014	0.999074
394	0.362678	1.00717
395	0.365278	0.995463
396	0.36362	0.996234
397	0.362251	1.00224
398	0.363064	1.00462
399	0.36474	1.00079
400	0.365027	0.992588
401	0.362321	1.006
402	0.364496	0.995615
403	0.362898	0.999209
404	0.362611	0.99923
405	0.362332	0.997665
406	0.361486	1.00036
407	0.361618	0.998971
408	0.361246	1.00392
409	0.362663	0.995428
410	0.361005	0.998468
411	0.360452	1.00281
412	0.361465	1.00553
413	0.363465	0.99642
414	0.362163	0.998144
415	0.361491	1.00221
416	0.362289	0.999699
417	0.36218	0.999286
418	0.361922	1.00064
419	0.362154	0.99882
420	0.361727	1.00129
421	0.362193	1.00087
422	0.362508	0.998643
423	0.362016	1.00453
424	0.363658	0.994857
425	0.361787	0.997022
426	0.36071	1.00343
427	0.361946	1.00144
428	0.362466	0.99742
429	0.361531	1.00288
430	0.36257	1.00181
431	0.363225	0.996593
432	0.361988	0.996006
433	0.360542	1.005
434	0.362345	0.999223
435	0.362063	1.00194
436	0.362765	1.00116
437	0.363186	0.99837
438	0.362594	1.00101
439	0.36296	0.995872
440	0.361462	1.00411
441	0.362947	0.999393
442	0.362726	0.998572
443	0.362208	1.00217
444	0.362994	0.99852
445	0.362457	1.00442
446	0.364059	0.993534
447	0.361705	0.998161
448	0.36104	1.00521
449	0.362922	1.00192
450	0.36362	0.997295
451	0.362637	1.00082
452	0.362934	0.999828
453	0.362871	0.998307
454	0.362257	1.00452
455	0.363893	0.995569
456	0.362281	0.998161
457	0.361615	1.00168
458	0.362221	1.0022
459	0.363019	0.998544
460	0.362491	0.997239
461	0.36149	1.00374
462	0.362843	0.996372
463	0.361526	1.00036
464	0.361655	1.00421
465	0.363177	0.9939
466	0.360961	0.999037
467	0.360614	1.00066
468	0.360851	0.998489
469	0.360306	0.998459
470	0.359751	1.00289
471	0.360792	1.00257
472	0.36172	1.00053
473	0.361912	0.996961
474	0.360812	0.997908
475	0.360057	0.999172
476	0.359759	1.00524
477	0.361645	1.00241
478	0.362516	0.997477
479	0.361601	0.999322
480	0.361356	0.994266
481	0.359284	1.00582
482	0.361376	1.00215
483	0.362153	0.997753
484	0.361339	0.994895
485	0.359494	1.00648
486	0.361824	1.00057
487	0.362031	0.999735
488	0.361935	0.998367
489	0.361344	1.00778
490	0.364157	0.996105
491	0.362738	0.996489
492	0.361465	1.00248
493	0.362361	0.995271
494	0.360648	1.00193
495	0.361342	1.00267
496	0.362306	1.00099
497	0.362665	1.00014
498	0.362716	1.00108
499	0.363109	0.994578
500	0.361141	1.00482
501	0.362883	0.995464
502	0.361237	0.999576
503	0.361084	1.0026
504	0.362024	1.00514
505	0.363884	0.997674
506	0.363037	0.999657
507	0.362913	0.99865
508	0.362423	1.00139
509	0.362928	0.996482
510	0.361651	0.998389
511	0.361068	1.0037
512	0.362405	0.997307
513	0.361429	1.00369
514	0.362764	0.997741
515	0.361945	1.00137
516	0.362439	0.997888
517	0.361674	1.00042
518	0.361827	1.00246
519	0.362717	1.00116
520	0.363137	0.993685
521	0.360844	0.996168
522	0.359461	1.00196
523	0.360166	1.00134
524	0.360649	1.0007
525	0.360901	0.997622
526	0.360042	1.00473
527	0.361746	0.997921
528	0.360994	1.00306
529	0.362099	0.998696
530	0.361627	1.00039
531	0.361767	0.998196
532	0.361114	0.999259
533	0.360847	0.99942
534	0.360637	1.00224
535	0.361444	1.00204
536	0.362181	0.993828
537	0.359946	1.00006
538	0.359966	1.00312
539	0.361091	1.00106
540	0.361473	0.999545
541	0.361308	0.998914
542	0.360916	0.99748
543	0.360007	1.00064
544	0.360237	0.996559
545	0.358998	1.01067
546	0.362829	0.999226
547	0.362548	0.9927
548	0.359901	1.00582
549	0.361997	0.99893
550	0.36161	0.994249
551	0.35953	1.00283
552	0.360547	0.99905
553	0.360205	0.999631
554	0.360072	1.00316
555	0.361208	1.00052
556	0.361395	1.0029
557	0.362443	0.995464
558	0.360799	0.997405
559	0.359863	1.00286
560	0.360893	1.00186
561	0.361564	0.999112
562	0.361243	1.0009
563	0.36157	0.997395
564	0.360628	0.998893
565	0.360228	1.00026
566	0.360322	1.00008
567	0.360351	1.00251
568	0.361256	0.998138
569	0.360583	1.00247
570	0.361472	0.99756
571	0.36059	1.0023
572	0.36142	1.00225
573	0.362233	0.993321
574	0.359813	1.00316
575	0.36095	1.00171
576	0.361568	1.00264
577	0.362524	0.994096
578	0.360384	1.00378
579	0.361745	0.994371
580	0.359708	1.00436
581	0.361275	0.998942
582	0.360893	0.997439
583	0.359969	1.00212
584	0.360732	1.00265
585	0.361689	1.00152
586	0.362238	1.00064
587	0.362469	0.996816
588	0.361315	0.997827
589	0.36053	0.999379
590	0.360306	1.0002
591	0.360379	1.00388
592	0.361776	0.996415
593	0.360479	1.00047
594	0.360647	1.00054
595	0.360841	0.998505
596	0.360301	1.00263
597	0.361249	0.99976
598	0.361162	1.00084
599	0.361466	0.996691
600	0.36027	0.998795
601	0.359836	1.0068
602	0.362283	0.994622
603	0.360334	0.997788
604	0.359537	1.0027
605	0.360508	1.0011
606	0.360905	1.00299
607	0.361983	0.99557
608	0.36038	1.00493
609	0.362156	0.996859
610	0.361018	1.00056
611	0.361219	0.998166
612	0.360557	1.00219
613	0.361347	1.00063
614	0.361575	0.997928
615	0.360826	0.999123
616	0.360509	1.00482
617	0.362246	0.99629
618	0.360902	1.00029
619	0.361008	0.997232
620	0.360009	1.00285
621	0.361035	1.00085
622	0.361344	0.995986
623	0.359893	1.00167
624	0.360493	1.00439
625	0.362077	0.997887
626	0.361312	0.996842
627	0.360171	0.998634
628	0.359679	1.00082
629	0.359975	1.00054
630	0.36017	1.00229
631	0.360996	1.00216
632	0.361777	0.999822
633	0.361713	0.998108
634	0.361029	1.00091
635	0.361355	0.997577
636	0.36048	0.997985
637	0.359754	1.00157
638	0.360319	0.998864
639	0.35991	1.00433
640	0.361467	0.997928
641	0.360718	1.00374
642	0.362066	0.998564
643	0.361546	0.996594
644	0.360315	1.00094
645	0.360653	0.997686
646	0.359819	1.00799
647	0.362695	0.99673
648	0.361509	1.00177
649	0.362149	0.994334
650	0.360098	0.997547
651	0.359214	0.999818
652	0.359149	1.00151
653	0.359692	1.00023
654	0.359775	1.00141
655	0.360283	0.997063
656	0.359225	0.999221
657	0.358945	1.00167
658	0.359543	0.999386
659	0.359322	1.00173
660	0.359944	1.00025
661	0.360033	0.999819
662	0.359968	1.00051
663	0.360151	1.00134
664	0.360635	0.996977
665	0.359545	0.997798
666	0.358754	0.998657
667	0.358272	1.00362
668	0.359569	1.00626
669	0.361821	1.00019
670	0.361891	0.993227
671	0.35944	1.00324
672	0.360604	0.997316
673	0.359636	1.00031
674	0.359747	1.00129
675	0.360213	0.999568
676	0.360057	1.00194
677	0.360756	0.999175
678	0.360458	0.996968
679	0.359365	1.00349
680	0.36062	0.998567
681	0.360103	0.998488
682	0.359558	1.00365
683	0.360872	0.999905
684	0.360838	0.997395
685	0.359898	0.999697
686	0.359789	0.997995
687	0.359067	1.00399
688	0.360499	0.99549
689	0.358874	1.00234
690	0.359713	0.997517
691	0.35882	1.00156
692	0.359381	1.00356
693	0.360659	1.00189
694	0.361342	0.998256
695	0.360711	0.998734
696	0.360254	0.996428
697	0.358967	0.997837
698	0.358191	1.00865
699	0.361291	0.997382
700	0.360345	0.994417
701	0.358333	1.0035
702	0.359587	1.00627
703	0.361841	0.993102
704	0.359345	0.997242
705	0.358354	0.997643
706	0.35751	0.999893
707	0.357472	1.003
708	0.358545	1.00056
709	0.358745	0.999834
710	0.358686	1.00021
711	0.358761	1.00042
712	0.358911	1.00073
713	0.359173	1.0015
714	0.359711	1.00576
715	0.361782	0.992013
716	0.358893	1.00003
717	0.358905	0.9988
718	0.358474	1.0018
719	0.35912	0.999487
720	0.358936	1.00415
721	0.360426	0.99918
722	0.360131	0.997015
723	0.359056	0.999312
724	0.358809	0.999413
725	0.358598	1.00154
726	0.359149	1.00106
727	0.359531	0.998327
728	0.35893	0.999853
729	0.358877	0.999803
730	0.358806	0.998776
731	0.358367	1.00184
732	0.359027	0.999546
733	0.358864	0.998011
734	0.35815	0.998885
735	0.357751	1.00096
736	0.358095	1.00403
737	0.359537	0.999074
738	0.359204	1.00107
739	0.359588	0.994874
740	0.357745	1.00134
741	0.358223	1.00269
742	0.359187	0.996146
743	0.357802	1.00351
744	0.359057	0.996735
745	0.357885	1.00247
746	0.358769	1.00273
747	0.35975	0.996666
748	0.35855	0.994784
749	0.35668	1.00853
750	0.359722	1.00055
751	0.359921	1.00072
752	0.36018	0.995584
753	0.35859	0.998819
754	0.358166	1.00093
755	0.3585	1.00199
756	0.359215	0.994361
757	0.357189	0.997885
758	0.356434	1.00098
759	0.356784	0.999876
760	0.35674	1.00306
761	0.35783	1.00002
762	0.357837	0.996215
763	0.356483	1.00025
764	0.356571	1.00314
765	0.357689	1.00142
766	0.358197	1.00109
767	0.358588	0.997182
768	0.357577	0.997172
769	0.356566	1.00099
770	0.356918	0.996456
771	0.355653	1.00308
772	0.356748	1.0023
773	0.35757	0.997751
774	0.356765	1.00285
775	0.357782	1.00009
776	0.357816	0.999076
777	0.357485	0.995889
778	0.356015	1.00441
779	0.357585	0.997672
780	0.356752	0.998189
781	0.356106	1.00722
782	0.358676	0.996257
783	0.357334	0.998347
784	0.356743	1.00113
785	0.357147	0.999949
786	0.357129	0.999162
787	0.356829	0.998568
788	0.356319	1.00201
789	0.357033	0.998581
790	0.356527	1.00468
791	0.358195	0.997895
792	0.357441	1.00038
793	0.357578	0.999023
794	0.357229	0.995056
795	0.355463	0.996549
796	0.354236	1.00223
797	0.355026	1.00241
798	0.355883	0.999516
799	0.355711	0.999083
800	0.355385	0.999432
801	0.355183	1.0003
802	0.35529	0.997429
803	0.354376	1.00169
804	0.354975	0.998423
805	0.354415	0.999277
806	0.354159	0.998181
807	0.353515	1.00284
808	0.354518	1.00061
809	0.354734	1.00314
810	0.355849	0.996181
811	0.35449	1.00156
812	0.355045	0.996087
813	0.353655	1.00061
814	0.353872	1.00149
815	0.3544	1.00462
816	0.356037	0.993084
817	0.353574	1.00305
818	0.354652	0.998518
819	0.354126	1.00069
820	0.35437	1.00069
821	0.354614	0.997575
822	0.353754	1.00729
823	0.356331	0.996757
824	0.355176	0.999175
825	0.354883	1.00108
826	0.355267	0.998278
827	0.354655	0.999395
828	0.35444	0.997771
829	0.35365	1.00226
830	0.354448	1.00499
831	0.356216	1.00179
832	0.356853	0.997899
833	0.356104	0.997635
834	0.355261	0.998433
835	0.354705	0.999948
836	0.354686	0.999855
837	0.354635	1.00274
838	0.355606	1.00396
839	0.357016	0.996138
840	0.355637	0.996201
841	0.354286	1.00377
842	0.35562	0.996928
843	0.354528	0.999265
844	0.354267	1.00724
845	0.356833	0.996029
846	0.355416	0.995438
847	0.353795	1.00234
848	0.354624	0.999439
849	0.354426	1.00142
850	0.354929	0.993392
851	0.352584	1.00437
852	0.354126	0.999408
853	0.353917	1.00115
854	0.354325	1.00081
855	0.354613	0.997877
856	0.35386	1.00046
857	0.354021	0.997981
858	0.353307	1.00206
859	0.354033	1.00113
860	0.354433	1.00727
861	0.357009	0.994038
862	0.354881	1.00071
863	0.355131	0.99828
864	0.35452	1.00331
865	0.355694	0.998417
866	0.355131	1.00111
867	0.355525	0.996055
868	0.354123	1.00238
869	0.354964	1.00208
870	0.355704	0.998007
871	0.354995	0.998674
872	0.354524	0.999296
873	0.354274	1.00326
874	0.355429	0.998049
875	0.354735	0.999948
876	0.354717	1.00073
877	0.354974	1.0004
878	0.355115	0.999368
879	0.354891	0.997936
880	0.354159	1.00021
881	0.354232	1.00481
882	0.355935	0.995103
883	0.354192	0.999649
884	0.354068	0.998886
885	0.353673	1.00224
886	0.354465	0.995889
887	0.353007	1.00028
888	0.353105	1.004
889	0.354516	0.995891
890	0.353059	1.00343
891	0.354269	0.998115
892	0.353601	0.999906
893	0.353568	0.997956
894	0.352845	0.998145
895	0.35219	1.00484
896	0.353894	0.995769
897	0.352397	1.00874
898	0.355476	0.99591
899	0.354022	1.00613
900	0.356191	0.997552
901	0.355319	0.996688
902	0.354142	1.00303
903	0.355215	1.00555
904	0.357187	0.991235
905	0.354057	1.00979
906	0.357522	0.996132
907	0.356139	0.992477
908	0.35346	1.0048
909	0.355156	1.00287
910	0.356175	1.00117
911	0.356593	0.996286
912	0.355269	0.999171
913	0.354975	0.99406
914	0.352866	1.00214
915	0.35362	1.00343
916	0.354833	1.00231
917	0.355654	0.992873
918	0.353119	1.00912
919	0.356339	0.991284
920	0.353233	1.00042
921	0.35338	1.00128
922	0.353833	0.998987
923	0.353475	1.00007
924	0.353498	1.00439
925	0.35505	0.995337
926	0.353394	1.00362
927	0.354673	1.0043
928	0.356199	0.992631
929	0.353574	1.00109
930	0.353959	1.00347
931	0.355188	1.00468
932	0.356849	1.00107
933	0.357232	0.997243
934	0.356247	0.997985
935	0.355529	1.00254
936	0.356432	1.00083
937	0.356728	0.995933
938	0.355277	0.99628
939	0.353955	1.00311
940	0.355057	1.00381
941	0.356408	1.00177
942	0.35704	0.993087
943	0.354572	1.00077
944	0.354846	0.999871
945	0.3548	0.998257
946	0.354181	0.995166
947	0.35247	1.00375
948	0.353791	0.997738
949	0.352991	1.00137
950	0.353473	1.00194
951	0.35416	0.996396
952	0.352884	0.998229
953	0.352259	0.996639
954	0.351075	0.999405
955	0.350866	1.00646
956	0.353133	1.00315
957	0.354245	0.996458
958	0.35299	0.992936
959	0.350497	1.00667
960	0.352834	1.00612
961	0.354993	1.0019
962	0.355667	0.996814
963	0.354534	0.995135
964	0.352809	1.01509
965	0.358135	0.996504
966	0.356883	0.995607
967	0.355315	1.00167
968	0.355907	1.00599
969	0.358037	0.990889
970	0.354775	0.997999
971	0.354065	0.998234
972	0.35344	1.00371
973	0.35475	1.00044
974	0.354906	0.998624
975	0.354418	0.998923
976	0.354036	0.999538
977	0.353873	0.999362
978	0.353647	1.00037
979	0.353777	0.999525
980	0.353609	1.00021
981	0.353683	0.996266
982	0.352362	0.996892
983	0.351267	1.00203
984	0.35198	1.00725
985	0.354533	0.998039
986	0.353838	0.993327
987	0.351476	1.00747
988	0.354103	1.00543
989	0.356024	0.994437
990	0.354044	0.99773
991	0.35324	1.00649
992	0.355531	0.997174
993	0.354527	1.00088
994	0.354837	0.996302
995	0.353525	1.0005
996	0.353702	1.00278
997	0.354684	1.00774
998	0.35743	0.996602
999	0.356215	0.996997
1000	0.355145	1.00292

## Sheet: Fig. 5a
Voltage	2	3
0	-0.006691	-0.02342
0.001	-0.004822	-0.02649
0.002	0.05647	-0.02239
0.003	0.08732	-0.02469
0.004	0.1161	-0.02275
0.005	0.1486	-0.02315
0.006	0.1818	-0.02324
0.007	0.2153	-0.02183
0.008	0.2487	-0.02393
0.009	0.2818	-0.02042
0.01	0.3153	-0.0241
0.011	0.3481	-0.01943
0.012	0.382	-0.02412
0.013	0.4156	-0.01914
0.014	0.4497	-0.0232
0.015	0.4642	-0.01905
0.016	0.5266	-0.02143
0.017	0.5576	-0.01968
0.018	0.5851	-0.02059
0.019	0.6157	-0.02031
0.02	0.6304	-0.01883
0.021	0.6904	-0.02073
0.022	0.7211	-0.01736
0.023	0.7501	-0.0214
0.024	0.7817	-0.01657
0.025	0.8149	-0.02114
0.026	0.8484	-0.01593
0.027	0.8815	-0.02006
0.028	0.9149	-0.01637
0.029	0.9487	-0.01916
0.03	0.9637	-0.01691
0.031	1.025	-0.01746
0.032	1.057	-0.01761
0.033	1.087	-0.01602
0.034	1.119	-0.01839
0.035	1.153	-0.01477
0.036	1.186	-0.01846
0.037	1.22	-0.01344
0.038	1.253	-0.0181
0.039	1.288	-0.01344
0.04	1.321	-0.01754
0.041	1.355	-0.01363
0.042	1.388	-0.01585
0.043	1.422	-0.01398
0.044	1.455	-0.01449
0.045	1.489	-0.01469
0.046	1.522	-0.01301
0.047	1.555	-0.0152
0.048	1.587	-0.01166
0.049	1.621	-0.01562
0.05	1.654	-0.01078
0.051	1.687	-0.01553
0.052	1.721	-0.01051
0.053	1.754	-0.01466
0.054	1.769	-0.0107
0.055	1.828	-0.01331
0.056	1.861	-0.01128
0.057	1.89	-0.01177
0.058	1.922	-0.01187
0.059	1.955	-0.01014
0.06	1.987	-0.01264
0.061	2.02	-0.008806
0.062	2.053	-0.01295
0.063	2.086	-0.007824
0.064	2.119	-0.01259
0.065	2.152	-0.007525
0.066	2.185	-0.01158
0.067	2.218	-0.007824
0.068	2.251	-0.01026
0.069	2.285	-0.008464
0.07	2.318	-0.008973
0.071	2.351	-0.009261
0.072	2.384	-0.007632
0.073	2.418	-0.009744
0.074	2.451	-0.006179
0.075	2.484	-0.01017
0.076	2.517	-0.005216
0.077	2.551	-0.009991
0.078	2.585	-0.005032
0.079	2.601	-0.009078
0.08	2.658	-0.005204
0.081	2.693	-0.007843
0.082	2.722	-0.005868
0.083	2.754	-0.006247
0.084	2.787	-0.006401
0.085	2.82	-0.004547
0.086	2.854	-0.007176
0.087	2.887	-0.003445
0.088	2.903	-0.007565
0.089	2.96	-0.00244
0.09	2.995	-0.007158
0.091	3.024	-0.002178
0.092	3.038	-0.006195
0.093	3.094	-0.00256
0.094	3.128	-0.00479
0.095	3.157	-0.00316
0.096	3.188	-0.003551
0.097	3.221	-0.003884
0.098	3.253	-0.001969
0.099	3.286	-0.004495
0.1	3.319	-0.0006425
0.101	3.334	-0.004796
0.102	3.39	0.0001985
0.103	3.425	-0.00458
0.104	3.453	0.0005969
0.105	3.485	-0.003578
0.106	3.501	0.000352
0.107	3.556	-0.002244
0.108	3.591	-0.0003209
0.109	3.62	-0.0007852
0.11	3.635	-0.001088
0.111	3.69	0.0007277
0.112	3.726	-0.001751
0.113	3.754	0.001871
0.114	3.786	-0.001996
0.115	3.819	0.002943
0.116	3.852	-0.001663
0.117	3.885	0.003151
0.118	3.919	-0.0009701
0.119	3.951	0.002751
0.12	3.984	0.0005143
0.121	4.016	0.002344
0.122	4.05	0.002126
0.123	4.082	0.001709
0.124	4.115	0.003233
0.125	4.148	0.001136
0.126	4.181	0.004883
0.127	4.214	0.0007012
0.128	4.247	0.005581
0.129	4.28	0.0008704
0.13	4.313	0.005921
0.131	4.346	0.001848
0.132	4.379	0.005709
0.133	4.412	0.003092
0.134	4.445	0.004917
0.135	4.479	0.004727
0.136	4.512	0.004304
0.137	4.529	0.006104
0.138	4.582	0.003471
0.139	4.619	0.007311
0.14	4.647	0.003281
0.141	4.679	0.00823
0.142	4.712	0.003614
0.143	4.746	0.008353
0.144	4.779	0.004419
0.145	4.812	0.008173
0.146	4.845	0.005937
0.147	4.879	0.007613
0.148	4.912	0.007189
0.149	4.946	0.006827
0.15	4.98	0.008656
0.151	5.013	0.006362
0.152	5.047	0.01005
0.153	5.081	0.005962
0.154	5.115	0.01071
0.155	5.148	0.006158
0.156	5.181	0.01123
0.157	5.214	0.00719
0.158	5.247	0.01085
0.159	5.28	0.008292
0.16	5.313	0.01019
0.161	5.346	0.00981
0.162	5.379	0.009629
0.163	5.412	0.01156
0.164	5.445	0.009071
0.165	5.478	0.01263
0.166	5.511	0.00864
0.167	5.544	0.01369
0.168	5.578	0.009124
0.169	5.611	0.0138
0.17	5.644	0.009798
0.171	5.677	0.0134
0.172	5.71	0.01114
0.173	5.743	0.01274
0.174	5.776	0.01257
0.175	5.811	0.0121
0.176	5.844	0.01397
0.177	5.878	0.01147
0.178	5.912	0.01528
0.179	5.944	0.01125
0.18	5.978	0.01626
0.181	6.012	0.01142
0.182	6.045	0.01639
0.183	6.078	0.01235
0.184	6.112	0.01622
0.185	6.145	0.01389
0.186	6.164	0.01563
0.187	6.213	0.01509
0.188	6.253	0.01476
0.189	6.281	0.01671
0.19	6.314	0.01441
0.191	6.346	0.01807
0.192	6.379	0.01406
0.193	6.413	0.0187
0.194	6.446	0.01396
0.195	6.465	0.01904
0.196	6.514	0.01529
0.197	6.554	0.01875
0.198	6.583	0.01624
0.199	6.615	0.0179
0.2	6.648	0.01765
0.201	6.68	0.01732
0.202	6.713	0.01914
0.203	6.747	0.01694
0.204	6.78	0.02054
0.205	6.813	0.01636
0.206	6.847	0.02138
0.207	6.88	0.0168
0.208	6.899	0.02167
0.209	6.947	0.01773
0.21	6.987	0.0212
0.211	7.015	0.01902
0.212	7.047	0.02061
0.213	7.081	0.0207
0.214	7.114	0.01987
0.215	7.147	0.02188
0.216	7.18	0.01908
0.217	7.213	0.0232
0.218	7.246	0.01913
0.219	7.28	0.02408
0.22	7.314	0.01936
0.221	7.348	0.02416
0.222	7.381	0.02014
0.223	7.414	0.02373
0.224	7.448	0.02166
0.225	7.482	0.02316
0.226	7.514	0.0228
0.227	7.548	0.0224
0.228	7.581	0.02435
0.229	7.614	0.02189
0.23	7.647	0.0258
0.231	7.681	0.0216
0.232	7.714	0.02649
0.233	7.748	0.02191
0.234	7.781	0.02666
0.235	7.814	0.02281
0.236	7.847	0.02625
0.237	7.88	0.02428
0.238	7.913	0.02555
0.239	7.946	0.02577
0.24	7.98	0.025
0.241	8.014	0.02729
0.242	8.048	0.02428
0.243	8.082	0.02801
0.244	8.115	0.02416
0.245	8.148	0.02905
0.246	8.182	0.02445
0.247	8.203	0.02923
0.248	8.247	0.02563
0.249	8.29	0.02869
0.25	8.318	0.02667
0.251	8.35	0.02823
0.252	8.383	0.02812
0.253	8.416	0.02729
0.254	8.45	0.0295
0.255	8.483	0.0268
0.256	8.515	0.03119
0.257	8.548	0.02671
0.258	8.581	0.03171
0.259	8.613	0.02709
0.26	8.646	0.03182
0.261	8.679	0.02798
0.262	8.712	0.03137
0.263	8.744	0.02952
0.264	8.765	0.03062
0.265	8.807	0.03095
0.266	8.851	0.02999
0.267	8.88	0.03239
0.268	8.914	0.02956
0.269	8.945	0.03369
0.27	8.977	0.0292
0.271	9.01	0.03442
0.272	9.044	0.0298
0.273	9.078	0.03426
0.274	9.111	0.0306
0.275	9.134	0.03402
0.276	9.176	0.03205
0.277	9.221	0.03335
0.278	9.247	0.03343
0.279	9.279	0.03247
0.28	9.311	0.03486
0.281	9.342	0.03222
0.282	9.374	0.03618
0.283	9.407	0.03174
0.284	9.44	0.03683
0.285	9.475	0.0322
0.286	9.507	0.03692
0.287	9.539	0.0332
0.288	9.57	0.03636
0.289	9.605	0.03472
0.29	9.642	0.03564
0.291	9.673	0.03605
0.292	9.707	0.03499
0.293	9.741	0.03736
0.294	9.776	0.03461
0.295	9.808	0.03868
0.296	9.832	0.0343
0.297	9.871	0.03928
0.298	9.918	0.03472
0.299	9.946	0.03942
0.3	9.977	0.03576
0.301	10.01	0.03907
0.302	10.04	0.03703
0.303	10.07	0.03835
0.304	10.11	0.03856
0.305	10.14	0.03782
0.306	10.17	0.03995
0.307	10.21	0.03705
0.308	10.24	0.04116
0.309	10.28	0.03683
0.31	10.31	0.04202
0.311	10.34	0.03737
0.312	10.38	0.04213
0.313	10.41	0.03832
0.314	10.44	0.0416
0.315	10.48	0.03972
0.316	10.51	0.0409
0.317	10.53	0.041
0.318	10.57	0.04008
0.319	10.62	0.04307
0.32	10.64	0.03998
0.321	10.67	0.04373
0.322	10.71	0.03947
0.323	10.74	0.0445
0.324	10.77	0.03972
0.325	10.81	0.04455
0.326	10.84	0.04083
0.327	10.88	0.04411
0.328	10.91	0.04221
0.329	10.94	0.04341
0.33	10.97	0.04388
0.331	11.02	0.04281
0.332	11.05	0.04534
0.333	11.08	0.0422
0.334	11.11	0.04644
0.335	11.15	0.04186
0.336	11.18	0.04709
0.337	11.22	0.04233
0.338	11.25	0.04705
0.339	11.3	0.04323
0.34	11.33	0.04647
0.341	11.35	0.04475
0.342	11.38	0.04574
0.343	11.41	0.04603
0.344	11.45	0.04487
0.345	11.47	0.04762
0.346	11.51	0.04446
0.347	11.56	0.04868
0.348	11.58	0.04435
0.349	11.61	0.04927
0.35	11.65	0.0446
0.351	11.68	0.04946
0.352	11.71	0.0458
0.353	11.75	0.04892
0.354	11.78	0.04697
0.355	11.81	0.0482
0.356	11.85	0.04879
0.357	11.88	0.04761
0.358	11.91	0.05009
0.359	11.95	0.04704
0.36	11.98	0.05133
0.361	12.02	0.04678
0.362	12.05	0.05194
0.363	12.08	0.04715
0.364	12.11	0.05203
0.365	12.14	0.04839
0.366	12.18	0.05142
0.367	12.21	0.04951
0.368	12.24	0.05067
0.369	12.28	0.05131
0.37	12.31	0.05013
0.371	12.34	0.05268
0.372	12.38	0.0495
0.373	12.41	0.05363
0.374	12.45	0.04948
0.375	12.48	0.05454
0.376	12.51	0.04973
0.377	12.55	0.05443
0.378	12.58	0.0508
0.379	12.61	0.05399
0.38	12.65	0.05236
0.381	12.68	0.05316
0.382	12.71	0.05374
0.383	12.74	0.05251
0.384	12.78	0.05533
0.385	12.81	0.05202
0.386	12.86	0.05642
0.387	12.89	0.05199
0.388	12.92	0.05689
0.389	12.95	0.05208
0.39	12.98	0.05696
0.391	13.01	0.05342
0.392	13.05	0.05644
0.393	13.08	0.05468
0.394	13.11	0.0556
0.395	13.14	0.05614
0.396	13.17	0.05512
0.397	13.21	0.0578
0.398	13.23	0.05464
0.399	13.26	0.05856
0.4	13.32	0.05434
0.401	13.35	0.05949
0.402	13.38	0.05507
0.403	13.42	0.05932
0.404	13.45	0.05578
0.405	13.49	0.05916
0.406	13.52	0.0573
0.407	13.55	0.0581
0.408	13.59	0.05877
0.409	13.62	0.05742
0.41	13.65	0.05993
0.411	13.68	0.05702
0.412	13.71	0.06128
0.413	13.76	0.05692
0.414	13.79	0.06188
0.415	13.82	0.05713
0.416	13.84	0.0618
0.417	13.87	0.05842
0.418	13.93	0.0615
0.419	13.95	0.05997
0.42	13.99	0.06054
0.421	14.01	0.06131
0.422	14.04	0.06
0.423	14.09	0.06273
0.424	14.12	0.05941
0.425	14.15	0.06374
0.426	14.18	0.0594
0.427	14.21	0.06427
0.428	14.25	0.05973
0.429	14.28	0.06438
0.43	14.31	0.0607
0.431	14.35	0.06378
0.432	14.38	0.06223
0.433	14.42	0.06321
0.434	14.45	0.06378
0.435	14.48	0.06242
0.436	14.52	0.06513
0.437	14.55	0.06207
0.438	14.59	0.06632
0.439	14.62	0.06201
0.44	14.64	0.06696
0.441	14.68	0.06242
0.442	14.71	0.06671
0.443	14.75	0.06341
0.444	14.78	0.06635
0.445	14.8	0.06472
0.446	14.86	0.06554
0.447	14.9	0.0663
0.448	14.93	0.06481
0.449	14.96	0.06765
0.45	14.99	0.06433
0.451	15.01	0.06865
0.452	15.04	0.0642
0.453	15.08	0.06926
0.454	15.11	0.06455
0.455	15.15	0.06885
0.456	15.18	0.06571
0.457	15.21	0.06871
0.458	15.25	0.0672
0.459	15.28	0.06787
0.46	15.31	0.06862
0.461	15.35	0.06718
0.462	15.38	0.07017
0.463	15.42	0.06681
0.464	15.45	0.07112
0.465	15.49	0.06661
0.466	15.52	0.07172
0.467	15.55	0.06727
0.468	15.58	0.07173
0.469	15.61	0.06848
0.47	15.65	0.07122
0.471	15.68	0.06965
0.472	15.71	0.07038
0.473	15.74	0.07122
0.474	15.78	0.06982
0.475	15.8	0.07258
0.476	15.83	0.06937
0.477	15.89	0.07373
0.478	15.92	0.06935
0.479	15.95	0.07416
0.48	15.99	0.06974
0.481	16.02	0.0742
0.482	16.05	0.07054
0.483	16.08	0.07375
0.484	16.11	0.07215
0.485	16.16	0.07304
0.486	16.19	0.07365
0.487	16.22	0.07221
0.488	16.26	0.07502
0.489	16.29	0.07165
0.49	16.32	0.07628
0.491	16.35	0.07162
0.492	16.39	0.07654
0.493	16.42	0.07199
0.494	16.46	0.07653
0.495	16.49	0.07349
0.496	16.52	0.07608
0.497	16.55	0.07472
0.498	16.6	0.07531
0.499	16.63	0.07588
0.5	16.66	0.07478
0.501	16.69	0.07772
0.502	16.72	0.07418
0.503	16.75	0.07866
0.504	16.79	0.07419
0.505	16.82	0.07917
0.506	16.85	0.07465
0.507	16.88	0.07913
0.508	16.94	0.0755
0.509	16.96	0.07843
0.51	16.99	0.07699
0.511	17.02	0.07779
0.512	17.06	0.07836
0.513	17.09	0.07695
0.514	17.13	0.07982
0.515	17.16	0.07658
0.516	17.2	0.08116
0.517	17.23	0.07653
0.518	17.27	0.08153
0.519	17.31	0.07701
0.52	17.34	0.0815
0.521	17.36	0.07817
0.522	17.39	0.08089
0.523	17.43	0.07983
0.524	17.45	0.08029
0.525	17.48	0.08102
0.526	17.51	0.07964
0.527	17.54	0.08251
0.528	17.57	0.07917
0.529	17.62	0.08344
0.53	17.65	0.07902
0.531	17.68	0.08408
0.532	17.72	0.07973
0.533	17.75	0.08397
0.534	17.79	0.08072
0.535	17.82	0.08332
0.536	17.86	0.08196
0.537	17.89	0.08274
0.538	17.92	0.08374
0.539	17.95	0.08191
0.54	17.98	0.08498
0.541	18.02	0.08148
0.542	18.05	0.08602
0.543	18.08	0.08147
0.544	18.11	0.08665
0.545	18.14	0.08195
0.546	18.17	0.08637
0.547	18.21	0.08322
0.548	18.24	0.08578
0.549	18.26	0.08441
0.55	18.29	0.08502
0.551	18.32	0.08597
0.552	18.39	0.08444
0.553	18.42	0.08735
0.554	18.45	0.084
0.555	18.48	0.08836
0.556	18.51	0.08395
0.557	18.55	0.08887
0.558	18.57	0.08438
0.559	18.62	0.0887
0.56	18.65	0.08533
0.561	18.69	0.08826
0.562	18.72	0.08701
0.563	18.75	0.08747
0.564	18.78	0.08819
0.565	18.81	0.08698
0.566	18.85	0.0897
0.567	18.88	0.08633
0.568	18.91	0.09084
0.569	18.95	0.08626
0.57	18.98	0.09117
0.571	19.01	0.0868
0.572	19.05	0.09125
0.573	19.08	0.08804
0.574	19.11	0.09066
0.575	19.13	0.08943
0.576	19.19	0.09014
0.577	19.22	0.09063
0.578	19.25	0.08956
0.579	19.28	0.09224
0.58	19.3	0.0888
0.581	19.36	0.09322
0.582	19.39	0.08887
0.583	19.42	0.09391
0.584	19.45	0.08917
0.585	19.48	0.09367
0.586	19.52	0.09019
0.587	19.55	0.09307
0.588	19.58	0.09164
0.589	19.62	0.09237
0.59	19.65	0.09312
0.591	19.68	0.09156
0.592	19.71	0.09463
0.593	19.75	0.0912
0.594	19.78	0.0957
0.595	19.82	0.09119
0.596	19.85	0.09622
0.597	19.88	0.09149
0.598	19.92	0.09609
0.599	19.95	0.09297
0.6	19.99	0.09575
0.601	20.02	0.09408
0.602	20.05	0.09485
0.603	20.09	0.0954
0.604	20.12	0.09442
0.605	20.15	0.09691
0.606	20.18	0.09367
0.607	20.22	0.09776
0.608	20.25	0.09332
0.609	20.28	0.09852
0.61	20.32	0.09415
0.611	20.33	0.09859
0.612	20.39	0.09503
0.613	20.42	0.09788
0.614	20.45	0.09621
0.615	20.48	0.09736
0.616	20.52	0.09811
0.617	20.55	0.09673
0.618	20.59	0.09933
0.619	20.63	0.09606
0.62	20.66	0.1007
0.621	20.69	0.09605
0.622	20.72	0.1012
0.623	20.75	0.09652
0.624	20.78	0.101
0.625	20.81	0.09769
0.626	20.85	0.1003
0.627	20.88	0.099
0.628	20.92	0.09962
0.629	20.96	0.1004
0.63	20.99	0.0989
0.631	21.02	0.1017
0.632	21.05	0.09842
0.633	21.08	0.1028
0.634	21.11	0.09828
0.635	21.15	0.1034
0.636	21.18	0.09898
0.637	21.22	0.1033
0.638	21.25	0.09978
0.639	21.28	0.1028
0.64	21.32	0.1013
0.641	21.35	0.1023
0.642	21.39	0.1029
0.643	21.42	0.1015
0.644	21.45	0.1043
0.645	21.49	0.1011
0.646	21.52	0.1054
0.647	21.56	0.1009
0.648	21.59	0.1057
0.649	21.62	0.1013
0.65	21.65	0.1057
0.651	21.68	0.1025
0.652	21.72	0.1052
0.653	21.75	0.1037
0.654	21.78	0.1043
0.655	21.81	0.105
0.656	21.85	0.1039
0.657	21.88	0.1066
0.658	21.91	0.1033
0.659	21.95	0.1074
0.66	21.98	0.1031
0.661	22.02	0.1085
0.662	22.05	0.104
0.663	22.09	0.1083
0.664	22.12	0.1046
0.665	22.15	0.1076
0.666	22.18	0.1063
0.667	22.21	0.1072
0.668	22.25	0.1076
0.669	22.28	0.1063
0.67	22.3	0.109
0.671	22.36	0.1058
0.672	22.38	0.1101
0.673	22.41	0.1056
0.674	22.45	0.1105
0.675	22.46	0.1059
0.676	22.52	0.1105
0.677	22.53	0.1073
0.678	22.59	0.1101
0.679	22.61	0.1084
0.68	22.63	0.1093
0.681	22.69	0.1096
0.682	22.71	0.1087
0.683	22.74	0.1113
0.684	22.78	0.1082
0.685	22.81	0.1125
0.686	22.84	0.108
0.687	22.88	0.1129
0.688	22.91	0.1084
0.689	22.93	0.1129
0.69	22.99	0.1097
0.691	23.01	0.1125
0.692	23.05	0.1107
0.693	23.08	0.1119
0.694	23.11	0.1124
0.695	23.14	0.1112
0.696	23.16	0.1136
0.697	23.22	0.1104
0.698	23.25	0.1148
0.699	23.28	0.1105
0.7	23.32	0.1154
0.701	23.35	0.1109
0.702	23.38	0.1152
0.703	23.41	0.1123
0.704	23.45	0.1149
0.705	23.48	0.1132
0.706	23.51	0.114
0.707	23.55	0.1144
0.708	23.58	0.1134
0.709	23.61	0.1161
0.71	23.64	0.113
0.711	23.66	0.1172
0.712	23.72	0.1127
0.713	23.74	0.1177
0.714	23.77	0.1133
0.715	23.79	0.118
0.716	23.85	0.1142
0.717	23.88	0.1171
0.718	23.9	0.1155
0.719	23.93	0.1167
0.72	23.97	0.117
0.721	24	0.116
0.722	24.03	0.1184
0.723	24.06	0.1154
0.724	24.09	0.1195
0.725	24.12	0.1152
0.726	24.15	0.1203
0.727	24.18	0.1156
0.728	24.21	0.12
0.729	24.25	0.1167
0.73	24.28	0.1198
0.731	24.31	0.1181
0.732	24.34	0.1188
0.733	24.38	0.1193
0.734	24.41	0.1184
0.735	24.44	0.1208
0.736	24.48	0.1179
0.737	24.51	0.122
0.738	24.54	0.1174
0.739	24.58	0.1226
0.74	24.59	0.1182
0.741	24.66	0.1226
0.742	24.68	0.119
0.743	24.71	0.1221
0.744	24.75	0.1204
0.745	24.76	0.1214
0.746	24.82	0.1219
0.747	24.85	0.1207
0.748	24.88	0.1232
0.749	24.91	0.12
0.75	24.95	0.1243
0.751	24.96	0.12
0.752	25.02	0.1248
0.753	25.05	0.1202
0.754	25.08	0.1248
0.755	25.11	0.1213
0.756	25.14	0.1243
0.757	25.18	0.1224
0.758	25.21	0.124
0.759	25.24	0.1242
0.76	25.28	0.1234
0.761	25.31	0.1255
0.762	25.34	0.1225
0.763	25.38	0.1267
0.764	25.41	0.1225
0.765	25.44	0.1275
0.766	25.46	0.1227
0.767	25.52	0.1274
0.768	25.55	0.1236
0.769	25.58	0.127
0.77	25.6	0.1252
0.771	25.66	0.1261
0.772	25.69	0.1265
0.773	25.72	0.1254
0.774	25.75	0.1279
0.775	25.78	0.1249
0.776	25.81	0.1293
0.777	25.85	0.1248
0.778	25.88	0.1296
0.779	25.91	0.1249
0.78	25.95	0.1297
0.781	25.98	0.1261
0.782	26.02	0.1294
0.783	26.03	0.1275
0.784	26.09	0.1285
0.785	26.12	0.1289
0.786	26.15	0.128
0.787	26.16	0.1306
0.788	26.23	0.1273
0.789	26.25	0.1316
0.79	26.28	0.1269
0.791	26.32	0.1323
0.792	26.35	0.1276
0.793	26.38	0.1323
0.794	26.42	0.1283
0.795	26.45	0.1316
0.796	26.48	0.1296
0.797	26.52	0.1315
0.798	26.55	0.1319
0.799	26.58	0.1301
0.8	26.62	0.1324
0.801	26.65	0.1294
0.802	26.68	0.1338
0.803	26.72	0.1295
0.804	26.75	0.1346
0.805	26.78	0.1297
0.806	26.82	0.1343
0.807	26.85	0.1307
0.808	26.89	0.1343
0.809	26.92	0.1322
0.81	26.96	0.1334
0.811	26.99	0.1335
0.812	27.02	0.1327
0.813	27.06	0.1351
0.814	27.09	0.1322
0.815	27.13	0.1364
0.816	27.14	0.1317
0.817	27.21	0.1367
0.818	27.23	0.1322
0.819	27.27	0.137
0.82	27.3	0.1331
0.821	27.31	0.1363
0.822	27.38	0.1345
0.823	27.4	0.1356
0.824	27.44	0.136
0.825	27.47	0.1351
0.826	27.5	0.1373
0.827	27.53	0.1344
0.828	27.57	0.1385
0.829	27.6	0.1341
0.83	27.61	0.1393
0.831	27.68	0.1347
0.832	27.7	0.1393
0.833	27.73	0.1355
0.834	27.76	0.1388
0.835	27.8	0.1367
0.836	27.83	0.1381
0.837	27.86	0.1382
0.838	27.9	0.1374
0.839	27.93	0.1396
0.84	27.96	0.1368
0.841	27.99	0.1407
0.842	28.03	0.1364
0.843	28.06	0.1415
0.844	28.09	0.1368
0.845	28.11	0.1416
0.846	28.17	0.1377
0.847	28.2	0.1413
0.848	28.23	0.1392
0.849	28.26	0.1406
0.85	28.29	0.1408
0.851	28.32	0.1399
0.852	28.36	0.1419
0.853	28.39	0.1394
0.854	28.42	0.1432
0.855	28.46	0.1392
0.856	28.49	0.1438
0.857	28.52	0.1393
0.858	28.56	0.1439
0.859	28.59	0.1402
0.86	28.62	0.1437
0.861	28.66	0.1415
0.862	28.69	0.1428
0.863	28.72	0.1425
0.864	28.76	0.142
0.865	28.79	0.1441
0.866	28.82	0.1414
0.867	28.86	0.1453
0.868	28.89	0.141
0.869	28.92	0.1462
0.87	28.96	0.1415
0.871	28.97	0.1464
0.872	29.03	0.1425
0.873	29.06	0.146
0.874	29.09	0.1435
0.875	29.12	0.1453
0.876	29.16	0.1453
0.877	29.19	0.1449
0.878	29.22	0.1467
0.879	29.26	0.1441
0.88	29.29	0.1477
0.881	29.32	0.1437
0.882	29.36	0.1487
0.883	29.39	0.1443
0.884	29.42	0.149
0.885	29.46	0.1448
0.886	29.49	0.1483
0.887	29.52	0.1459
0.888	29.56	0.1478
0.889	29.59	0.1476
0.89	29.63	0.1473
0.891	29.66	0.1488
0.892	29.67	0.1463
0.893	29.74	0.1501
0.894	29.76	0.146
0.895	29.79	0.151
0.896	29.83	0.146
0.897	29.86	0.1508
0.898	29.87	0.1466
0.899	29.94	0.1505
0.9	29.96	0.1481
0.901	30	0.1497
0.902	30.03	0.1492
0.903	30.06	0.1487
0.904	30.09	0.1505
0.905	30.13	0.1483
0.906	30.16	0.152
0.907	30.19	0.1483
0.908	30.23	0.1528
0.909	30.26	0.1482
0.91	30.3	0.1531
0.911	30.33	0.1492
0.912	30.36	0.1528
0.913	30.4	0.1502
0.914	30.43	0.1519
0.915	30.46	0.1517
0.916	30.5	0.1515
0.917	30.53	0.1534
0.918	30.56	0.151
0.919	30.6	0.1547
0.92	30.63	0.1505
0.921	30.66	0.1556
0.922	30.7	0.1508
0.923	30.73	0.1559
0.924	30.76	0.1517
0.925	30.8	0.1554
0.926	30.83	0.1527
0.927	30.86	0.1547
0.928	30.9	0.1545
0.929	30.93	0.1542
0.93	30.96	0.1558
0.931	31	0.1533
0.932	31.03	0.1569
0.933	31.06	0.1531
0.934	31.1	0.1579
0.935	31.13	0.1534
0.936	31.16	0.1581
0.937	31.2	0.1542
0.938	31.23	0.158
0.939	31.26	0.1554
0.94	31.29	0.1572
0.941	31.33	0.1566
0.942	31.36	0.1564
0.943	31.4	0.1583
0.944	31.43	0.1559
0.945	31.46	0.1594
0.946	31.49	0.1554
0.947	31.53	0.1603
0.948	31.56	0.1557
0.949	31.59	0.1605
0.95	31.63	0.1563
0.951	31.66	0.1601
0.952	31.69	0.1577
0.953	31.73	0.1594
0.954	31.76	0.1595
0.955	31.79	0.1587
0.956	31.83	0.1605
0.957	31.86	0.1583
0.958	31.89	0.162
0.959	31.93	0.158
0.96	31.96	0.1625
0.961	31.99	0.1579
0.962	32.03	0.163
0.963	32.06	0.1589
0.964	32.09	0.1627
0.965	32.13	0.16
0.966	32.16	0.1621
0.967	32.19	0.1615
0.968	32.23	0.1613
0.969	32.26	0.1627
0.97	32.29	0.1606
0.971	32.33	0.1641
0.972	32.36	0.1602
0.973	32.39	0.1649
0.974	32.43	0.1603
0.975	32.46	0.1654
0.976	32.5	0.1612
0.977	32.53	0.165
0.978	32.56	0.1626
0.979	32.6	0.1643
0.98	32.63	0.1639
0.981	32.66	0.1635
0.982	32.7	0.1652
0.983	32.73	0.1629
0.984	32.76	0.1666
0.985	32.8	0.1627
0.986	32.83	0.1673
0.987	32.86	0.1626
0.988	32.9	0.1674
0.989	32.93	0.1633
0.99	32.96	0.1672
0.991	33	0.1645
0.992	33.03	0.1665
0.993	33.06	0.1659
0.994	33.1	0.1658
0.995	33.13	0.1675
0.996	33.16	0.1653
0.997	33.2	0.1688
0.998	33.23	0.1649
0.999	33.26	0.1696
1	33.29	0.164
0.999	33.28	0.1661
0.998	33.25	0.1602
0.997	33.22	0.1635
0.996	33.18	0.1602
0.995	33.15	0.1617
0.994	33.12	0.1605
0.993	33.08	0.1599
0.992	33.05	0.161
0.991	33.02	0.1585
0.99	32.98	0.1612
0.989	32.95	0.1571
0.988	32.92	0.1613
0.987	32.88	0.1562
0.986	32.85	0.1608
0.985	32.82	0.1561
0.984	32.78	0.1597
0.983	32.75	0.1564
0.982	32.72	0.158
0.981	32.68	0.1568
0.98	32.63	0.1565
0.979	32.63	0.1574
0.978	32.59	0.1548
0.977	32.55	0.1579
0.976	32.52	0.1535
0.975	32.48	0.1579
0.974	32.45	0.1528
0.973	32.42	0.1574
0.972	32.38	0.1525
0.971	32.35	0.1562
0.97	32.31	0.153
0.969	32.28	0.1546
0.968	32.25	0.1536
0.967	32.21	0.153
0.966	32.18	0.1539
0.965	32.15	0.1516
0.964	32.11	0.1547
0.963	32.08	0.1504
0.962	32.03	0.1544
0.961	32.02	0.1494
0.96	31.98	0.1541
0.959	31.95	0.1492
0.958	31.91	0.1531
0.957	31.88	0.1495
0.956	31.84	0.1514
0.955	31.81	0.1501
0.954	31.76	0.15
0.953	31.75	0.1507
0.952	31.71	0.1483
0.951	31.68	0.1512
0.95	31.64	0.1471
0.949	31.61	0.1513
0.948	31.57	0.1459
0.947	31.54	0.1508
0.946	31.5	0.1459
0.945	31.47	0.1498
0.944	31.44	0.1463
0.943	31.4	0.1484
0.942	31.37	0.1469
0.941	31.33	0.1466
0.94	31.3	0.1475
0.939	31.27	0.1452
0.938	31.23	0.1478
0.937	31.2	0.1439
0.936	31.17	0.1481
0.935	31.13	0.143
0.934	31.1	0.1477
0.933	31.06	0.1429
0.932	31.03	0.1467
0.931	31	0.1432
0.93	30.96	0.145
0.929	30.91	0.1436
0.928	30.91	0.1436
0.927	30.87	0.1447
0.926	30.83	0.1422
0.925	30.8	0.1449
0.924	30.76	0.1407
0.923	30.73	0.1452
0.922	30.7	0.14
0.921	30.66	0.1448
0.92	30.63	0.1397
0.919	30.6	0.1436
0.918	30.56	0.1403
0.917	30.53	0.1423
0.916	30.5	0.1408
0.915	30.46	0.1407
0.914	30.43	0.1413
0.913	30.4	0.1391
0.912	30.36	0.1421
0.911	30.33	0.1379
0.91	30.29	0.1421
0.909	30.26	0.1369
0.908	30.23	0.1416
0.907	30.19	0.1369
0.906	30.16	0.1407
0.905	30.13	0.1372
0.904	30.09	0.1392
0.903	30.06	0.1376
0.902	30.03	0.1377
0.901	29.99	0.1384
0.9	29.94	0.1361
0.899	29.94	0.1389
0.898	29.9	0.1347
0.897	29.86	0.1391
0.896	29.83	0.134
0.895	29.79	0.1387
0.894	29.76	0.1338
0.893	29.71	0.1375
0.892	29.7	0.1343
0.891	29.66	0.1362
0.89	29.63	0.1348
0.889	29.59	0.1345
0.888	29.56	0.1354
0.887	29.53	0.1332
0.886	29.49	0.1361
0.885	29.46	0.132
0.884	29.43	0.136
0.883	29.39	0.1309
0.882	29.36	0.1357
0.881	29.33	0.1308
0.88	29.29	0.1346
0.879	29.26	0.1312
0.878	29.23	0.1332
0.877	29.19	0.1318
0.876	29.16	0.1317
0.875	29.12	0.1327
0.874	29.09	0.1303
0.873	29.06	0.133
0.872	29.02	0.1288
0.871	28.99	0.1332
0.87	28.96	0.1283
0.869	28.92	0.1327
0.868	28.87	0.128
0.867	28.86	0.1316
0.866	28.83	0.1283
0.865	28.79	0.1304
0.864	28.76	0.129
0.863	28.72	0.1288
0.862	28.67	0.1293
0.861	28.66	0.1273
0.86	28.61	0.13
0.859	28.6	0.1262
0.858	28.56	0.1299
0.857	28.52	0.1252
0.856	28.49	0.1298
0.855	28.45	0.125
0.854	28.42	0.1289
0.853	28.39	0.1254
0.852	28.35	0.1274
0.851	28.32	0.126
0.85	28.28	0.126
0.849	28.23	0.1267
0.848	28.23	0.1246
0.847	28.19	0.1272
0.846	28.15	0.1231
0.845	28.12	0.1274
0.844	28.06	0.1224
0.843	28.06	0.1271
0.842	28.02	0.1223
0.841	27.99	0.1259
0.84	27.93	0.1227
0.839	27.93	0.1246
0.838	27.89	0.1232
0.837	27.85	0.1233
0.836	27.82	0.1237
0.835	27.78	0.1217
0.834	27.75	0.1243
0.833	27.72	0.1205
0.832	27.68	0.1245
0.831	27.65	0.1195
0.83	27.61	0.1241
0.829	27.58	0.1192
0.828	27.55	0.1235
0.827	27.51	0.1199
0.826	27.48	0.122
0.825	27.45	0.1201
0.824	27.41	0.1205
0.823	27.38	0.1209
0.822	27.35	0.1189
0.821	27.31	0.1214
0.82	27.28	0.1175
0.819	27.25	0.1216
0.818	27.21	0.1168
0.817	27.16	0.1213
0.816	27.15	0.1164
0.815	27.12	0.1202
0.814	27.08	0.1169
0.813	27.05	0.1189
0.812	27.01	0.1174
0.811	26.98	0.1175
0.81	26.95	0.1181
0.809	26.91	0.1161
0.808	26.88	0.1186
0.807	26.85	0.1148
0.806	26.81	0.1189
0.805	26.78	0.1138
0.804	26.75	0.1184
0.803	26.71	0.1136
0.802	26.68	0.1178
0.801	26.65	0.1138
0.8	26.61	0.1161
0.799	26.58	0.1146
0.798	26.55	0.1148
0.797	26.51	0.115
0.796	26.48	0.1134
0.795	26.45	0.1159
0.794	26.41	0.112
0.793	26.38	0.116
0.792	26.33	0.111
0.791	26.32	0.1156
0.79	26.29	0.1107
0.789	26.25	0.1146
0.788	26.21	0.1111
0.787	26.18	0.1135
0.786	26.15	0.1119
0.785	26.09	0.1121
0.784	26.09	0.1126
0.783	26.05	0.1106
0.782	26.02	0.1131
0.781	25.98	0.1093
0.78	25.95	0.1135
0.779	25.91	0.1083
0.778	25.88	0.1131
0.777	25.85	0.1082
0.776	25.81	0.1121
0.775	25.78	0.1084
0.774	25.75	0.1107
0.773	25.71	0.1089
0.772	25.68	0.1091
0.771	25.65	0.1099
0.77	25.61	0.1077
0.769	25.58	0.1102
0.768	25.55	0.1063
0.767	25.51	0.1106
0.766	25.48	0.1055
0.765	25.45	0.1102
0.764	25.41	0.1053
0.763	25.38	0.1093
0.762	25.35	0.1057
0.761	25.31	0.1078
0.76	25.28	0.1064
0.759	25.23	0.1064
0.758	25.22	0.1068
0.757	25.19	0.105
0.756	25.15	0.1075
0.755	25.11	0.1035
0.754	25.08	0.1079
0.753	25.05	0.1026
0.752	25.01	0.1076
0.751	24.98	0.1026
0.75	24.93	0.1067
0.749	24.92	0.1028
0.748	24.89	0.1053
0.747	24.85	0.1034
0.746	24.8	0.1036
0.745	24.79	0.104
0.744	24.75	0.1023
0.743	24.72	0.1046
0.742	24.68	0.1009
0.741	24.65	0.1049
0.74	24.61	0.09996
0.739	24.58	0.1047
0.738	24.55	0.09966
0.737	24.5	0.1034
0.736	24.49	0.09982
0.735	24.45	0.1024
0.734	24.42	0.1007
0.733	24.38	0.1009
0.732	24.35	0.1011
0.731	24.31	0.09934
0.73	24.28	0.1018
0.729	24.25	0.09823
0.728	24.21	0.1022
0.727	24.18	0.09718
0.726	24.15	0.1021
0.725	24.11	0.09713
0.724	24.08	0.1012
0.723	24.05	0.0974
0.722	24.01	0.0997
0.721	23.98	0.09795
0.72	23.95	0.09814
0.719	23.91	0.09867
0.718	23.88	0.09686
0.717	23.85	0.09908
0.716	23.81	0.09524
0.715	23.78	0.09941
0.714	23.75	0.09451
0.713	23.71	0.09935
0.712	23.68	0.09427
0.711	23.65	0.09827
0.71	23.61	0.09444
0.709	23.58	0.0972
0.708	23.55	0.09515
0.707	23.51	0.09579
0.706	23.48	0.09562
0.705	23.45	0.09418
0.704	23.41	0.09637
0.703	23.38	0.09288
0.702	23.35	0.09687
0.701	23.31	0.09175
0.7	23.28	0.09646
0.699	23.25	0.09161
0.698	23.21	0.09571
0.697	23.18	0.09178
0.696	23.15	0.09437
0.695	23.11	0.09236
0.694	23.08	0.09282
0.693	23.05	0.09316
0.692	23.01	0.09134
0.691	22.98	0.09363
0.69	22.93	0.09001
0.689	22.92	0.09408
0.688	22.89	0.0893
0.687	22.85	0.09386
0.686	22.81	0.08887
0.685	22.78	0.09298
0.684	22.75	0.08927
0.683	22.71	0.09187
0.682	22.68	0.08984
0.681	22.65	0.09041
0.68	22.61	0.09052
0.679	22.58	0.08891
0.678	22.55	0.09124
0.677	22.51	0.08746
0.676	22.48	0.09148
0.675	22.45	0.0864
0.674	22.41	0.0913
0.673	22.38	0.0863
0.672	22.33	0.09043
0.671	22.32	0.08622
0.67	22.29	0.08896
0.669	22.25	0.08691
0.668	22.22	0.08763
0.667	22.18	0.08771
0.666	22.15	0.08601
0.665	22.11	0.0884
0.664	22.08	0.08459
0.663	22.05	0.08874
0.662	22.01	0.0839
0.661	21.98	0.08859
0.66	21.95	0.08355
0.659	21.92	0.08763
0.658	21.88	0.08377
0.657	21.85	0.08652
0.656	21.82	0.08447
0.655	21.78	0.0849
0.654	21.75	0.08485
0.653	21.72	0.08326
0.652	21.67	0.08588
0.651	21.65	0.08204
0.65	21.63	0.08613
0.649	21.59	0.08097
0.648	21.55	0.0858
0.647	21.52	0.08091
0.646	21.48	0.08497
0.645	21.45	0.08126
0.644	21.42	0.08374
0.643	21.37	0.08171
0.642	21.35	0.08215
0.641	21.32	0.08263
0.64	21.28	0.08064
0.639	21.25	0.08323
0.638	21.22	0.07936
0.637	21.19	0.08341
0.636	21.15	0.07863
0.635	21.12	0.08332
0.634	21.09	0.07829
0.633	21.05	0.08239
0.632	21.02	0.07859
0.631	20.98	0.08099
0.63	20.95	0.07912
0.629	20.92	0.07954
0.628	20.88	0.07999
0.627	20.85	0.07795
0.626	20.82	0.08036
0.625	20.78	0.07663
0.624	20.75	0.08091
0.623	20.72	0.07589
0.622	20.68	0.08051
0.621	20.65	0.07555
0.62	20.62	0.07976
0.619	20.58	0.07591
0.618	20.55	0.07827
0.617	20.52	0.07653
0.616	20.49	0.0768
0.615	20.45	0.07723
0.614	20.42	0.07549
0.613	20.38	0.07782
0.612	20.35	0.07392
0.611	20.32	0.07792
0.61	20.29	0.07329
0.609	20.25	0.07801
0.608	20.22	0.07311
0.607	20.19	0.07695
0.606	20.15	0.07321
0.605	20.1	0.07572
0.604	20.09	0.07422
0.603	20.06	0.07427
0.602	20.01	0.07473
0.601	19.99	0.07265
0.6	19.95	0.07531
0.599	19.92	0.07144
0.598	19.89	0.07561
0.597	19.86	0.07055
0.596	19.82	0.07534
0.595	19.79	0.07052
0.594	19.75	0.07449
0.593	19.72	0.07078
0.592	19.69	0.07292
0.591	19.65	0.07136
0.59	19.62	0.07153
0.589	19.59	0.07239
0.588	19.55	0.07015
0.587	19.52	0.07252
0.586	19.49	0.06885
0.585	19.45	0.07292
0.584	19.42	0.06806
0.583	19.39	0.07257
0.582	19.35	0.06781
0.581	19.31	0.07161
0.58	19.29	0.0683
0.579	19.26	0.0705
0.578	19.22	0.06889
0.577	19.19	0.06908
0.576	19.15	0.06963
0.575	19.12	0.06742
0.574	19.09	0.07018
0.573	19.06	0.06626
0.572	19.02	0.07046
0.571	18.99	0.06535
0.57	18.96	0.06993
0.569	18.92	0.06511
0.568	18.89	0.06912
0.567	18.86	0.06578
0.566	18.82	0.06759
0.565	18.79	0.06601
0.564	18.76	0.06592
0.563	18.72	0.06702
0.562	18.69	0.06486
0.561	18.66	0.06746
0.56	18.62	0.06337
0.559	18.59	0.06757
0.558	18.56	0.06279
0.557	18.52	0.06741
0.556	18.49	0.06262
0.555	18.46	0.06641
0.554	18.42	0.06298
0.553	18.39	0.06518
0.552	18.36	0.06365
0.551	18.32	0.06357
0.55	18.29	0.0643
0.549	18.26	0.06207
0.548	18.22	0.06489
0.547	18.19	0.06049
0.546	18.16	0.06532
0.545	18.12	0.05993
0.544	18.09	0.06484
0.543	18.06	0.06014
0.542	18.02	0.06389
0.541	17.99	0.06052
0.54	17.96	0.06248
0.539	17.92	0.06109
0.538	17.89	0.06126
0.537	17.86	0.06191
0.536	17.82	0.05981
0.535	17.79	0.06237
0.534	17.76	0.05832
0.533	17.72	0.06261
0.532	17.69	0.05778
0.531	17.66	0.0623
0.53	17.62	0.05725
0.529	17.59	0.06109
0.528	17.56	0.05775
0.527	17.52	0.0599
0.526	17.48	0.05855
0.525	17.46	0.05827
0.524	17.43	0.05908
0.523	17.4	0.05676
0.522	17.36	0.05987
0.521	17.33	0.05561
0.52	17.29	0.06015
0.519	17.26	0.05484
0.518	17.23	0.05966
0.517	17.2	0.05487
0.516	17.16	0.05861
0.515	17.13	0.05538
0.514	17.1	0.05703
0.513	17.06	0.05578
0.512	17.03	0.05575
0.511	17	0.05674
0.51	16.96	0.05438
0.509	16.93	0.05718
0.508	16.9	0.05304
0.507	16.86	0.05749
0.506	16.83	0.05231
0.505	16.8	0.05706
0.504	16.76	0.05211
0.503	16.73	0.05628
0.502	16.69	0.05248
0.501	16.66	0.05444
0.5	16.62	0.05335
0.499	16.59	0.05315
0.498	16.57	0.05415
0.497	16.53	0.05137
0.496	16.5	0.05453
0.495	16.45	0.05028
0.494	16.42	0.05487
0.493	16.4	0.04953
0.492	16.36	0.0543
0.491	16.33	0.04976
0.49	16.3	0.05333
0.489	16.26	0.05048
0.488	16.23	0.05189
0.487	16.2	0.05102
0.486	16.16	0.05043
0.485	16.13	0.05173
0.484	16.1	0.04906
0.483	16.06	0.05233
0.482	16.03	0.04802
0.481	16	0.05238
0.48	15.96	0.04717
0.479	15.92	0.05174
0.478	15.89	0.0472
0.477	15.87	0.0506
0.476	15.83	0.04749
0.475	15.8	0.04909
0.474	15.76	0.04828
0.473	15.73	0.04777
0.472	15.7	0.04895
0.471	15.66	0.04626
0.47	15.63	0.04958
0.469	15.6	0.04507
0.468	15.56	0.04971
0.467	15.53	0.04457
0.466	15.5	0.04923
0.465	15.46	0.04474
0.464	15.43	0.04811
0.463	15.4	0.04506
0.462	15.36	0.0467
0.461	15.33	0.04573
0.46	15.3	0.04519
0.459	15.26	0.0466
0.458	15.23	0.04389
0.457	15.19	0.04693
0.456	15.16	0.04261
0.455	15.13	0.04709
0.454	15.1	0.04217
0.453	15.05	0.04661
0.452	15.02	0.04211
0.451	15	0.04539
0.45	14.96	0.04261
0.449	14.93	0.0441
0.448	14.9	0.04346
0.447	14.86	0.04264
0.446	14.83	0.04397
0.445	14.79	0.04115
0.444	14.75	0.04459
0.443	14.72	0.0401
0.442	14.7	0.04473
0.441	14.66	0.03967
0.44	14.63	0.04407
0.439	14.6	0.03965
0.438	14.56	0.043
0.437	14.53	0.0403
0.436	14.49	0.04155
0.435	14.46	0.04067
0.434	14.43	0.04011
0.433	14.39	0.04147
0.432	14.36	0.03878
0.431	14.33	0.04188
0.43	14.29	0.0376
0.429	14.26	0.04221
0.428	14.22	0.0372
0.427	14.19	0.04157
0.426	14.16	0.037
0.425	14.12	0.04056
0.424	14.08	0.03762
0.423	14.05	0.03911
0.422	14.03	0.03833
0.421	13.99	0.03751
0.42	13.95	0.03908
0.419	13.92	0.03614
0.418	13.89	0.03956
0.417	13.85	0.03508
0.416	13.82	0.03967
0.415	13.78	0.03455
0.414	13.75	0.03899
0.413	13.71	0.03483
0.412	13.68	0.03782
0.411	13.65	0.03514
0.41	13.61	0.03644
0.409	13.58	0.03602
0.408	13.54	0.03492
0.407	13.51	0.0365
0.406	13.48	0.03358
0.405	13.44	0.03697
0.404	13.41	0.03236
0.403	13.38	0.03705
0.402	13.34	0.03208
0.401	13.31	0.03641
0.4	13.27	0.03207
0.399	13.24	0.03528
0.398	13.2	0.0326
0.397	13.17	0.03376
0.396	13.15	0.03354
0.395	13.11	0.03214
0.394	13.08	0.03395
0.393	13.04	0.0308
0.392	13.01	0.03463
0.391	12.98	0.02981
0.39	12.94	0.03453
0.389	12.91	0.02942
0.388	12.88	0.03379
0.387	12.84	0.02958
0.386	12.81	0.03268
0.385	12.78	0.03028
0.384	12.74	0.03124
0.383	12.71	0.03102
0.382	12.68	0.02991
0.381	12.64	0.03154
0.38	12.61	0.02841
0.379	12.58	0.03198
0.378	12.54	0.0274
0.377	12.51	0.032
0.376	12.48	0.02696
0.375	12.44	0.03126
0.374	12.41	0.0271
0.373	12.37	0.02995
0.372	12.34	0.02772
0.371	12.32	0.02859
0.37	12.28	0.02841
0.369	12.25	0.02703
0.368	12.21	0.0291
0.367	12.18	0.02575
0.366	12.15	0.02953
0.365	12.11	0.02503
0.364	12.07	0.02957
0.363	12.03	0.02466
0.362	12.02	0.02876
0.361	11.98	0.02475
0.36	11.94	0.02754
0.359	11.91	0.02533
0.358	11.88	0.02612
0.357	11.84	0.02675
0.356	11.81	0.025
0.355	11.77	0.02677
0.354	11.74	0.02332
0.353	11.71	0.02705
0.352	11.68	0.02217
0.351	11.64	0.02698
0.35	11.61	0.02194
0.349	11.58	0.02632
0.348	11.54	0.0222
0.347	11.51	0.02487
0.346	11.48	0.02281
0.345	11.44	0.02348
0.344	11.41	0.02358
0.343	11.38	0.0219
0.342	11.34	0.0241
0.341	11.31	0.02064
0.34	11.28	0.02462
0.339	11.24	0.01983
0.338	11.21	0.02448
0.337	11.18	0.01961
0.336	11.14	0.0236
0.335	11.11	0.01979
0.334	11.08	0.02244
0.333	11.05	0.02042
0.332	11.01	0.0209
0.331	10.98	0.021
0.33	10.95	0.01949
0.329	10.91	0.02166
0.328	10.88	0.01812
0.327	10.85	0.02202
0.326	10.81	0.01716
0.325	10.78	0.02196
0.324	10.75	0.01707
0.323	10.72	0.02126
0.322	10.68	0.01731
0.321	10.65	0.01995
0.32	10.62	0.01796
0.319	10.58	0.01837
0.318	10.55	0.01879
0.317	10.52	0.01676
0.316	10.48	0.01931
0.315	10.45	0.0155
0.314	10.42	0.01975
0.313	10.38	0.0148
0.312	10.35	0.01956
0.311	10.32	0.01466
0.31	10.28	0.01854
0.309	10.25	0.01476
0.308	10.21	0.01742
0.307	10.18	0.01544
0.306	10.15	0.01589
0.305	10.11	0.0162
0.304	10.08	0.01428
0.303	10.05	0.01682
0.302	10.01	0.01302
0.301	9.982	0.01727
0.3	9.949	0.01227
0.299	9.915	0.01703
0.298	9.882	0.01211
0.297	9.849	0.01606
0.296	9.815	0.01256
0.295	9.782	0.01494
0.294	9.749	0.01322
0.293	9.716	0.01354
0.292	9.682	0.01382
0.291	9.648	0.01204
0.29	9.615	0.01433
0.289	9.582	0.01069
0.288	9.548	0.01452
0.287	9.515	0.009875
0.286	9.481	0.01438
0.285	9.448	0.009596
0.284	9.415	0.01345
0.283	9.381	0.009759
0.282	9.348	0.01234
0.281	9.314	0.01074
0.28	9.281	0.01093
0.279	9.248	0.01121
0.278	9.214	0.009323
0.277	9.181	0.01184
0.276	9.147	0.00798
0.275	9.114	0.01219
0.274	9.081	0.006836
0.273	9.047	0.01161
0.272	9.014	0.006582
0.271	8.98	0.0107
0.27	8.947	0.006848
0.269	8.914	0.009323
0.268	8.88	0.007606
0.267	8.847	0.00789
0.266	8.813	0.008436
0.265	8.78	0.006678
0.264	8.747	0.009188
0.263	8.713	0.005398
0.262	8.68	0.009561
0.261	8.646	0.004743
0.26	8.613	0.009406
0.259	8.58	0.004353
0.258	8.547	0.008459
0.257	8.514	0.004908
0.256	8.48	0.007334
0.255	8.447	0.0055
0.254	8.413	0.00577
0.253	8.38	0.006108
0.252	8.346	0.004288
0.251	8.313	0.006955
0.25	8.28	0.002944
0.249	8.246	0.00704
0.248	8.213	0.002
0.247	8.18	0.00669
0.246	8.147	0.00177
0.245	8.113	0.006006
0.244	8.08	0.002133
0.243	8.047	0.004411
0.242	8.014	0.002629
0.241	7.98	0.003186
0.24	7.947	0.00378
0.239	7.91	0.001769
0.238	7.869	0.004443
0.237	7.858	0.0004749
0.236	7.818	0.00482
0.235	7.783	-0.0001891
0.234	7.749	0.004587
0.233	7.716	-0.0003248
0.232	7.683	0.003584
0.231	7.65	-0.00019
0.23	7.616	0.002319
0.229	7.583	0.0005251
0.228	7.55	0.0007799
0.227	7.516	0.001039
0.226	7.483	-0.0008294
0.225	7.45	0.001817
0.224	7.417	-0.002177
0.223	7.383	0.002283
0.222	7.35	-0.00291
0.221	7.317	0.00169
0.22	7.284	-0.003159
0.219	7.251	0.001011
0.218	7.218	-0.002614
0.217	7.184	-0.0002343
0.216	7.151	-0.00203
0.215	7.118	-0.001736
0.214	7.085	-0.001105
0.213	7.052	-0.003157
0.212	7.018	-0.0003199
0.211	6.985	-0.004375
0.21	6.952	-0.0001723
0.209	6.918	-0.005133
0.208	6.886	-0.0004035
0.207	6.853	-0.005252
0.206	6.819	-0.001471
0.205	6.786	-0.004982
0.204	6.753	-0.0027
0.203	6.719	-0.004326
0.202	6.686	-0.004357
0.201	6.653	-0.003504
0.2	6.62	-0.005717
0.199	6.586	-0.002751
0.198	6.549	-0.006833
0.197	6.507	-0.002442
0.196	6.497	-0.007718
0.195	6.456	-0.002871
0.194	6.421	-0.007534
0.193	6.386	-0.00376
0.192	6.352	-0.007419
0.191	6.318	-0.005331
0.19	6.284	-0.006676
0.189	6.249	-0.006875
0.188	6.215	-0.006065
0.187	6.18	-0.008348
0.186	6.145	-0.005395
0.185	6.11	-0.009536
0.184	6.075	-0.00508
0.183	6.037	-0.01008
0.182	5.993	-0.005608
0.181	5.982	-0.01044
0.18	5.942	-0.006578
0.179	5.906	-0.009881
0.178	5.871	-0.007666
0.177	5.838	-0.009156
0.176	5.804	-0.009067
0.175	5.771	-0.008455
0.174	5.739	-0.01056
0.173	5.706	-0.007583
0.172	5.673	-0.01165
0.171	5.64	-0.007345
0.17	5.607	-0.0124
0.169	5.574	-0.007869
0.168	5.541	-0.01251
0.167	5.505	-0.008834
0.166	5.461	-0.01198
0.165	5.452	-0.01027
0.164	5.412	-0.01148
0.163	5.377	-0.01191
0.162	5.343	-0.01072
0.161	5.309	-0.01315
0.16	5.276	-0.01024
0.159	5.243	-0.01447
0.158	5.21	-0.01007
0.157	5.176	-0.01492
0.156	5.143	-0.01041
0.155	5.11	-0.01503
0.154	5.073	-0.01152
0.153	5.028	-0.01445
0.152	5.018	-0.01254
0.151	4.977	-0.01372
0.15	4.941	-0.01407
0.149	4.906	-0.01306
0.148	4.872	-0.01566
0.147	4.838	-0.01262
0.146	4.804	-0.01682
0.145	4.771	-0.01236
0.144	4.737	-0.01744
0.143	4.704	-0.01275
0.142	4.67	-0.01728
0.141	4.636	-0.01398
0.14	4.602	-0.01728
0.139	4.568	-0.01526
0.138	4.535	-0.01639
0.137	4.501	-0.01671
0.136	4.468	-0.01567
0.135	4.435	-0.01824
0.134	4.401	-0.01515
0.133	4.364	-0.01936
0.132	4.32	-0.0148
0.131	4.312	-0.01963
0.13	4.272	-0.01534
0.129	4.236	-0.01978
0.128	4.203	-0.01643
0.127	4.169	-0.01919
0.126	4.136	-0.0176
0.125	4.103	-0.01866
0.124	4.069	-0.01919
0.123	4.036	-0.01785
0.122	4.004	-0.02056
0.121	3.97	-0.01739
0.12	3.937	-0.02176
0.119	3.904	-0.01726
0.118	3.871	-0.02232
0.117	3.838	-0.01791
0.116	3.805	-0.02225
0.115	3.772	-0.01888
0.114	3.739	-0.0216
0.113	3.703	-0.02031
0.112	3.658	-0.02089
0.111	3.65	-0.0217
0.11	3.61	-0.02025
0.109	3.575	-0.02308
0.108	3.542	-0.01976
0.107	3.508	-0.02429
0.106	3.475	-0.01977
0.105	3.442	-0.02473
0.104	3.408	-0.02008
0.103	3.376	-0.02463
0.102	3.339	-0.02127
0.101	3.295	-0.02423
0.1	3.284	-0.02281
0.099	3.232	-0.02322
0.098	3.222	-0.0242
0.097	3.181	-0.02261
0.096	3.146	-0.02591
0.095	3.109	-0.02223
0.094	3.064	-0.02673
0.093	3.055	-0.022
0.092	3.015	-0.02717
0.091	2.98	-0.02283
0.09	2.947	-0.02706
0.089	2.913	-0.0237
0.088	2.879	-0.02621
0.087	2.846	-0.02518
0.086	2.813	-0.02576
0.085	2.78	-0.02687
0.084	2.747	-0.02489
0.083	2.714	-0.02793
0.082	2.68	-0.02457
0.081	2.647	-0.02915
0.08	2.614	-0.02464
0.079	2.581	-0.02956
0.078	2.548	-0.02514
0.077	2.515	-0.02927
0.076	2.482	-0.02639
0.075	2.448	-0.02886
0.074	2.416	-0.02767
0.073	2.382	-0.02797
0.072	2.349	-0.02927
0.071	2.316	-0.02733
0.07	2.281	-0.03069
0.069	2.235	-0.02681
0.068	2.228	-0.0317
0.067	2.187	-0.02687
0.066	2.152	-0.03204
0.065	2.118	-0.02755
0.064	2.085	-0.03171
0.063	2.051	-0.02864
0.062	2.018	-0.03106
0.061	1.982	-0.03035
0.06	1.937	-0.03048
0.059	1.929	-0.03176
0.058	1.889	-0.02968
0.057	1.854	-0.03306
0.056	1.82	-0.02925
0.055	1.787	-0.03404
0.054	1.753	-0.02932
0.053	1.72	-0.03432
0.052	1.687	-0.03013
0.051	1.654	-0.0344
0.05	1.62	-0.03143
0.049	1.587	-0.03344
0.048	1.554	-0.03278
0.047	1.521	-0.033
0.046	1.488	-0.03412
0.045	1.452	-0.0321
0.044	1.407	-0.03561
0.043	1.399	-0.03154
0.042	1.359	-0.03633
0.041	1.324	-0.03173
0.04	1.29	-0.03688
0.039	1.257	-0.03263
0.038	1.223	-0.03646
0.037	1.19	-0.03377
0.036	1.157	-0.03571
0.035	1.124	-0.03525
0.034	1.09	-0.03506
0.033	1.057	-0.03671
0.032	1.024	-0.03453
0.031	0.991	-0.03793
0.03	0.9578	-0.03397
0.029	0.925	-0.03887
0.028	0.8892	-0.03429
0.027	0.8434	-0.03932
0.026	0.8361	-0.03513
0.025	0.7958	-0.03901
0.024	0.7609	-0.03624
0.023	0.7268	-0.03813
0.022	0.693	-0.03751
0.021	0.6603	-0.03754
0.02	0.627	-0.03926
0.019	0.594	-0.03676
0.018	0.5607	-0.04048
0.017	0.5275	-0.03637
0.016	0.4943	-0.04126
0.015	0.461	-0.03661
0.014	0.4281	-0.04154
0.013	0.3951	-0.03753
0.012	0.3615	-0.04122
0.011	0.3287	-0.03871
0.01	0.2958	-0.04058
0.009	0.2622	-0.04032
0.008	0.2292	-0.03998
0.007	0.1966	-0.04156
0.006	0.1634	-0.039
0.005	0.1305	-0.04272
0.004	0.09714	-0.03895
0.003	0.06422	-0.04387
0.002	0.03066	-0.03914
[truncated: 3,001 more rows]

## Sheet: Fig. 5b
1/T	log(s)
0.0033206	-17.2458
0.00319336	-16.7514
0.00309454	-16.3553
0.00300165	-15.9974
0.00291418	-15.6734
0.00283166	-15.3716
0.00275368	-15.0933
0.00267989	-14.8901
