# Supplementary material for: Modulation between capacitor and conductor for a redox-active 2D bis(terpyridine)cobalt(II) nanosheet via anion-exchange
Source: Commun Chem. 2024 Aug 22;7:186. doi: 10.1038/s42004-024-01274-4 (PMC11341730; doi:10.1038/s42004-024-01274-4)
Supplement: Supplementary file 5 — Supplementary Data 2 [file 42004_2024_1274_MOESM5_ESM.xlsx]

## Sheet: Supplementary Fig. 1b
Raman shift	1
120.839	902.661
125.457	916.491
130.072	902.661
134.684	878.688
139.294	860.248
143.902	852.872
148.507	818.757
153.11	821.523
157.71	809.098
162.308	809.537
166.903	803.082
171.496	812.303
176.086	810.459
180.674	855.5
185.259	804.117
189.842	800.316
194.423	801.238
199.001	808.615
203.577	830.743
208.15	826.133
212.721	815.069
217.289	809.537
221.855	845.5
226.418	803.198
230.979	794.784
235.538	804.501
240.094	843.5
244.648	770.812
249.199	818
253.748	756.981
258.295	753.932
262.839	787.5
267.38	765
271.92	760
276.457	765.5
280.991	767.5
285.523	740.141
290.053	794.5
294.58	804.5
299.105	811.5
303.627	842.5
308.147	815.534
312.665	849.147
317.18	871.312
321.693	882.376
326.203	904.5
330.711	893.5
335.217	881
339.72	896.5
344.221	854.716
348.72	857.482
353.216	855.638
357.709	844.573
362.201	813.695
366.69	759.747
371.176	786
375.661	781.5
380.143	772
384.622	768.5
389.099	782
393.574	808
398.047	847.5
402.517	888.5
406.985	912
411.45	875
415.913	825
420.374	796
424.832	773
429.288	772.5
433.741	772
438.193	772.5
442.642	755.5
447.088	753.5
451.533	757.5
455.974	753
460.414	735
464.851	728
469.286	744.5
473.719	759.5
478.149	766.5
482.577	797
487.003	815.5
491.426	838
495.847	807.693
500.266	844.573
504.682	919.5
509.096	922.667
513.508	1115.65
517.917	2332.72
522.324	5073.9
526.729	1785.53
531.131	1044
535.532	876
539.929	792
544.325	760.5
548.718	738.5
553.109	724
557.498	713
561.884	719
566.269	706.5
570.65	710
575.03	694
579.407	698
583.782	693
588.155	692
592.525	694.5
596.893	697
601.259	700.5
605.622	701
609.984	717
614.343	741
618.699	728.5
623.054	758
627.406	785.5
631.756	781.5
636.104	777.5
640.449	790.5
644.792	840
649.133	881
653.472	844.5
657.808	812
662.142	864
666.474	916.491
670.804	849.184
675.131	768.5
679.456	743.5
683.779	762
688.1	797.5
692.418	848.262
696.735	822
701.048	755
705.36	756.5
709.67	701
713.977	687.5
718.282	679.5
722.585	682.5
726.885	689
731.183	714
735.48	723
739.774	711
744.065	711
748.355	697.5
752.642	708
756.927	693.5
761.21	693
765.49	683
769.769	677.5
774.045	678.5
778.319	683.5
782.591	697
786.86	699
791.127	699.5
795.393	708
799.655	727.5
803.916	744.5
808.175	757
812.431	722.5
816.685	711.5
820.937	715
825.187	725.5
829.435	753.5
833.68	782.5
837.923	799.5
842.164	783.5
846.403	800.5
850.64	803.5
854.875	770.5
859.107	719.5
863.337	702
867.565	690.5
871.791	681
876.015	694
880.236	690
884.456	703
888.673	702.5
892.888	716.5
897.101	730
901.311	724
905.52	720.5
909.726	722
913.931	712
918.133	724
922.333	721
926.53	723.5
930.726	731
934.92	743
939.111	772.5
943.3	794
947.487	798.5
951.672	787
955.855	793
960.036	792.5
964.214	809
968.391	806
972.565	809
976.737	819
980.907	833.5
985.075	828.5
989.241	845
993.404	877.5
997.566	937.5
1001.73	893
1005.88	902.5
1010.04	921
1014.19	967.5
1018.34	1075.5
1022.49	1248.5
1026.64	1351
1030.78	1321.26
1034.92	1192.5
1039.06	1054.79
1043.2	1055
1047.34	998.5
1051.47	839.5
1055.61	776.5
1059.74	740
1063.86	741
1067.99	750
1072.11	740
1076.23	714
1080.35	708
1084.47	733.5
1088.59	758.5
1092.7	790
1096.81	789.5
1100.92	760.5
1105.03	756
1109.13	762.5
1113.23	806.5
1117.34	798
1121.43	788
1125.53	784.5
1129.62	768
1133.72	749.5
1137.81	729
1141.9	731.5
1145.98	755
1150.07	768
1154.15	810
1158.23	833
1162.31	865.5
1166.38	882
1170.46	847
1174.53	796
1178.6	764.5
1182.67	744.5
1186.73	742.5
1190.8	768
1194.86	794
1198.92	829.5
1202.97	863.5
1207.03	885
1211.08	892.5
1215.13	900
1219.18	890.5
1223.23	923.5
1227.28	993.5
1231.32	1090.5
1235.36	1191
1239.4	1218.5
1243.44	1199
1247.47	1145.5
1251.51	1082
1255.54	1016.5
1259.57	1028.5
1263.59	1030.5
1267.62	1027
1271.64	1025
1275.66	1014
1279.68	1020.5
1283.7	1104
1287.71	1282
1291.73	1376.58
1295.74	1371.97
1299.75	1258.5
1303.75	1075.5
1307.76	987.5
1311.76	949
1315.76	916.5
1319.76	906
1323.76	906
1327.75	932.5
1331.75	968.5
1335.74	1048.5
1339.73	1146
1343.71	1255
1347.7	1376.5
1351.68	1567
1355.66	1877
1359.64	2443
1363.62	2963.38
1367.59	3132.11
1371.57	2613.01
1375.54	2038
1379.51	1520
1383.47	1245.5
1387.44	1100.5
1391.4	1022
1395.36	968.5
1399.32	938
1403.28	943
1407.24	931
1411.19	962.5
1415.14	962
1419.09	950
1423.04	935
1426.98	898.5
1430.93	887
1434.87	885
1438.81	893
1442.75	924.5
1446.68	925.5
1450.62	947.5
1454.55	983
1458.48	1077
1462.41	1298
1466.33	1651
1470.26	1976.5
1474.18	2262.5
1478.1	2023.5
1482.02	1502
1485.93	1254.5
1489.85	1150.5
1493.76	1037
1497.67	967
1501.58	942
1505.49	915
1509.39	910
1513.29	905
1517.19	917
1521.09	922.5
1524.99	934.5
1528.89	945.5
1532.78	985.5
1536.67	1029
1540.56	1099
1544.45	1120
1548.33	1107
1552.22	1080.5
1556.1	1081.5
1559.98	1081.5
1563.86	1130
1567.73	1186.5
1571.61	1163
1575.48	1067.5
1579.35	1032.5
1583.22	1079
1587.08	1160.5
1590.95	1323
1594.81	1639.5
1598.67	2132.5
1602.53	2619.47
1606.39	3105.38
1610.24	3069.42
1614.1	2496.84
1617.95	1883.69
1621.8	1457.3
1625.64	1203
1629.49	1019
1633.33	912
1637.18	853.5
1641.02	821.5
1644.85	810.5
1648.69	787
1652.52	774.5
1656.36	765
1660.19	758
1664.02	742
1667.84	747
1671.67	736
1675.49	735.5
1679.31	739.5
1683.13	724.5
1686.95	723.5
1690.77	719
1694.58	710.5
1698.39	712.5
1702.2	710.5
1706.01	701
1709.82	703
1713.62	696
1717.42	696.5
1721.22	690.5
1725.02	676.5
1728.82	685.5
1732.62	669.5
1736.41	673
1740.2	653.5
1743.99	654
1747.78	652.5
1751.57	643.5
1755.35	651
1759.13	650.5
1762.91	652.5
1766.69	641
1770.47	641.5
1774.24	644.5
1778.02	631
1781.79	640.5
1785.56	639
1789.33	638.5
1793.09	638.5
1796.86	640
1800.62	636.5
1804.38	627.5
1808.14	631
1811.89	633.5
1815.65	624.5
1819.4	623
1823.15	626.5
1826.9	619.5
1830.65	618
1834.4	615
1838.14	622
1841.88	613.5
1845.62	609
1849.36	608.5
1853.1	603
1856.83	615.5
1860.57	611
1864.3	613
1868.03	610.5
1871.76	606.5
1875.48	604.5
1879.21	598.5
1882.93	606
1886.65	599
1890.37	599.5
1894.09	594.5
1897.8	587.5
1901.51	584
1905.23	582.5
1908.94	581.5
1912.64	579
1916.35	588.5
1920.05	577
1923.76	580
1927.46	580
1931.16	577
1934.85	576
1938.55	576
1942.24	582.5
1945.94	582
1949.63	575.5
1953.32	572.5
1957	573.5
1960.69	574.5
1964.37	568
1968.05	563
1971.73	567
1975.41	572.5
1979.09	563
1982.76	567
1986.43	571
1990.1	570
1993.77	570.5
1997.44	561
2001.11	566.5
2004.77	558.5
2008.43	573.5
2012.09	565.5
2015.75	556
2019.41	561.5
2023.06	561.5
2026.72	559.5
2030.37	553.5
2034.02	557
2037.67	537.5
2041.31	554
2044.96	547.5
2048.6	542.5
2052.24	546.5
2055.88	548.5
2059.52	546.5
2063.16	551.5
2066.79	537.5
2070.42	533.5
2074.05	534
2077.68	533
2081.31	536.5
2084.94	526
2088.56	535.5
2092.18	533.5
2095.8	530
2099.42	530.5
2103.04	533
2106.65	530.5
2110.27	531
2113.88	535
2117.49	523.5
2121.1	531
2124.7	534.5
2128.31	528.5
2131.91	527
2135.51	530
2139.11	526
2142.71	525.5
2146.31	515
2149.9	522
2153.5	524
2157.09	516.5
2160.68	526.5
2164.26	520.5
2167.85	516.5
2171.44	511
2175.02	510.5
2178.6	504.5
2182.18	501.5
2185.76	504.5
2189.33	505.5
2192.91	535
2196.48	505.774
2200.05	502.5
2203.62	507.5
2207.19	495.5
2210.75	508.5
2214.32	495.5
2217.88	501.5
2221.44	497
2225	493
2228.56	493
2232.11	498
2235.67	494
2239.22	495
2242.77	496
2246.32	487
2249.87	486.5
2253.41	489
2256.96	494.5
2260.5	492.5
2264.04	489.5
2267.58	486
2271.12	492
2274.65	487.5
2278.19	493.5
2281.72	492.5
2285.25	490.5
2288.78	491.5
2292.31	494
2295.83	494.5
2299.36	489
2302.88	489
2306.4	484.5
2309.92	491.5
2313.44	488
2316.96	487.5
2320.47	487
2323.98	488.5
2327.49	479.5
2331	480
2334.51	482.5
2338.02	473.5
2341.52	474
2345.02	480
2348.52	474
2352.02	476.5
2355.52	472.5
2359.02	472.5
2362.51	477
2366.01	479.5
2369.5	477.5
2372.99	483.5
2376.48	484.5
2379.96	481.5
2383.45	484.5
2386.93	493.5
2390.41	484.5
2393.89	491
2397.37	486.5
2400.85	488
2404.32	487
2407.79	488.5
2411.27	480
2414.74	475
2418.21	474
2421.67	479.5
2425.14	472.5
2428.6	469
2432.06	474
2435.52	464.5
2438.98	464.5
2442.44	469
2445.9	468.5
2449.35	469.5
2452.8	468.5
2456.25	461
2459.7	472.5
2463.15	470
2466.6	470.5
2470.04	472
2473.48	468.5
2476.93	469.5
2480.37	474
2483.8	475
2487.24	475.5
2490.68	475.5
2494.11	474
2497.54	478
2500.97	480
2504.4	470.5
2507.83	479
2511.25	481.5
2514.67	480
2518.1	482.5
2521.52	481.5
2524.94	480
2528.35	481.5
2531.77	473
2535.18	470.5
2538.6	467.5
2542.01	469
2545.42	469.5
2548.83	468.5
2552.23	469.5
2555.64	470
2559.04	465.5
2562.44	473
2565.84	475
2569.24	466.5
2572.64	473
2576.03	468.5
2579.43	466
2582.82	467.5
2586.21	466
2589.6	469
2592.99	463.5
2596.37	461
2599.76	467
2603.14	464.5
2606.52	468
2609.9	465
2613.28	458.5
2616.66	459.5
2620.03	468
2623.41	469
2626.78	464.5
2630.15	462.5
2633.52	468
2636.88	474.5
2640.25	477
2643.61	472.5
2646.98	476
2650.34	473.5
2653.7	480.5
2657.06	470
2660.41	467.5
2663.77	466.5
2667.12	467.5
2670.47	449
2673.82	448
2677.17	445.5
2680.52	445
2683.87	445
2687.21	449.5
2690.55	444
2693.9	446
2697.24	451
2700.57	448.5
2703.91	451
2707.25	457
2710.58	461
2713.91	467.5
2717.24	469
2720.57	481.5
2723.9	478.5
2727.22	484.5
2730.55	484
2733.87	478
2737.19	467
2740.51	466
2743.83	454
2747.15	452.5
2750.46	455
2753.78	456.5
2757.09	450
2760.4	446.5
2763.71	451.5
2767.02	448
2770.33	450.5
2773.63	452
2776.93	442.5
2780.24	442.5
2783.54	442
2786.84	441
2790.13	444
2793.43	436.5
2796.72	436.5
2800.02	438.5
2803.31	444
2806.6	442.5
2809.89	450
2813.17	451
2816.46	456
2819.74	468
2823.02	472
2826.31	481
2829.58	487.5
2832.86	496
2836.14	497
2839.41	490.5
2842.69	481.5
2845.96	482.5
2849.23	475
2852.5	463
2855.77	449
2859.03	444.5
2862.3	444
2865.56	432.5
2868.82	431
2872.08	430.5
2875.34	430.5
2878.6	428.5
2881.85	428
2885.11	430.5
2888.36	431.5
2891.61	428.5
2894.86	433.5
2898.11	436
2901.36	427
2904.6	429
2907.85	430.5
2911.09	426.5
2914.33	425
2917.57	423
2920.81	432
2924.05	424
2927.28	431.5
2930.52	431
2933.75	427
2936.98	426
2940.21	435.5
2943.44	431
2946.66	426
2949.89	428
2953.11	428.5
2956.33	430
2959.56	430
2962.77	431.5
2965.99	429
2969.21	433
2972.42	428
2975.64	436.5
2978.85	426.5
2982.06	423.5
2985.27	422
2988.48	412.5
2991.68	409.5
2994.89	409
2998.09	405.5
3001.29	404.5
3004.5	405
3007.69	403
3010.89	399
3014.09	411.5
3017.28	410.5
3020.48	410
3023.67	415
3026.86	413.5
3030.05	413.5
3033.24	406.5
3036.42	406.5
3039.61	404.5
3042.79	401.5
3045.97	402
3049.15	400.5
3052.33	399
3055.51	405.5
3058.69	403.5
3061.86	410
3065.04	412
3068.21	412.5
3071.38	415
3074.55	411.5
3077.72	411
3080.88	405.5
3084.05	409
3087.21	402
3090.37	392
3093.53	390
3096.69	388
3099.85	382.5
3103.01	378.5
3106.16	381
3109.32	372
3112.47	371
3115.62	367
3118.77	366
3121.92	369
3125.07	366.5
3128.21	367
3131.36	367
3134.5	365
3137.64	368
3140.78	363.5
3143.92	362.5
3147.05	367
3150.19	363
3153.32	362.5
3156.46	360.5
3159.59	361.5
3162.72	354.5
3165.85	360
3168.97	360.5
3172.1	360.5
3175.23	358
3178.35	357
3181.47	357.5
3184.59	359
3187.71	361.5
3190.83	360.5
3193.94	358.5
3197.06	360
3200.17	370
3203.28	369
3206.39	368
3209.5	370.5
3212.61	369
3215.72	369
3218.82	362.5
3221.93	364.5
3225.03	356
3228.13	359
3231.23	349
3234.33	349
3237.43	343.5
3240.52	339.5
3243.62	344
3246.71	337
3249.8	331.5
3252.89	338.5
3255.98	331.5
3259.07	334
3262.15	332.5
3265.24	328
3268.32	328
3271.4	329.5
3274.49	328.5
3277.56	329
3280.64	329
3283.72	325.5
3286.8	326
3289.87	321
3292.94	324.5
3296.01	322
3299.08	325
3302.15	324.5
3305.22	323.5
3308.28	316.5
3311.35	317
3314.41	319
3317.47	321
3320.53	322
3323.59	317.5
3326.65	317
3329.71	319
3332.76	319
3335.82	314.5
3338.87	318
3341.92	310.5
3344.97	310
3348.02	317
3351.07	313.5
3354.11	310.5
3357.16	312
3360.2	310
3363.24	307.5
3366.28	305.5
3369.32	309
3372.36	305
3375.4	307
3378.43	303
3381.46	310.5
3384.5	305
3387.53	306.5
3390.56	301.5
3393.59	302
3396.61	300.5
3399.64	299.5
3402.66	301.5
3405.69	297
3408.71	300
3411.73	301.5
3414.75	300
3417.77	303
3420.78	300.5
3423.8	301
3426.81	300
3429.83	299
3432.84	301.5
3435.85	297
3438.86	301.5
3441.86	298.5
3444.87	299
3447.88	296.5
3450.88	296
3453.88	302.5
3456.88	295.5
3459.88	297
3462.88	299.5
3465.88	297.5
3468.87	291.5
3471.87	293.5
3474.86	292
3477.85	292.5
3480.84	290.5
3483.83	297
3486.82	291.5
3489.81	293
3492.79	286
3495.78	290
3498.76	288.5
3501.74	292
3504.72	290
3507.7	286.5
3510.68	288.5
3513.66	294
3516.63	286
3519.6	286
3522.58	281
3525.55	286
3528.52	283
3531.49	281.5
3534.45	284
3537.42	285.5
3540.39	279
3543.35	279
3546.31	279.5
3549.27	278.5
3552.23	280
3555.19	278.5
3558.15	282
3561.1	283.5
3564.06	283
3567.01	277.5
3569.96	277.5
3572.91	277.5
3575.86	278
3578.81	276
3581.76	276
3584.71	273.5
3587.65	273.5
3590.59	275
3593.53	275
3596.48	272.5
3599.41	276
3602.35	275
3605.29	276.5
3608.23	274.5
3611.16	271.5
3614.09	275
3617.02	270.5
3619.96	270
3622.89	272.5
3625.81	273.5
3628.74	272.5
3631.67	271.5
3634.59	273
3637.51	273.5
3640.43	269
3643.36	274
3646.27	270
3649.19	269
3652.11	270.5
3655.02	266.5
3657.94	272.5
3660.85	266.5
3663.76	270
3666.67	267
3669.58	269
3672.49	269
3675.4	266
3678.3	262.5
3681.21	265
3684.11	265
3687.01	265
3689.91	261
3692.81	262.5
3695.71	259.5
3698.61	263.5
3701.5	260.5
3704.4	261.5
3707.29	259.5
3710.18	258
3713.07	258.5
3715.96	261
3718.85	259
3721.74	257
3724.63	256.5
3727.51	258.5
3730.39	257.5
3733.28	257
3736.16	256
3739.04	252.5
3741.91	256
3744.79	253.5
3747.67	256.5
3750.54	257
3753.42	253
3756.29	252.5
3759.16	250.5
3762.03	255.5
3764.9	256
3767.77	252
3770.63	253.5
3773.5	253
3776.36	252
3779.22	257
3782.08	252
3784.94	251
3787.8	252
3790.66	254.5
3793.52	251.5
3796.37	253.5
3799.23	253
3802.08	254
3804.93	250.5
3807.78	255.5
3810.63	249.5
3813.48	248.5
3816.33	251.5
3819.17	250.5
3822.02	249
3824.86	253.5
3827.7	246.5

## Sheet: Supplementary Fig. 1c
N 1s	Binding energy /eV	1		Co 2p	Binding energy /eV	1		Cl 2p	Binding energy /eV	1
	411.58	428.32			815.58	610.23			213.58	118.54
	411.48	416.968			815.48	564.492			213.48	98.283
	411.38	442.114			815.38	554.784			213.38	107.561
	411.28	409.523			815.28	539.048			213.28	104.406
	411.18	418.021			815.18	557.011			213.18	90.7617
	411.08	440.423			815.08	569.193			213.08	101.124
	410.98	428.311			814.98	563.491			212.98	91.3636
	410.88	423.524			814.88	563.215			212.88	99.454
	410.78	420.208			814.78	548.013			212.78	114.751
	410.68	423.774			814.68	538.779			212.68	114.113
	410.58	421.693			814.58	540.163			212.58	97.7069
	410.48	461.619			814.48	565.594			212.48	78.3319
	410.38	406.828			814.38	533.289			212.38	107.231
	410.28	412.968			814.28	553.45			212.28	93.8627
	410.18	400.126			814.18	548.498			212.18	80.8079
	410.08	436.073			814.08	559.393			212.08	87.5444
	409.98	431.38			813.98	547.323			211.98	94.794
	409.88	439.375			813.88	543.129			211.88	100.73
	409.78	421.829			813.78	552.727			211.78	92.0366
	409.68	420.453			813.68	509.572			211.68	98.6328
	409.58	448.713			813.58	573.712			211.58	101.086
	409.48	422.044			813.48	525.36			211.48	87.1724
	409.38	442.048			813.38	551.324			211.38	96.5048
	409.28	423.214			813.28	541.763			211.28	91.4693
	409.18	447.202			813.18	531.903			211.18	93.7331
	409.08	418.172			813.08	561.775			211.08	101.641
	408.98	420.882			812.98	564.264			210.98	92.1058
	408.88	433.114			812.88	571.747			210.88	92.6403
	408.78	412.583			812.78	520.608			210.78	94.8011
	408.68	420.197			812.68	574.514			210.68	91.2757
	408.58	453.11			812.58	565.667			210.58	90.498
	408.48	439.799			812.48	531.053			210.48	83.3248
	408.38	451.187			812.38	580.618			210.38	88.6648
	408.28	430.476			812.28	540.069			210.28	80.0657
	408.18	441.829			812.18	563.904			210.18	98.1632
	408.08	429.364			812.08	558.386			210.08	95.435
	407.98	430.092			811.98	571.413			209.98	75.8887
	407.88	437.488			811.88	516.221			209.88	91.0023
	407.78	434.243			811.78	552.378			209.78	88.2085
	407.68	455.417			811.68	538.324			209.68	85.0657
	407.58	434.602			811.58	534.633			209.58	94.43
	407.48	449.094			811.48	581.481			209.48	101.142
	407.38	433.24			811.38	597.063			209.38	80.7093
	407.28	435.589			811.28	559.974			209.28	94.1619
	407.18	434.387			811.18	548.554			209.18	87.801
	407.08	419.604			811.08	553.125			209.08	85.6632
	406.98	439.726			810.98	577.116			208.98	79.1868
	406.88	422.949			810.88	565.596			208.88	84.8562
	406.78	462.497			810.78	561.535			208.78	98.7456
	406.68	432.888			810.68	540.922			208.68	89.573
	406.58	483.554			810.58	552.588			208.58	81.2092
	406.48	454.143			810.48	591.045			208.48	81.9593
	406.38	421.243			810.38	527.234			208.38	87.8915
	406.28	437.824			810.28	552.621			208.28	80.1776
	406.18	488.943			810.18	561.236			208.18	84.905
	406.08	448.624			810.08	546.778			208.08	86.234
	405.98	423.931			809.98	544.608			207.98	85.7156
	405.88	439.291			809.88	567.184			207.88	105.431
	405.78	435.164			809.78	574.575			207.78	92.6385
	405.68	449.997			809.68	546.774			207.68	82.5497
	405.58	437.36			809.58	551.814			207.58	77.5835
	405.48	457.873			809.48	566.233			207.48	96.1737
	405.38	423.261			809.38	586.595			207.38	79.5898
	405.28	415.036			809.28	549.619			207.28	87.9652
	405.18	402.522			809.18	542.504			207.18	78.8317
	405.08	398.189			809.08	564.891			207.08	80.4616
	404.98	421.714			808.98	558.016			206.98	73.8077
	404.88	409.024			808.88	534.774			206.88	74.2765
	404.78	429.225			808.78	572.254			206.78	74.4611
	404.68	442.434			808.68	554.931			206.68	86.2127
	404.58	430.873			808.58	580.914			206.58	83.7118
	404.48	423.496			808.48	563.518			206.48	96.1781
	404.38	398.955			808.38	561.546			206.38	85.8567
	404.28	425.453			808.28	570.291			206.28	89.9228
	404.18	429.995			808.18	542.151			206.18	87.4379
	404.08	431.724			808.08	568.377			206.08	80.7759
	403.98	432.084			807.98	566.101			205.98	86.6593
	403.88	454.46			807.88	568.355			205.88	81.3743
	403.78	450.626			807.78	573.577			205.78	86.2589
	403.68	419.933			807.68	533.435			205.68	82.5559
	403.58	445.101			807.58	589.093			205.58	88.6488
	403.48	422.758			807.48	536.98			205.48	88.0096
	403.38	433.956			807.38	598.906			205.38	83.6932
	403.28	433.12			807.28	549.652			205.28	84.5082
	403.18	413.68			807.18	555.742			205.18	73.7784
	403.08	402.818			807.08	568.717			205.08	86.2491
	402.98	431.624			806.98	550.018			204.98	90.6854
	402.88	449.663			806.88	602.672			204.88	90.4377
	402.78	424.604			806.78	555.803			204.78	95.6578
	402.68	421.714			806.68	575.486			204.68	81.4506
	402.58	448.512			806.58	566.44			204.58	75.5886
	402.48	422.575			806.48	586.556			204.48	86.8635
	402.38	424.872			806.38	578.305			204.38	95.4812
	402.28	424.466			806.28	569.405			204.28	77.4618
	402.18	431.946			806.18	568.701			204.18	92.5204
	402.08	448.356			806.08	543.817			204.08	95.6348
	401.98	432.188			805.98	553.958			203.98	95.6667
	401.88	423.64			805.88	580.827			203.88	82.4982
	401.78	429.691			805.78	584.235			203.78	74.4043
	401.68	401.579			805.68	595.731			203.68	73.8539
	401.58	430.664			805.58	539.589			203.58	82.516
	401.48	435.122			805.48	550.965			203.48	93.6665
	401.38	383.889			805.38	551.957			203.38	89.3635
	401.28	421.135			805.28	563.983			203.28	90.0471
	401.18	432.499			805.18	604.097			203.18	94.0891
	401.08	429.128			805.08	583.481			203.08	80.8434
	400.98	468.613			804.98	557.802			202.98	78.9773
	400.88	405.973			804.88	587.154			202.88	96.4222
	400.78	445.605			804.78	556.189			202.78	77.5577
	400.68	466.314			804.68	563.824			202.68	78.3407
	400.58	461.904			804.58	577.692			202.58	82.4947
	400.48	472.649			804.48	579.988			202.48	84.3439
	400.38	468.948			804.38	621.972			202.38	79.3901
	400.28	536.299			804.28	559.241			202.28	81.2003
	400.18	592.259			804.18	576.293			202.18	72.595
	400.08	612.734			804.08	582.276			202.08	89.2738
	399.98	659.105			803.98	561.226			201.98	82.6669
	399.88	697.792			803.88	541.045			201.88	85.475
	399.78	744.41			803.78	596.099			201.78	88.7864
	399.68	846.265			803.68	607.036			201.68	87.3349
	399.58	854.907			803.58	553.807			201.58	78.964
	399.48	908.754			803.48	571.67			201.48	93.6266
	399.38	945.682			803.38	591.203			201.38	96.2553
	399.28	923.14			803.28	580.325			201.28	94.399
	399.18	908.878			803.18	629.998			201.18	76.3663
	399.08	863.275			803.08	578.14			201.08	74.8366
	398.98	844.486			802.98	612.315			200.98	72.1378
	398.88	782.67			802.88	592.399			200.88	76.2172
	398.78	728.226			802.78	577.659			200.78	68.7571
	398.68	704.022			802.68	587.948			200.68	90.5087
	398.58	668.656			802.58	581.908			200.58	83.6808
	398.48	695.954			802.48	588.546			200.48	88.6719
	398.38	618.197			802.38	600.875			200.38	94.3981
	398.28	595.646			802.28	588.938			200.28	93.0984
	398.18	577.567			802.18	569.47			200.18	83.3665
	398.08	583.33			802.08	585.931			200.08	92.4458
	397.98	523.247			801.98	552.821			199.98	85.7972
	397.88	511.86			801.88	580.117			199.88	99.0989
	397.78	479.611			801.78	598.66			199.78	98.7145
	397.68	476.682			801.68	588.311			199.68	100.148
	397.58	434.811			801.58	578.64			199.58	109.275
	397.48	422.453			801.48	561.806			199.48	124.285
	397.38	469.524			801.38	568.645			199.38	115.848
	397.28	439.881			801.28	560.706			199.28	147.443
	397.18	378.085			801.18	586.527			199.18	143.949
	397.08	440.474			801.08	563.222			199.08	164.655
	396.98	393.633			800.98	599.454			198.98	162.602
	396.88	415.721			800.88	536.598			198.88	166.782
	396.78	454.632			800.78	582.562			198.78	162.259
	396.68	405.486			800.68	546.751			198.68	171.697
	396.58	416.194			800.58	592.075			198.58	164.321
	396.48	402.827			800.48	553.896			198.48	152.384
	396.38	390.677			800.38	556.032			198.38	153.842
	396.28	401.272			800.28	566.045			198.28	173.176
	396.18	366.492			800.18	546.962			198.18	183.104
	396.08	412.875			800.08	566.12			198.08	192.474
	395.98	382.924			799.98	525.482			197.98	198.748
	395.88	396.431			799.88	535.639			197.88	224.385
	395.78	385.803			799.78	546.036			197.78	235.07
	395.68	379.507			799.68	556.596			197.68	254.782
	395.58	374.574			799.58	565.308			197.58	260.468
	395.48	420.257			799.48	548.778			197.48	277.612
	395.38	383.438			799.38	566.981			197.38	252.568
	395.28	388.371			799.28	554.329			197.28	256.095
	395.18	367.465			799.18	527.149			197.18	242.621
	395.08	397.674			799.08	567.937			197.08	231.945
	394.98	406.024			798.98	571.587			196.98	216.258
	394.88	404.556			798.88	598.257			196.88	209.194
	394.78	379.568			798.78	542.465			196.78	217.541
	394.68	419.309			798.68	571.969			196.68	194.516
	394.58	378.714			798.58	553.177			196.58	193.753
	394.48	414.515			798.48	565.223			196.48	206.815
	394.38	370.428			798.38	598.108			196.38	213.052
	394.28	401.707			798.28	564.758			196.28	207.201
	394.18	395.866			798.18	556.454			196.18	198.749
	394.08	395.736			798.08	591.646			196.08	184.482
	393.98	397.812			797.98	539.198			195.98	170.719
	393.88	391.873			797.88	591.448			195.88	153.232
	393.78	379.126			797.78	584.668			195.78	143.893
	393.68	400.852			797.68	595.201			195.68	129.999
	393.58	417.266			797.58	589.253			195.58	103.626
	393.48	402.416			797.48	581.799			195.48	95.657
	393.38	399.474			797.38	579.126			195.38	85.2015
	393.28	393.358			797.28	571.261			195.28	82.492
	393.18	425.116			797.18	614.852			195.18	74.8881
	393.08	411.35			797.08	605.468			195.08	81.7951
	392.98	395.944			796.98	580.8			194.98	71.4435
	392.88	367.849			796.88	639.434			194.88	81.733
	392.78	397.664			796.78	586.662			194.78	63.2449
	392.68	438.994			796.68	611.174			194.68	77.9412
	392.58	394.681			796.58	620.8			194.58	72.0943
	392.48	410.312			796.48	616.257			194.48	79.7647
	392.38	403.464			796.38	589.044			194.38	68.9222
	392.28	391.167			796.28	607.658			194.28	86.1381
	392.18	366.453			796.18	654.615			194.18	81.7676
	392.08	412.553			796.08	634.755			194.08	76.9629
	391.98	383.447			795.98	633.22			193.98	71.29
	391.88	408.171			795.88	630.805			193.88	69.9947
	391.78	413.68			795.78	634.261			193.78	79.3839
	391.68	418.466			795.68	628.872			193.68	71.9247
	391.58	394.638			795.58	604.209			193.58	72.4023
					795.48	590.352
					795.38	621.178
					795.28	619.41
					795.18	569.107
					795.08	612.191
					794.98	616.61
					794.88	589.855
					794.78	580.864
					794.68	568.39
					794.58	576.344
					794.48	614.565
					794.38	577.384
					794.28	563.482
					794.18	565.977
					794.08	534.967
					793.98	550.748
					793.88	530.273
					793.78	530.763
					793.68	554.327
					793.58	571.717
					793.48	544.463
					793.38	534.221
					793.28	526.16
					793.18	515.614
					793.08	532.016
					792.98	538.619
					792.88	538.181
					792.78	529.468
					792.68	534.301
					792.58	509.761
					792.48	528.122
					792.38	498.204
					792.28	554.134
					792.18	552.186
					792.08	551.246
					791.98	513.458
					791.88	539.711
					791.78	521.466
					791.68	558.666
					791.58	526.066
					791.48	553.984
					791.38	513.306
					791.28	537.378
					791.18	521.798
					791.08	515.869
					790.98	533.216
					790.88	550.139
					790.78	541.962
					790.68	535.033
					790.58	541.382
					790.48	582.18
					790.38	516.803
					790.28	573.261
					790.18	542.559
					790.08	528.571
					789.98	507.433
					789.88	563.204
					789.78	562.964
					789.68	564.147
					789.58	551.352
					789.48	575.451
					789.38	558.383
					789.28	568.557
					789.18	531.56
					789.08	586.797
					788.98	524.959
					788.88	583.324
					788.78	563.128
					788.68	562.961
					788.58	559.275
					788.48	545.968
					788.38	527.348
					788.28	559.251
					788.18	583.029
					788.08	580.784
					787.98	578.698
					787.88	586.843
					787.78	554.989
					787.68	550.193
					787.58	588.423
					787.48	579.76
					787.38	544.59
					787.28	578.169
					787.18	571.174
					787.08	553.269
					786.98	550.798
					786.88	594.625
					786.78	577.029
					786.68	571.645
					786.58	574.894
					786.48	595.627
					786.38	547.842
					786.28	611.344
					786.18	543.939
					786.08	567.73
					785.98	589.918
					785.88	577.491
					785.78	551.691
					785.68	576.755
					785.58	556.895
					785.48	576.175
					785.38	574.656
					785.28	572.277
					785.18	581.018
					785.08	563.131
					784.98	550.607
					784.88	561.201
					784.78	569.507
					784.68	571.901
					784.58	570.276
					784.48	576.003
					784.38	568.427
					784.28	582.019
					784.18	572.124
					784.08	581.484
					783.98	563.383
					783.88	578.136
					783.78	568.523
					783.68	569.794
					783.58	549.91
					783.48	590.27
					783.38	567.024
					783.28	566.621
					783.18	587.396
					783.08	594.766
					782.98	583.077
					782.88	592.633
					782.78	608.175
					782.68	578.392
					782.58	569.895
					782.48	578.206
					782.38	602.043
					782.28	598.855
					782.18	617.766
					782.08	626.092
					781.98	619.441
					781.88	606.751
					781.78	626.615
					781.68	650.939
					781.58	667.107
					781.48	681.016
					781.38	680.954
					781.28	707.718
					781.18	712.046
					781.08	684.321
					780.98	679.221
					780.88	694.995
					780.78	759.257
					780.68	753.138
					780.58	734.862
					780.48	765.055
					780.38	744.925
					780.28	781.148
					780.18	754.467
					780.08	734.259
					779.98	761.152
					779.88	780.934
					779.78	790.461
					779.68	706.724
					779.58	701.428
					779.48	667.672
					779.38	660.082
					779.28	619.989
					779.18	595.265
					779.08	598.453
					778.98	564.316
					778.88	546.602
					778.78	582.534
					778.68	507.599
					778.58	521.327
					778.48	531.017
					778.38	520.747
					778.28	505.865
					778.18	504.286
					778.08	491.602
					777.98	489.834
					777.88	491.856
					777.78	471.57
					777.68	507.686
					777.58	473.357
					777.48	481.882
					777.38	465.559
					777.28	482.683
					777.18	522.329
					777.08	485.621
					776.98	499.522
					776.88	485.49
					776.78	472.209
					776.68	503.923
					776.58	490.649
					776.48	517.484
					776.38	485.444
					776.28	510.063
					776.18	492.09
					776.08	491.704
					775.98	480.768
					775.88	501.135
					775.78	491.729
					775.68	474.798
					775.58	480.565
					775.48	474.185
					775.38	479.917
					775.28	476.432
					775.18	494.804
					775.08	493.145
					774.98	510.147
					774.88	497.315
					774.78	482.416
					774.68	451.451
					774.58	472.837
					774.48	480.555
					774.38	477.315
					774.28	481.085
					774.18	485.189
					774.08	477.92
					773.98	514.939
					773.88	480.803
					773.78	490.32
					773.68	460.439
					773.58	480.731
					773.48	470.267
					773.38	469.621
					773.28	473.606
					773.18	455.217
					773.08	469.87
					772.98	497.834
					772.88	500.148
					772.78	466.993
					772.68	476.61
					772.58	488.534
					772.48	465.421
					772.38	469.691
					772.28	477.694
					772.18	479.175
					772.08	449.652
					771.98	475.621
					771.88	521.759
					771.78	478.186
					771.68	455.901
					771.58	484.134
					771.48	479.834
					771.38	459.779
					771.28	448.172
					771.18	464.401
					771.08	489.803
					770.98	463.825
					770.88	467.513
					770.78	476.452
					770.68	449.508
					770.58	490.159
					770.48	464.45
					770.38	453.147
					770.28	459.12
					770.18	472.636
					770.08	460.447
					769.98	448.777
					769.88	419.205
					769.78	459.035
					769.68	453.518
					769.58	442.279
					769.48	436.722
					769.38	444.717
					769.28	438.498
					769.18	456.095
					769.08	452.526
					768.98	469.239
					768.88	460.952
					768.78	456.498
					768.68	416.721
					768.58	431.832
					768.48	437.464
					768.38	443.875
					768.28	483.882
					768.18	442.069
					768.08	451.48
					767.98	418.04
					767.88	455.022
					767.78	446.014
					767.68	450.863
					767.58	448.62
					767.48	434.065
					767.38	440.801
					767.28	407.229
					767.18	433.44
					767.08	450.909
					766.98	460.437
					766.88	430.708
					766.78	406.399
					766.68	435.418
					766.58	442.201
					766.48	428.915
					766.38	428.259
					766.28	429.522
					766.18	447.67
					766.08	390.16
					765.98	451.631
					765.88	439.378
					765.78	427.226
					765.68	413.866
					765.58	415.123

## Sheet: Supplementary Fig. 2
Potential / V vs. Fc+/Fc	1
-0.462	0.154
-0.463	-0.02329
-0.464	-0.09592
-0.465	-0.1308
-0.466	-0.1564
-0.467	-0.1768
-0.468	-0.1924
-0.469	-0.205
-0.47	-0.2176
-0.471	-0.227
-0.472	-0.2348
-0.473	-0.2443
-0.474	-0.2511
-0.475	-0.2562
-0.476	-0.2644
-0.477	-0.2733
-0.478	-0.2761
-0.479	-0.2805
-0.48	-0.2857
-0.481	-0.2896
-0.482	-0.2933
-0.483	-0.2983
-0.484	-0.3045
-0.485	-0.3011
-0.486	-0.3093
-0.487	-0.3132
-0.488	-0.3152
-0.489	-0.3196
-0.49	-0.3239
-0.491	-0.326
-0.492	-0.3295
-0.493	-0.3333
-0.494	-0.335
-0.495	-0.3377
-0.496	-0.3409
-0.497	-0.3431
-0.498	-0.3448
-0.499	-0.3482
-0.5	-0.3503
-0.501	-0.3525
-0.502	-0.3562
-0.503	-0.3589
-0.504	-0.3599
-0.505	-0.3629
-0.506	-0.3658
-0.507	-0.3665
-0.508	-0.3694
-0.509	-0.3753
-0.51	-0.3695
-0.511	-0.3765
-0.512	-0.3792
-0.513	-0.3805
-0.514	-0.3833
-0.515	-0.3882
-0.516	-0.3916
-0.517	-0.3936
-0.518	-0.3955
-0.519	-0.3949
-0.52	-0.3924
-0.521	-0.3916
-0.522	-0.3911
-0.523	-0.3903
-0.524	-0.3908
-0.525	-0.3902
-0.526	-0.3908
-0.527	-0.3935
-0.528	-0.3977
-0.529	-0.3979
-0.53	-0.3994
-0.531	-0.402
-0.532	-0.4027
-0.533	-0.4039
-0.534	-0.4101
-0.535	-0.4034
-0.536	-0.4101
-0.537	-0.4121
-0.538	-0.4142
-0.539	-0.415
-0.54	-0.4179
-0.541	-0.4204
-0.542	-0.4209
-0.543	-0.4226
-0.544	-0.4244
-0.545	-0.4251
-0.546	-0.4266
-0.547	-0.4294
-0.548	-0.4303
-0.549	-0.4311
-0.55	-0.4329
-0.551	-0.4353
-0.552	-0.4342
-0.553	-0.4372
-0.554	-0.4381
-0.555	-0.4371
-0.556	-0.4377
-0.557	-0.438
-0.558	-0.4371
-0.559	-0.441
-0.56	-0.4358
-0.561	-0.4425
-0.562	-0.4439
-0.563	-0.4458
-0.564	-0.4478
-0.565	-0.4492
-0.566	-0.4526
-0.567	-0.4536
-0.568	-0.4538
-0.569	-0.4557
-0.57	-0.4569
-0.571	-0.4563
-0.572	-0.4581
-0.573	-0.4599
-0.574	-0.4597
-0.575	-0.4609
-0.576	-0.4623
-0.577	-0.4623
-0.578	-0.4633
-0.579	-0.4679
-0.58	-0.4672
-0.581	-0.4671
-0.582	-0.4684
-0.583	-0.4694
-0.584	-0.4715
-0.585	-0.4659
-0.586	-0.4728
-0.587	-0.4714
-0.588	-0.4726
-0.589	-0.4739
-0.59	-0.4735
-0.591	-0.4747
-0.592	-0.4768
-0.593	-0.4767
-0.594	-0.4767
-0.595	-0.4781
-0.596	-0.4783
-0.597	-0.4787
-0.598	-0.4807
-0.599	-0.4811
-0.6	-0.4811
-0.601	-0.4824
-0.602	-0.4831
-0.603	-0.4824
-0.604	-0.484
-0.605	-0.4855
-0.606	-0.4853
-0.607	-0.4864
-0.608	-0.4876
-0.609	-0.4899
-0.61	-0.4832
-0.611	-0.4905
-0.612	-0.4897
-0.613	-0.4899
-0.614	-0.4909
-0.615	-0.4916
-0.616	-0.4909
-0.617	-0.4931
-0.618	-0.4945
-0.619	-0.4939
-0.62	-0.4949
-0.621	-0.4956
-0.622	-0.4954
-0.623	-0.4961
-0.624	-0.4973
-0.625	-0.4975
-0.626	-0.4977
-0.627	-0.4988
-0.628	-0.4986
-0.629	-0.4988
-0.63	-0.5017
-0.631	-0.5023
-0.632	-0.5018
-0.633	-0.5037
-0.634	-0.5042
-0.635	-0.5001
-0.636	-0.5048
-0.637	-0.5055
-0.638	-0.5054
-0.639	-0.5056
-0.64	-0.507
-0.641	-0.5067
-0.642	-0.507
-0.643	-0.5093
-0.644	-0.509
-0.645	-0.5089
-0.646	-0.5105
-0.647	-0.5109
-0.648	-0.5098
-0.649	-0.5122
-0.65	-0.5127
-0.651	-0.512
-0.652	-0.5133
-0.653	-0.5136
-0.654	-0.5135
-0.655	-0.5144
-0.656	-0.5162
-0.657	-0.5162
-0.658	-0.5184
-0.659	-0.5166
-0.66	-0.5166
-0.661	-0.5181
-0.662	-0.5195
-0.663	-0.5198
-0.664	-0.5193
-0.665	-0.521
-0.666	-0.5211
-0.667	-0.5207
-0.668	-0.5222
-0.669	-0.5236
-0.67	-0.5235
-0.671	-0.5242
-0.672	-0.5253
-0.673	-0.5251
-0.674	-0.5248
-0.675	-0.5266
-0.676	-0.5274
-0.677	-0.5271
-0.678	-0.5279
-0.679	-0.5286
-0.68	-0.5278
-0.681	-0.5312
-0.682	-0.5334
-0.683	-0.5338
-0.684	-0.5291
-0.685	-0.5338
-0.686	-0.5326
-0.687	-0.5333
-0.688	-0.5347
-0.689	-0.5347
-0.69	-0.5346
-0.691	-0.536
-0.692	-0.536
-0.693	-0.5358
-0.694	-0.5386
-0.695	-0.5384
-0.696	-0.5383
-0.697	-0.5393
-0.698	-0.5401
-0.699	-0.5397
-0.7	-0.5412
-0.701	-0.542
-0.702	-0.5418
-0.703	-0.5424
-0.704	-0.5432
-0.705	-0.5434
-0.706	-0.5435
-0.707	-0.5458
-0.708	-0.5484
-0.709	-0.5426
-0.71	-0.548
-0.711	-0.5483
-0.712	-0.5471
-0.713	-0.5487
-0.714	-0.55
-0.715	-0.5493
-0.716	-0.5505
-0.717	-0.551
-0.718	-0.5508
-0.719	-0.5516
-0.72	-0.5539
-0.721	-0.5535
-0.722	-0.554
-0.723	-0.555
-0.724	-0.5548
-0.725	-0.5548
-0.726	-0.5569
-0.727	-0.5575
-0.728	-0.5565
-0.729	-0.5582
-0.73	-0.5586
-0.731	-0.5581
-0.732	-0.5601
-0.733	-0.5651
-0.734	-0.556
-0.735	-0.563
-0.736	-0.5638
-0.737	-0.5633
-0.738	-0.5635
-0.739	-0.5657
-0.74	-0.5655
-0.741	-0.5654
-0.742	-0.5664
-0.743	-0.5671
-0.744	-0.5661
-0.745	-0.5688
-0.746	-0.5694
-0.747	-0.5697
-0.748	-0.5707
-0.749	-0.5714
-0.75	-0.5709
-0.751	-0.5724
-0.752	-0.5733
-0.753	-0.5734
-0.754	-0.5737
-0.755	-0.5749
-0.756	-0.5755
-0.757	-0.5749
-0.758	-0.5806
-0.759	-0.5725
-0.76	-0.579
-0.761	-0.5798
-0.762	-0.5801
-0.763	-0.5795
-0.764	-0.5807
-0.765	-0.5827
-0.766	-0.582
-0.767	-0.5826
-0.768	-0.5836
-0.769	-0.5838
-0.77	-0.5843
-0.771	-0.5865
-0.772	-0.5869
-0.773	-0.5869
-0.774	-0.588
-0.775	-0.5886
-0.776	-0.5879
-0.777	-0.5902
-0.778	-0.5907
-0.779	-0.5906
-0.78	-0.5918
-0.781	-0.5927
-0.782	-0.5922
-0.783	-0.5981
-0.784	-0.593
-0.785	-0.5977
-0.786	-0.5966
-0.787	-0.598
-0.788	-0.598
-0.789	-0.5976
-0.79	-0.6003
-0.791	-0.6005
-0.792	-0.6003
-0.793	-0.6014
-0.794	-0.6022
-0.795	-0.6015
-0.796	-0.6034
-0.797	-0.6054
-0.798	-0.6049
-0.799	-0.6056
-0.8	-0.6069
-0.801	-0.6067
-0.802	-0.6074
-0.803	-0.6094
-0.804	-0.6096
-0.805	-0.6097
-0.806	-0.6111
-0.807	-0.6118
-0.808	-0.6154
-0.809	-0.6076
-0.81	-0.6154
-0.811	-0.6151
-0.812	-0.6164
-0.813	-0.6169
-0.814	-0.6166
-0.815	-0.6177
-0.816	-0.6196
-0.817	-0.6196
-0.818	-0.6196
-0.819	-0.6217
-0.82	-0.6217
-0.821	-0.6212
-0.822	-0.6244
-0.823	-0.6255
-0.824	-0.6247
-0.825	-0.6262
-0.826	-0.6272
-0.827	-0.627
-0.828	-0.6284
-0.829	-0.6298
-0.83	-0.6295
-0.831	-0.6307
-0.832	-0.6315
-0.833	-0.6364
-0.834	-0.6277
-0.835	-0.6371
-0.836	-0.636
-0.837	-0.6365
-0.838	-0.6379
-0.839	-0.6387
-0.84	-0.638
-0.841	-0.6407
-0.842	-0.6416
-0.843	-0.6417
-0.844	-0.6429
-0.845	-0.6438
-0.846	-0.6439
-0.847	-0.6457
-0.848	-0.6479
-0.849	-0.6476
-0.85	-0.6486
-0.851	-0.6496
-0.852	-0.6507
-0.853	-0.6506
-0.854	-0.6519
-0.855	-0.6548
-0.856	-0.6538
-0.857	-0.6554
-0.858	-0.6604
-0.859	-0.6512
-0.86	-0.6594
-0.861	-0.6605
-0.862	-0.6607
-0.863	-0.662
-0.864	-0.6635
-0.865	-0.664
-0.866	-0.6643
-0.867	-0.6673
-0.868	-0.6676
-0.869	-0.668
-0.87	-0.6699
-0.871	-0.6712
-0.872	-0.6711
-0.873	-0.6735
-0.874	-0.6754
-0.875	-0.6752
-0.876	-0.6771
-0.877	-0.6784
-0.878	-0.679
-0.879	-0.6802
-0.88	-0.6824
-0.881	-0.6828
-0.882	-0.6848
-0.883	-0.6886
-0.884	-0.6823
-0.885	-0.6886
-0.886	-0.6929
-0.887	-0.6941
-0.888	-0.6932
-0.889	-0.6951
-0.89	-0.6967
-0.891	-0.6969
-0.892	-0.6989
-0.893	-0.7009
-0.894	-0.7017
-0.895	-0.7035
-0.896	-0.7054
-0.897	-0.7061
-0.898	-0.7076
-0.899	-0.7108
-0.9	-0.7123
-0.901	-0.7127
-0.902	-0.7152
-0.903	-0.7175
-0.904	-0.7174
-0.905	-0.7209
-0.906	-0.7226
-0.907	-0.7249
-0.908	-0.7256
-0.909	-0.7252
-0.91	-0.7293
-0.911	-0.7311
-0.912	-0.7342
-0.913	-0.7355
-0.914	-0.737
-0.915	-0.74
-0.916	-0.7411
-0.917	-0.7429
-0.918	-0.746
-0.919	-0.7477
-0.92	-0.749
-0.921	-0.7519
-0.922	-0.7544
-0.923	-0.755
-0.924	-0.7589
-0.925	-0.7619
-0.926	-0.7635
-0.927	-0.7656
-0.928	-0.7686
-0.929	-0.7695
-0.93	-0.7721
-0.931	-0.7757
-0.932	-0.7802
-0.933	-0.7776
-0.934	-0.7824
-0.935	-0.7863
-0.936	-0.7874
-0.937	-0.7943
-0.938	-0.7986
-0.939	-0.7981
-0.94	-0.8006
-0.941	-0.8038
-0.942	-0.8059
-0.943	-0.809
-0.944	-0.8136
-0.945	-0.8149
-0.946	-0.8187
-0.947	-0.8221
-0.948	-0.8253
-0.949	-0.8274
-0.95	-0.8329
-0.951	-0.8365
-0.952	-0.839
-0.953	-0.8436
-0.954	-0.8473
-0.955	-0.8501
-0.956	-0.8545
-0.957	-0.8618
-0.958	-0.8582
-0.959	-0.8673
-0.96	-0.8709
-0.961	-0.8749
-0.962	-0.8789
-0.963	-0.8851
-0.964	-0.8894
-0.965	-0.8933
-0.966	-0.899
-0.967	-0.9037
-0.968	-0.9074
-0.969	-0.9144
-0.97	-0.9201
-0.971	-0.924
-0.972	-0.9303
-0.973	-0.9365
-0.974	-0.9407
-0.975	-0.9475
-0.976	-0.956
-0.977	-0.9606
-0.978	-0.9667
-0.979	-0.9743
-0.98	-0.9809
-0.981	-0.9873
-0.982	-0.9997
-0.983	-0.9963
-0.984	-1.01
-0.985	-1.018
-0.986	-1.026
-0.987	-1.032
-0.988	-1.042
-0.989	-1.055
-0.99	-1.06
-0.991	-1.069
-0.992	-1.079
-0.993	-1.088
-0.994	-1.096
-0.995	-1.108
-0.996	-1.118
-0.997	-1.128
-0.998	-1.139
-0.999	-1.15
-1	-1.16
-1.001	-1.173
-1.002	-1.186
-1.003	-1.197
-1.004	-1.211
-1.005	-1.224
-1.006	-1.236
-1.007	-1.255
-1.008	-1.26
-1.009	-1.28
-1.01	-1.295
-1.011	-1.31
-1.012	-1.326
-1.013	-1.341
-1.014	-1.36
-1.015	-1.377
-1.016	-1.394
-1.017	-1.413
-1.018	-1.432
-1.019	-1.45
-1.02	-1.47
-1.021	-1.492
-1.022	-1.511
-1.023	-1.533
-1.024	-1.555
-1.025	-1.577
-1.026	-1.6
-1.027	-1.626
-1.028	-1.65
-1.029	-1.675
-1.03	-1.701
-1.031	-1.728
-1.032	-1.759
-1.033	-1.777
-1.034	-1.814
-1.035	-1.842
-1.036	-1.872
-1.037	-1.904
-1.038	-1.935
-1.039	-1.968
-1.04	-2.004
-1.041	-2.037
-1.042	-2.073
-1.043	-2.111
-1.044	-2.147
-1.045	-2.184
-1.046	-2.225
-1.047	-2.266
-1.048	-2.307
-1.049	-2.35
-1.05	-2.394
-1.051	-2.437
-1.052	-2.483
-1.053	-2.533
-1.054	-2.58
-1.055	-2.628
-1.056	-2.68
-1.057	-2.738
-1.058	-2.779
-1.059	-2.844
-1.06	-2.903
-1.061	-2.962
-1.062	-3.022
-1.063	-3.082
-1.064	-3.137
-1.065	-3.196
-1.066	-3.255
-1.067	-3.314
-1.068	-3.376
-1.069	-3.439
-1.07	-3.504
-1.071	-3.572
-1.072	-3.642
-1.073	-3.714
-1.074	-3.786
-1.075	-3.862
-1.076	-3.939
-1.077	-4.014
-1.078	-4.097
-1.079	-4.179
-1.08	-4.26
-1.081	-4.344
-1.082	-4.437
-1.083	-4.51
-1.084	-4.605
-1.085	-4.696
-1.086	-4.786
-1.087	-4.878
-1.088	-4.973
-1.089	-5.067
-1.09	-5.162
-1.091	-5.267
-1.092	-5.367
-1.093	-5.464
-1.094	-5.567
-1.095	-5.67
-1.096	-5.77
-1.097	-5.874
-1.098	-5.981
-1.099	-6.084
-1.1	-6.19
-1.101	-6.297
-1.102	-6.404
-1.103	-6.51
-1.104	-6.623
-1.105	-6.731
-1.106	-6.84
-1.107	-6.957
-1.108	-7.051
-1.109	-7.164
-1.11	-7.275
-1.111	-7.385
-1.112	-7.49
-1.113	-7.597
-1.114	-7.704
-1.115	-7.807
-1.116	-7.91
-1.117	-8.015
-1.118	-8.116
-1.119	-8.215
-1.12	-8.313
-1.121	-8.409
-1.122	-8.501
-1.123	-8.592
-1.124	-8.68
-1.125	-8.764
-1.126	-8.85
-1.127	-8.933
-1.128	-9.013
-1.129	-9.094
-1.13	-9.174
-1.131	-9.247
-1.132	-9.324
-1.133	-9.374
-1.134	-9.44
-1.135	-9.495
-1.136	-9.548
-1.137	-9.594
-1.138	-9.635
-1.139	-9.673
-1.14	-9.705
-1.141	-9.73
-1.142	-9.755
-1.143	-9.774
-1.144	-9.785
-1.145	-9.792
-1.146	-9.795
-1.147	-9.789
-1.148	-9.778
-1.149	-9.766
-1.15	-9.746
-1.151	-9.718
-1.152	-9.688
-1.153	-9.65
-1.154	-9.606
-1.155	-9.56
-1.156	-9.511
-1.157	-9.455
-1.158	-9.379
-1.159	-9.32
-1.16	-9.245
-1.161	-9.169
-1.162	-9.088
-1.163	-9.001
-1.164	-8.911
-1.165	-8.817
-1.166	-8.721
-1.167	-8.619
-1.168	-8.518
-1.169	-8.41
-1.17	-8.302
-1.171	-8.192
-1.172	-8.078
-1.173	-7.96
-1.174	-7.844
-1.175	-7.726
-1.176	-7.606
-1.177	-7.486
-1.178	-7.365
-1.179	-7.241
-1.18	-7.119
-1.181	-7.002
-1.182	-6.877
-1.183	-6.752
-1.184	-6.635
-1.185	-6.515
-1.186	-6.394
-1.187	-6.278
-1.188	-6.161
-1.189	-6.045
-1.19	-5.932
-1.191	-5.821
-1.192	-5.707
-1.193	-5.602
-1.194	-5.501
-1.195	-5.394
-1.196	-5.29
-1.197	-5.19
-1.198	-5.09
-1.199	-4.993
-1.2	-4.9
-1.201	-4.808
-1.202	-4.717
-1.203	-4.63
-1.204	-4.543
-1.205	-4.459
-1.206	-4.384
-1.207	-4.3
-1.208	-4.225
-1.209	-4.152
-1.21	-4.08
-1.211	-4.008
-1.212	-3.94
-1.213	-3.875
-1.214	-3.81
-1.215	-3.748
-1.216	-3.688
-1.217	-3.629
-1.218	-3.572
-1.219	-3.519
-1.22	-3.466
-1.221	-3.414
-1.222	-3.365
-1.223	-3.317
-1.224	-3.269
-1.225	-3.225
-1.226	-3.182
-1.227	-3.139
-1.228	-3.099
-1.229	-3.06
-1.23	-3.021
-1.231	-2.988
-1.232	-2.947
-1.233	-2.916
-1.234	-2.883
-1.235	-2.851
-1.236	-2.82
-1.237	-2.79
-1.238	-2.762
-1.239	-2.734
-1.24	-2.706
-1.241	-2.682
-1.242	-2.656
-1.243	-2.631
-1.244	-2.609
-1.245	-2.588
-1.246	-2.565
-1.247	-2.544
-1.248	-2.525
-1.249	-2.504
-1.25	-2.485
-1.251	-2.468
-1.252	-2.45
-1.253	-2.432
-1.254	-2.417
-1.255	-2.401
-1.256	-2.389
-1.257	-2.365
-1.258	-2.359
-1.259	-2.343
-1.26	-2.33
-1.261	-2.318
-1.262	-2.304
-1.263	-2.293
-1.264	-2.283
-1.265	-2.271
-1.266	-2.26
-1.267	-2.25
-1.268	-2.24
-1.269	-2.229
-1.27	-2.222
-1.271	-2.213
-1.272	-2.204
-1.273	-2.196
-1.274	-2.188
-1.275	-2.179
-1.276	-2.173
-1.277	-2.167
-1.278	-2.158
-1.279	-2.152
-1.28	-2.146
-1.281	-2.144
-1.282	-2.126
-1.283	-2.131
-1.284	-2.124
-1.285	-2.118
-1.286	-2.113
-1.287	-2.108
-1.288	-2.102
-1.289	-2.099
-1.29	-2.095
-1.291	-2.09
-1.292	-2.086
-1.293	-2.083
-1.294	-2.078
-1.295	-2.076
-1.296	-2.077
-1.297	-2.071
-1.298	-2.067
-1.299	-2.065
-1.3	-2.062
-1.301	-2.058
-1.302	-2.057
-1.303	-2.054
-1.304	-2.05
-1.305	-2.049
-1.306	-2.052
-1.307	-2.037
-1.308	-2.044
-1.309	-2.042
-1.31	-2.039
-1.311	-2.038
-1.312	-2.036
-1.313	-2.035
-1.314	-2.033
-1.315	-2.032
-1.316	-2.031
-1.317	-2.029
-1.318	-2.028
-1.319	-2.028
-1.32	-2.025
-1.321	-2.026
-1.322	-2.026
-1.323	-2.025
-1.324	-2.024
-1.325	-2.024
-1.326	-2.023
-1.327	-2.022
-1.328	-2.023
-1.329	-2.022
-1.33	-2.022
-1.331	-2.027
-1.332	-2.016
-1.333	-2.021
-1.334	-2.023
-1.335	-2.023
-1.336	-2.022
-1.337	-2.023
-1.338	-2.023
-1.339	-2.021
-1.34	-2.023
-1.341	-2.024
-1.342	-2.023
-1.343	-2.024
-1.344	-2.025
-1.345	-2.025
-1.346	-2.024
-1.347	-2.028
-1.348	-2.029
-1.349	-2.029
-1.35	-2.029
-1.351	-2.03
-1.352	-2.029
-1.353	-2.032
-1.354	-2.033
-1.355	-2.033
-1.356	-2.038
-1.357	-2.03
-1.358	-2.036
-1.359	-2.037
-1.36	-2.04
-1.361	-2.04
-1.362	-2.04
-1.363	-2.042
-1.364	-2.043
-1.365	-2.043
-1.366	-2.045
-1.367	-2.046
-1.368	-2.047
-1.369	-2.048
-1.37	-2.05
-1.371	-2.049
-1.372	-2.052
-1.373	-2.054
-1.374	-2.054
-1.375	-2.055
-1.376	-2.058
-1.377	-2.058
-1.378	-2.059
-1.379	-2.062
-1.38	-2.063
-1.381	-2.066
-1.382	-2.059
-1.383	-2.068
-1.384	-2.067
-1.385	-2.07
-1.386	-2.071
-1.387	-2.072
-1.388	-2.073
-1.389	-2.075
-1.39	-2.076
-1.391	-2.078
-1.392	-2.08
-1.393	-2.081
-1.394	-2.082
-1.395	-2.084
-1.396	-2.085
-1.397	-2.086
-1.398	-2.092
-1.399	-2.093
-1.4	-2.093
-1.401	-2.095
-1.402	-2.097
-1.403	-2.097
-1.404	-2.098
-1.405	-2.103
-1.406	-2.103
-1.407	-2.1
-1.408	-2.107
-1.409	-2.107
-1.41	-2.108
-1.411	-2.112
-1.412	-2.113
-1.413	-2.114
-1.414	-2.116
-1.415	-2.118
-1.416	-2.118
-1.417	-2.12
-1.418	-2.124
-1.419	-2.124
-1.42	-2.126
-1.421	-2.128
-1.422	-2.128
-1.423	-2.131
-1.424	-2.134
-1.425	-2.135
-1.426	-2.137
-1.427	-2.139
-1.428	-2.141
-1.429	-2.141
-1.43	-2.148
-1.431	-2.145
-1.432	-2.145
-1.433	-2.15
-1.434	-2.152
-1.435	-2.152
-1.436	-2.155
-1.437	-2.159
-1.438	-2.159
-1.439	-2.161
-1.44	-2.164
-1.441	-2.166
-1.442	-2.166
-1.443	-2.169
-1.444	-2.171
-1.445	-2.172
-1.446	-2.175
-1.447	-2.176
-1.448	-2.177
-1.449	-2.181
-1.45	-2.185
-1.451	-2.185
-1.452	-2.187
-1.453	-2.19
-1.454	-2.19
-1.455	-2.196
-1.456	-2.192
-1.457	-2.198
-1.458	-2.199
-1.459	-2.202
-1.46	-2.204
-1.461	-2.204
-1.462	-2.209
-1.463	-2.211
-1.464	-2.211
-1.465	-2.215
-1.466	-2.217
-1.467	-2.217
-1.468	-2.22
-1.469	-2.223
-1.47	-2.224
-1.471	-2.226
-1.472	-2.229
-1.473	-2.23
-1.474	-2.232
-1.475	-2.236
-1.476	-2.237
-1.477	-2.239
-1.478	-2.242
-1.479	-2.244
-1.48	-2.25
-1.481	-2.241
-1.482	-2.252
-1.483	-2.253
-1.484	-2.255
-1.485	-2.257
-1.486	-2.259
-1.487	-2.261
-1.488	-2.266
-1.489	-2.266
-1.49	-2.269
-1.491	-2.271
-1.492	-2.274
-1.493	-2.275
-1.494	-2.279
-1.495	-2.281
-1.496	-2.282
-1.497	-2.285
-1.498	-2.287
-1.499	-2.288
-1.5	-2.293
-1.501	-2.299
-1.502	-2.299
-1.503	-2.3
-1.504	-2.304
-1.505	-2.311
-1.506	-2.301
-1.507	-2.313
-1.508	-2.314
-1.509	-2.315
-1.51	-2.319
-1.511	-2.321
-1.512	-2.322
-1.513	-2.327
-1.514	-2.331
-1.515	-2.331
-1.516	-2.334
-1.517	-2.338
-1.518	-2.34
-1.519	-2.342
-1.52	-2.346
-1.521	-2.349
-1.522	-2.351
-1.523	-2.354
-1.524	-2.357
-1.525	-2.359
-1.526	-2.363
-1.527	-2.367
-1.528	-2.369
-1.529	-2.374
-1.53	-2.382
-1.531	-2.371
-1.532	-2.384
-1.533	-2.388
-1.534	-2.39
-1.535	-2.393
-1.536	-2.397
-1.537	-2.4
-1.538	-2.403
-1.539	-2.41
-1.54	-2.412
-1.541	-2.415
-1.542	-2.419
-1.543	-2.424
-1.544	-2.426
-1.545	-2.431
-1.546	-2.436
-1.547	-2.439
-1.548	-2.444
-1.549	-2.448
-1.55	-2.452
-1.551	-2.456
-1.552	-2.463
-1.553	-2.468
-1.554	-2.471
-1.555	-2.483
-1.556	-2.475
-1.557	-2.487
-1.558	-2.493
-1.559	-2.498
-1.56	-2.502
-1.561	-2.508
-1.562	-2.515
-1.563	-2.518
-1.564	-2.525
-1.565	-2.532
-1.566	-2.537
-1.567	-2.543
-1.568	-2.55
-1.569	-2.556
-1.57	-2.562
-1.571	-2.569
-1.572	-2.575
-1.573	-2.582
-1.574	-2.59
-1.575	-2.597
-1.576	-2.603
-1.577	-2.612
-1.578	-2.62
-1.579	-2.627
-1.58	-2.641
-1.581	-2.638
-1.582	-2.653
-1.583	-2.661
-1.584	-2.671
-1.585	-2.678
-1.586	-2.687
-1.587	-2.698
-1.588	-2.707
-1.589	-2.715
-1.59	-2.727
-1.591	-2.738
-1.592	-2.747
-1.593	-2.758
-1.594	-2.769
-1.595	-2.779
-1.596	-2.791
-1.597	-2.802
-1.598	-2.813
-1.599	-2.826
-1.6	-2.838
-1.601	-2.85
-1.602	-2.863
-1.603	-2.882
-1.604	-2.893
-1.605	-2.91
-1.606	-2.914
-1.607	-2.935
-1.608	-2.948
-1.609	-2.964
-1.61	-2.98
-1.611	-2.995
-1.612	-3.011
-1.613	-3.028
-1.614	-3.043
-1.615	-3.061
-1.616	-3.081
-1.617	-3.098
-1.618	-3.116
-1.619	-3.136
-1.62	-3.154
-1.621	-3.173
-1.622	-3.194
-1.623	-3.216
-1.624	-3.235
-1.625	-3.256
-1.626	-3.279
-1.627	-3.3
-1.628	-3.323
-1.629	-3.349
-1.63	-3.375
-1.631	-3.389
-1.632	-3.422
-1.633	-3.446
-1.634	-3.471
-1.635	-3.499
-1.636	-3.525
-1.637	-3.551
-1.638	-3.58
-1.639	-3.609
-1.64	-3.636
-1.641	-3.667
-1.642	-3.699
-1.643	-3.728
-1.644	-3.759
-1.645	-3.791
-1.646	-3.822
-1.647	-3.855
-1.648	-3.889
-1.649	-3.922
-1.65	-3.955
-1.651	-3.989
-1.652	-4.022
-1.653	-4.054
-1.654	-4.091
-1.655	-4.123
-1.656	-4.148
-1.657	-4.184
-1.658	-4.212
-1.659	-4.236
-1.66	-4.261
-1.661	-4.283
-1.662	-4.3
-1.663	-4.315
-1.664	-4.327
-1.665	-4.332
-1.666	-4.334
-1.667	-4.334
-1.668	-4.327
-1.669	-4.315
-1.67	-4.299
-1.671	-4.279
-1.672	-4.253
-1.673	-4.227
-1.674	-4.197
-1.675	-4.164
-1.676	-4.131
-1.677	-4.096
-1.678	-4.061
-1.679	-4.03
-1.68	-3.994
-1.681	-3.964
-1.682	-3.937
-1.683	-3.911
-1.684	-3.888
-1.685	-3.865
-1.686	-3.848
-1.687	-3.833
-1.688	-3.818
-1.689	-3.808
-1.69	-3.799
-1.691	-3.79
-1.692	-3.787
-1.693	-3.786
-1.694	-3.782
-1.695	-3.78
-1.696	-3.78
-1.697	-3.779
-1.698	-3.777
-1.699	-3.778
-1.7	-3.776
-1.701	-3.773
-1.702	-3.772
-1.703	-3.771
-1.704	-3.771
-1.705	-3.766
-1.706	-3.774
-1.707	-3.77
-1.708	-3.77
-1.709	-3.771
-1.71	-3.77
-1.711	-3.771
-1.712	-3.776
-1.713	-3.778
-1.714	-3.78
-1.715	-3.784
-1.716	-3.79
-1.717	-3.793
-1.718	-3.802
-1.719	-3.808
-1.72	-3.814
-1.721	-3.824
-1.722	-3.833
-1.723	-3.84
-1.724	-3.851
-1.725	-3.863
-1.726	-3.875
-1.727	-3.892
-1.728	-3.913
-1.729	-3.948
-1.73	-3.964
-1.731	-3.998
-1.732	-4.006
-1.733	-4.003
-1.734	-4.003
-1.735	-3.999
-1.736	-3.996
-1.737	-3.999
-1.738	-4.006
-1.739	-4.013
-1.74	-4.024
-1.741	-4.038
-1.742	-4.051
-1.743	-4.066
-1.744	-4.087
-1.745	-4.103
-1.746	-4.117
-1.747	-4.136
-1.748	-4.154
-1.749	-4.168
-1.75	-4.188
-1.751	-4.207
-1.752	-4.223
-1.753	-4.242
-1.754	-4.265
-1.755	-4.262
-1.756	-4.291
-1.757	-4.317
-1.758	-4.326
-1.759	-4.343
-1.76	-4.367
-1.761	-4.391
-1.762	-4.417
-1.763	-4.447
-1.764	-4.477
-1.765	-4.503
-1.766	-4.536
-1.767	-4.564
-1.768	-4.589
-1.769	-4.62
-1.77	-4.652
-1.771	-4.678
-1.772	-4.707
-1.773	-4.738
-1.774	-4.765
-1.775	-4.795
-1.776	-4.83
-1.777	-4.86
-1.778	-4.891
-1.779	-4.933
-1.78	-4.95
-1.781	-4.99
-1.782	-5.033
-1.783	-5.068
-1.784	-5.101
-1.785	-5.142
-1.786	-5.181
-1.787	-5.217
-1.788	-5.26
-1.789	-5.303
-1.79	-5.344
-1.791	-5.385
-1.792	-5.429
-1.793	-5.474
-1.794	-5.514
-1.795	-5.571
-1.796	-5.618
-1.797	-5.66
-1.798	-5.712
-1.799	-5.762
-1.8	-5.81
-1.801	-5.863
-1.802	-5.92
-1.803	-5.972
-1.804	-6.034
-1.805	-6.071
-1.806	-6.133
-1.807	-6.197
-1.808	-6.275
-1.809	-6.242
-1.81	-6.423
-1.811	-6.477
-1.812	-6.518
-1.813	-6.571
-1.814	-6.64
-1.815	-6.708
-1.816	-6.771
-1.817	-6.84
-1.818	-6.912
-1.819	-6.98
-1.82	-7.051
-1.821	-7.135
-1.822	-7.206
-1.823	-7.277
-1.824	-7.358
-1.825	-7.433
-1.826	-7.504
-1.827	-7.593
-1.828	-7.674
-1.829	-7.759
-1.83	-7.82
-1.831	-7.913
-1.832	-7.993
-1.833	-8.078
-1.834	-8.167
-1.835	-8.249
-1.836	-8.334
-1.837	-8.425
-1.838	-8.51
-1.839	-8.592
-1.84	-8.685
-1.841	-8.772
-1.842	-8.854
-1.843	-8.944
-1.844	-9.037
-1.845	-9.118
-1.846	-9.213
-1.847	-9.312
-1.848	-9.396
-1.849	-9.492
-1.85	-9.592
-1.851	-9.676
-1.852	-9.771
-1.853	-9.879
-1.854	-9.993
-1.855	-10.05
-1.856	-10.17
-1.857	-10.28
-1.858	-10.37
-1.859	-10.49
-1.86	-10.6
-1.861	-10.7
-1.862	-10.81
-1.863	-10.91
-1.864	-11.01
-1.865	-11.12
-1.866	-11.23
-1.867	-11.33
-1.868	-11.43
-1.869	-11.54
-1.87	-11.63
-1.871	-11.73
-1.872	-11.85
-1.873	-11.95
-1.874	-12.05
-1.875	-12.15
-1.876	-12.25
-1.877	-12.34
-1.878	-12.44
-1.879	-12.57
-1.88	-12.62
-1.881	-12.72
-1.882	-12.83
-1.883	-12.92
-1.884	-13
-1.885	-13.09
-1.886	-13.18
-1.887	-13.26
-1.888	-13.34
-1.889	-13.42
-1.89	-13.49
-1.891	-13.57
-1.892	-13.64
-1.893	-13.71
-1.894	-13.77
-1.895	-13.84
-1.896	-13.88
-1.897	-13.95
-1.898	-14.01
-1.899	-14.06
-1.9	-14.11
-1.901	-14.15
-1.902	-14.19
-1.903	-14.22
-1.904	-14.27
-1.905	-14.27
-1.906	-14.3
-1.907	-14.33
-1.908	-14.36
-1.909	-14.36
-1.91	-14.38
-1.911	-14.42
-1.912	-14.41
-1.913	-14.4
-1.914	-14.4
-1.915	-14.38
-1.916	-14.36
-1.917	-14.35
-1.918	-14.33
-1.919	-14.3
-1.92	-14.27
-1.921	-14.24
-1.922	-14.19
-1.923	-14.16
-1.924	-14.13
-1.925	-14.08
-1.926	-14.03
-1.927	-13.98
-1.928	-13.92
-1.929	-13.85
-1.93	-13.78
-1.931	-13.72
-1.932	-13.65
-1.933	-13.58
-1.934	-13.5
-1.935	-13.42
-1.936	-13.35
-1.937	-13.27
-1.938	-13.18
-1.939	-13.1
-1.94	-13.01
-1.941	-12.91
-1.942	-12.82
-1.943	-12.73
-1.944	-12.63
-1.945	-12.53
-1.946	-12.44
-1.947	-12.33
-1.948	-12.23
-1.949	-12.14
-1.95	-12.03
-1.951	-11.92
-1.952	-11.82
-1.953	-11.73
-1.954	-11.61
-1.955	-11.5
-1.956	-11.41
-1.957	-11.3
-1.958	-11.2
-1.959	-11.1
-1.96	-10.99
-1.961	-10.89
-1.962	-10.8
-1.963	-10.7
-1.964	-10.59
-1.965	-10.5
-1.966	-10.39
-1.967	-10.29
-1.968	-10.21
-1.969	-10.11
-1.97	-10.01
-1.971	-9.922
-1.972	-9.834
-1.973	-9.731
-1.974	-9.653
-1.975	-9.575
-1.976	-9.485
-1.977	-9.4
-1.978	-9.337
-1.979	-9.229
-1.98	-9.151
-1.981	-9.095
-1.982	-9.016
-1.983	-8.94
-1.984	-8.871
-1.985	-8.801
-1.986	-8.733
-1.987	-8.678
-1.988	-8.615
-1.989	-8.547
-1.99	-8.494
-1.991	-8.439
-1.992	-8.374
-1.993	-8.326
-1.994	-8.286
-1.995	-8.229
-1.996	-8.181
-1.997	-8.137
-1.998	-8.092
-1.999	-8.048
-2	-8.019
-2.001	-7.98
-2.002	-7.942
-2.003	-7.919
-2.004	-7.863
-2.005	-7.836
-2.006	-7.822
-2.007	-7.797
-2.008	-7.766
-2.009	-7.742
-2.01	-7.724
-2.011	-7.7
-2.012	-7.686
-2.013	-7.692
-2.014	-7.664
-2.015	-7.65
-2.016	-7.643
-2.017	-7.631
-2.018	-7.211
-2.017	-5.396
-2.016	-4.43
-2.015	-3.995
-2.014	-3.703
-2.013	-3.463
-2.012	-3.241
-2.011	-3.076
-2.01	-2.921
-2.009	-2.767
-2.008	-2.642
-2.007	-2.491
-2.006	-2.375
-2.005	-2.262
-2.004	-2.157
-2.003	-2.041
-2.002	-1.937
-2.001	-1.841
-2	-1.74
-1.999	-1.64
-1.998	-1.552
-1.997	-1.466
-1.996	-1.369
-1.995	-1.285
-1.994	-1.198
-1.993	-1.102
-1.992	-1.018
-1.991	-0.9423
-1.99	-0.8538
-1.989	-0.7633
-1.988	-0.6868
-1.987	-0.5981
-1.986	-0.5124
-1.985	-0.4383
-1.984	-0.3551
-1.983	-0.2803
-1.982	-0.1711
-1.981	-0.09299
-1.98	-0.01508
-1.979	0.06848
-1.978	0.1472
-1.977	0.2418
-1.976	0.3295
-1.975	0.4104
-1.974	0.5059
-1.973	0.5977
-1.972	0.6738
-1.971	0.7666
-1.97	0.8584
-1.969	0.941
-1.968	1.035
-1.967	1.133
-1.966	1.223
-1.965	1.316
-1.964	1.416
-1.963	1.509
-1.962	1.601
-1.961	1.705
-1.96	1.801
-1.959	1.886
-1.958	1.97
-1.957	2.107
-1.956	2.195
-1.955	2.292
-1.954	2.399
-1.953	2.493
-1.952	2.595
-1.951	2.702
-1.95	2.809
-1.949	2.909
-1.948	3.028
-1.947	3.13
-1.946	3.229
-1.945	3.337
-1.944	3.451
-1.943	3.559
-1.942	3.673
-1.941	3.784
-1.94	3.885
-1.939	3.998
-1.938	4.114
-1.937	4.22
-1.936	4.331
-1.935	4.452
-1.934	4.556
-1.933	4.639
-1.932	4.791
-1.931	4.892
-1.93	4.988
-1.929	5.104
-1.928	5.214
-1.927	5.315
-1.926	5.426
-1.925	5.536
-1.924	5.636
-1.923	5.749
-1.922	5.865
-1.921	5.956
-1.92	6.058
-1.919	6.161
-1.918	6.257
-1.917	6.358
-1.916	6.458
-1.915	6.551
-1.914	6.64
-1.913	6.735
-1.912	6.827
-1.911	6.91
-1.91	7.015
-1.909	7.116
-1.908	7.155
-1.907	7.262
-1.906	7.323
-1.905	7.378
-1.904	7.445
-1.903	7.512
-1.902	7.568
-1.901	7.623
-1.9	7.687
-1.899	7.742
-1.898	7.784
-1.897	7.836
-1.896	7.884
-1.895	7.905
-1.894	7.939
-1.893	7.97
-1.892	7.992
-1.891	8.02
-1.89	8.046
-1.889	8.052
-1.888	8.059
-1.887	8.069
-1.886	8.069
-1.885	8.069
-1.884	8.069
-1.883	8.039
-1.882	8.046
-1.881	8.013
-1.88	7.991
-1.879	7.959
-1.878	7.926
-1.877	7.899
-1.876	7.854
-1.875	7.81
-1.874	7.769
-1.873	7.714
-1.872	7.658
-1.871	7.614
-1.87	7.544
-1.869	7.47
-1.868	7.404
-1.867	7.339
-1.866	7.258
-1.865	7.186
-1.864	7.106
-1.863	7.017
-1.862	6.934
-1.861	6.851
-1.86	6.757
-1.859	6.663
-1.858	6.57
-1.857	6.485
-1.856	6.368
-1.855	6.268
-1.854	6.163
-1.853	6.056
-1.852	5.958
-1.851	5.853
-1.85	5.738
-1.849	5.634
-1.848	5.533
-1.847	5.425
-1.846	5.327
-1.845	5.227
-1.844	5.11
-1.843	5.006
-1.842	4.899
-1.841	4.779
-1.84	4.666
-1.839	4.566
-1.838	4.448
-1.837	4.332
-1.836	4.229
-1.835	4.116
-1.834	3.999
-1.833	3.912
-1.832	3.807
-1.831	3.688
-1.83	3.586
-1.829	3.487
-1.828	3.384
-1.827	3.291
-1.826	3.196
-1.825	3.097
-1.824	3.004
-1.823	2.915
-1.822	2.824
-1.821	2.733
-1.82	2.653
-1.819	2.561
-1.818	2.473
-1.817	2.393
-1.816	2.313
-1.815	2.228
-1.814	2.156
-1.813	2.083
-1.812	2.003
-1.811	1.932
-1.81	1.864
-1.809	1.787
-1.808	1.739
-1.807	1.686
-1.806	1.605
-1.805	1.539
-1.804	1.482
-1.803	1.425
-1.802	1.365
-1.801	1.313
-1.8	1.259
-1.799	1.205
-1.798	1.157
-1.797	1.109
-1.796	1.058
-1.795	1.017
-1.794	0.9741
-1.793	0.9234
-1.792	0.8793
-1.791	0.8412
-1.79	0.8029
-1.789	0.7647
-1.788	0.7301
-1.787	0.6906
-1.786	0.6537
-1.785	0.6233
-1.784	0.5831
-1.783	0.566
-1.782	0.5324
-1.781	0.4986
-1.78	0.4663
-1.779	0.4424
-1.778	0.4157
-1.777	0.3892
-1.776	0.3659
-1.775	0.3441
-1.774	0.3174
-1.773	0.2964
-1.772	0.2774
-1.771	0.2557
-1.77	0.2355
-1.769	0.2191
-1.768	0.1989
-1.767	0.1784
-1.766	0.1641
-1.765	0.1482
-1.764	0.1305
-1.763	0.119
-1.762	0.1045
-1.761	0.08748
-1.76	0.07524
-1.759	0.05884
-1.758	0.05915
-1.757	0.04011
-1.756	0.03495
-1.755	0.01909
-1.754	0.00591
-1.753	-0.002746
-1.752	-0.01209
-1.751	-0.02219
-1.75	-0.02876
-1.749	-0.0371
-1.748	-0.04702
-1.747	-0.05247
-1.746	-0.05901
-1.745	-0.06728
-1.744	-0.07213
-1.743	-0.07608
-1.742	-0.08455
-1.741	-0.08996
-1.74	-0.09481
-1.739	-0.09878
-1.738	-0.1043
-1.737	-0.1065
-1.736	-0.111
-1.735	-0.1161
-1.734	-0.1234
-1.733	-0.113
-1.732	-0.1258
-1.731	-0.1265
-1.73	-0.1282
-1.729	-0.133
-1.728	-0.1345
-1.727	-0.1349
-1.726	-0.1383
-1.725	-0.1388
-1.724	-0.1398
-1.723	-0.1418
-1.722	-0.1426
-1.721	-0.1419
-1.72	-0.1436
-1.719	-0.144
-1.718	-0.1428
-1.717	-0.1429
-1.716	-0.1464
-1.715	-0.1435
-1.714	-0.1435
-1.713	-0.1444
-1.712	-0.1422
-1.711	-0.1414
-1.71	-0.1418
-1.709	-0.1462
-1.708	-0.1316
-1.707	-0.1396
-1.706	-0.1373
-1.705	-0.1307
-1.704	-0.1329
-1.703	-0.1335
-1.702	-0.1308
-1.701	-0.1302
-1.7	-0.1288
-1.699	-0.126
-1.698	-0.1233
-1.697	-0.1237
-1.696	-0.1203
-1.695	-0.1176
-1.694	-0.1163
-1.693	-0.1133
-1.692	-0.1089
-1.691	-0.1084
-1.69	-0.1069
-1.689	-0.103
-1.688	-0.1012
-1.687	-0.09899
-1.686	-0.09464
-1.685	-0.09263
-1.684	-0.09542
-1.683	-0.08014
-1.682	-0.08415
-1.681	-0.08231
-1.68	-0.07777
-1.679	-0.07431
-1.678	-0.07311
-1.677	-0.06986
-1.676	-0.06606
-1.675	-0.06379
-1.674	-0.06034
-1.673	-0.05595
-1.672	-0.0528
-1.671	-0.05015
-1.67	-0.04571
-1.669	-0.04233
-1.668	-0.03966
-1.667	-0.03494
-1.666	-0.03108
-1.665	-0.0302
-1.664	-0.02557
-1.663	-0.02152
-1.662	-0.01889
-1.661	-0.01473
-1.66	-0.01012
-1.659	-0.01227
-1.658	0.001355
-1.657	-0.0003758
-1.656	0.003746
-1.655	0.006953
-1.654	0.01246
-1.653	0.01605
-1.652	0.01678
-1.651	0.02149
-1.65	0.026
-1.649	0.02785
-1.648	0.03235
-1.647	0.03703
-1.646	0.03877
-1.645	0.04368
-1.644	0.04795
-1.643	0.05131
-1.642	0.05485
-1.641	0.06042
-1.64	0.062
-1.639	0.06433
-1.638	0.07032
-1.637	0.07348
-1.636	0.07575
-1.635	0.08012
-1.634	0.08285
-1.633	0.09092
-1.632	0.09009
-1.631	0.09527
-1.63	0.09821
-1.629	0.103
-1.628	0.1081
-1.627	0.1103
-1.626	0.1147
-1.625	0.1208
-1.624	0.1288
-1.623	0.1361
-1.622	0.1456
-1.621	0.1502
-1.62	0.1535
-1.619	0.1593
-1.618	0.163
-1.617	0.1645
-1.616	0.1674
-1.615	0.1697
-1.614	0.1682
-1.613	0.1687
-1.612	0.1703
-1.611	0.171
-1.61	0.1696
-1.609	0.1758
-1.608	0.1775
-1.607	0.1758
-1.606	0.1791
-1.605	0.1817
-1.604	0.1829
-1.603	0.1876
-1.602	0.1907
-1.601	0.1886
-1.6	0.1906
-1.599	0.1937
-1.598	0.194
-1.597	0.1961
-1.596	0.1983
-1.595	0.1983
-1.594	0.1997
-1.593	0.2022
-1.592	0.2032
-1.591	0.2055
-1.59	0.2105
-1.589	0.2141
-1.588	0.2161
-1.587	0.2213
-1.586	0.2255
-1.585	0.2258
-1.584	0.237
-1.583	0.2373
-1.582	0.2387
-1.581	0.2424
-1.58	0.2464
-1.579	0.249
-1.578	0.2519
-1.577	0.2551
-1.576	0.2571
[truncated: 4,401 more rows]

## Sheet: Supplementary Fig. 3a
Energy / keV	2
0	0
0.01	0
0.02	0
0.03	0
0.04	0
0.05	0
0.06	0
0.07	0
0.08	270
0.09	335
0.1	404
0.11	443
0.12	419
0.13	476
0.14	558
0.15	700
0.16	788
0.17	1089
0.18	1273
0.19	1405
0.2	1539
0.21	1626
0.22	1986
0.23	2551
0.24	3803
0.25	5345
0.26	6782
0.27	7551
0.28	7549
0.29	6258
0.3	4728
0.31	2788
0.32	1485
0.33	863
0.34	509
0.35	468
0.36	525
0.37	628
0.38	716
0.39	748
0.4	740
0.41	745
0.42	750
0.43	726
0.44	796
0.45	923
0.46	1202
0.47	1582
0.48	2106
0.49	2909
0.5	3879
0.51	4660
0.52	4892
0.53	4685
0.54	3834
0.55	3023
0.56	2222
0.57	1618
0.58	1225
0.59	1073
0.6	1066
0.61	1041
0.62	1168
0.63	1169
0.64	1202
0.65	1335
0.66	1313
0.67	1408
0.68	1547
0.69	1701
0.7	1781
0.71	1753
0.72	1806
0.73	1867
0.74	1874
0.75	1926
0.76	2020
0.77	2072
0.78	2134
0.79	2167
0.8	2129
0.81	2258
0.82	2457
0.83	2759
0.84	2996
0.85	3099
0.86	3044
0.87	2944
0.88	2836
0.89	2583
0.9	2498
0.91	2446
0.92	2502
0.93	2449
0.94	2579
0.95	2362
0.96	2270
0.97	2130
0.98	2009
0.99	2001
1	1926
1.01	1903
1.02	1885
1.03	1849
1.04	1886
1.05	1782
1.06	1821
1.07	1882
1.08	1860
1.09	1883
1.1	1778
1.11	1849
1.12	1813
1.13	1877
1.14	1816
1.15	1823
1.16	1805
1.17	1893
1.18	1853
1.19	1828
1.2	1885
1.21	1876
1.22	1845
1.23	1888
1.24	1803
1.25	1852
1.26	1901
1.27	1891
1.28	1913
1.29	1913
1.3	1882
1.31	1932
1.32	1885
1.33	1881
1.34	1810
1.35	1931
1.36	1895
1.37	1954
1.38	1983
1.39	1866
1.4	2020
1.41	2001
1.42	1963
1.43	2184
1.44	2429
1.45	2568
1.46	2743
1.47	2949
1.48	3068
1.49	3107
1.5	3082
1.51	2884
1.52	2827
1.53	2770
1.54	2605
1.55	2562
1.56	2508
1.57	2477
1.58	2637
1.59	2567
1.6	2731
1.61	2913
1.62	3177
1.63	3933
1.64	5598
1.65	8853
1.66	15180
1.67	25683
1.68	41968
1.69	65802
1.7	93721
1.71	124983
1.72	152445
1.73	170092
1.74	175012
1.75	165326
1.76	142450
1.77	114586
1.78	83860
1.79	58545
1.8	39033
1.81	25673
1.82	17440
1.83	13119
1.84	10415
1.85	8634
1.86	7229
1.87	6201
1.88	5444
1.89	4787
1.9	4385
1.91	4019
1.92	3759
1.93	3431
1.94	3284
1.95	3134
1.96	2876
1.97	2757
1.98	2697
1.99	2473
2	2227
2.01	1931
2.02	1756
2.03	1548
2.04	1290
2.05	1122
2.06	1073
2.07	959
2.08	897
2.09	906
2.1	888
2.11	840
2.12	962
2.13	925
2.14	1025
2.15	1028
2.16	1087
2.17	1103
2.18	1106
2.19	1251
2.2	1353
2.21	1619
2.22	1879
2.23	2457
2.24	3181
2.25	4111
2.26	5142
2.27	6162
2.28	7030
2.29	7445
2.3	7570
2.31	7256
2.32	6748
2.33	5854
2.34	4959
2.35	4344
2.36	3670
2.37	3356
2.38	3233
2.39	3117
2.4	2820
2.41	2721
2.42	2460
2.43	2270
2.44	2127
2.45	1835
2.46	1674
2.47	1503
2.48	1403
2.49	1310
2.5	1254
2.51	1131
2.52	1097
2.53	975
2.54	875
2.55	852
2.56	867
2.57	795
2.58	830
2.59	788
2.6	822
2.61	779
2.62	757
2.63	781
2.64	712
2.65	722
2.66	741
2.67	688
2.68	685
2.69	660
2.7	610
2.71	660
2.72	627
2.73	680
2.74	620
2.75	615
2.76	691
2.77	673
2.78	654
2.79	656
2.8	658
2.81	719
2.82	683
2.83	682
2.84	679
2.85	688
2.86	661
2.87	620
2.88	629
2.89	605
2.9	667
2.91	621
2.92	623
2.93	624
2.94	619
2.95	570
2.96	607
2.97	595
2.98	604
2.99	605
3	592
3.01	633
3.02	640
3.03	620
3.04	600
3.05	612
3.06	629
3.07	601
3.08	591
3.09	621
3.1	646
3.11	608
3.12	591
3.13	607
3.14	618
3.15	593
3.16	581
3.17	571
3.18	630
3.19	600
3.2	631
3.21	581
3.22	588
3.23	602
3.24	575
3.25	548
3.26	587
3.27	630
3.28	564
3.29	589
3.3	602
3.31	621
3.32	578
3.33	551
3.34	567
3.35	570
3.36	602
3.37	572
3.38	547
3.39	553
3.4	606
3.41	615
3.42	679
3.43	677
3.44	675
3.45	730
3.46	746
3.47	730
3.48	758
3.49	718
3.5	739
3.51	704
3.52	694
3.53	646
3.54	630
3.55	611
3.56	593
3.57	575
3.58	577
3.59	603
3.6	542
3.61	553
3.62	578
3.63	538
3.64	539
3.65	523
3.66	592
3.67	549
3.68	489
3.69	530
3.7	487
3.71	517
3.72	511
3.73	512
3.74	517
3.75	537
3.76	477
3.77	512
3.78	496
3.79	507
3.8	493
3.81	518
3.82	481
3.83	462
3.84	484
3.85	458
3.86	479
3.87	528
3.88	497
3.89	508
3.9	499
3.91	492
3.92	503
3.93	475
3.94	517
3.95	474
3.96	481
3.97	511
3.98	481
3.99	463
4	503
4.01	495
4.02	444
4.03	531
4.04	463
4.05	463
4.06	490
4.07	446
4.08	506
4.09	479
4.1	454
4.11	457
4.12	471
4.13	445
4.14	451
4.15	467
4.16	458
4.17	430
4.18	442
4.19	501
4.2	453
4.21	434
4.22	424
4.23	432
4.24	446
4.25	443
4.26	432
4.27	453
4.28	432
4.29	425
4.3	415
4.31	445
4.32	409
4.33	440
4.34	404
4.35	437
4.36	420
4.37	417
4.38	441
4.39	411
4.4	393
4.41	405
4.42	433
4.43	414
4.44	435
4.45	429
4.46	437
4.47	384
4.48	408
4.49	435
4.5	404
4.51	405
4.52	379
4.53	417
4.54	356
4.55	395
4.56	439
4.57	399
4.58	416
4.59	393
4.6	368
4.61	392
4.62	367
4.63	368
4.64	442
4.65	402
4.66	404
4.67	395
4.68	409
4.69	390
4.7	317
4.71	386
4.72	407
4.73	362
4.74	371
4.75	386
4.76	362
4.77	347
4.78	400
4.79	352
4.8	380
4.81	385
4.82	381
4.83	361
4.84	349
4.85	375
4.86	349
4.87	361
4.88	378
4.89	366
4.9	351
4.91	378
4.92	369
4.93	350
4.94	357
4.95	350
4.96	344
4.97	367
4.98	346
4.99	335
5	365

## Sheet: Supplementary Fig. 3b
Energy / keV	3
0	0
0.01	0
0.02	0
0.03	0
0.04	0
0.05	0
0.06	0
0.07	0
0.08	348
0.09	515
0.1	639
0.11	675
0.12	666
0.13	641
0.14	690
0.15	753
0.16	947
0.17	1140
0.18	1302
0.19	1451
0.2	1557
0.21	1723
0.22	1939
0.23	2612
0.24	3639
0.25	5019
0.26	6174
0.27	6993
0.28	6832
0.29	5703
0.3	4234
0.31	2639
0.32	1549
0.33	916
0.34	769
0.35	723
0.36	816
0.37	903
0.38	1036
0.39	1108
0.4	1128
0.41	1113
0.42	1060
0.43	1137
0.44	1232
0.45	1371
0.46	1869
0.47	2459
0.48	3248
0.49	4463
0.5	5819
0.51	6888
0.52	7355
0.53	6793
0.54	5843
0.55	4497
0.56	3339
0.57	2344
0.58	1897
0.59	1778
0.6	1693
0.61	1752
0.62	1773
0.63	1850
0.64	1954
0.65	2092
0.66	2229
0.67	2403
0.68	2583
0.69	2967
0.7	3125
0.71	3100
0.72	3076
0.73	3180
0.74	3098
0.75	3000
0.76	3096
0.77	3259
0.78	3184
0.79	3262
0.8	3421
0.81	3555
0.82	3613
0.83	4042
0.84	4379
0.85	4536
0.86	4522
0.87	4511
0.88	4239
0.89	4189
0.9	4274
0.91	4390
0.92	4620
0.93	4771
0.94	4574
0.95	4454
0.96	4135
0.97	3790
0.98	3612
0.99	3346
1	3348
1.01	3181
1.02	3287
1.03	3255
1.04	3185
1.05	3078
1.06	3055
1.07	2933
1.08	2983
1.09	2929
1.1	2802
1.11	2872
1.12	2837
1.13	2851
1.14	2872
1.15	2986
1.16	2868
1.17	2879
1.18	2859
1.19	2886
1.2	2843
1.21	2881
1.22	2832
1.23	2947
1.24	2835
1.25	2938
1.26	2792
1.27	2888
1.28	2789
1.29	2835
1.3	2900
1.31	2967
1.32	2881
1.33	2873
1.34	3002
1.35	2897
1.36	2903
1.37	2944
1.38	3072
1.39	2975
1.4	3121
1.41	3121
1.42	3217
1.43	3503
1.44	3538
1.45	3889
1.46	4111
1.47	4281
1.48	4667
1.49	4792
1.5	4620
1.51	4543
1.52	4374
1.53	4176
1.54	4076
1.55	3978
1.56	3976
1.57	4075
1.58	4068
1.59	4196
1.6	4370
1.61	4690
1.62	5078
1.63	6395
1.64	8967
1.65	14611
1.66	24960
1.67	43225
1.68	71105
1.69	110455
1.7	159652
1.71	211400
1.72	258305
1.73	288682
1.74	296957
1.75	279377
1.76	242244
1.77	193033
1.78	143122
1.79	98714
1.8	65936
1.81	43656
1.82	29911
1.83	21817
1.84	17360
1.85	14295
1.86	12037
1.87	10167
1.88	8547
1.89	7425
1.9	6615
1.91	5889
1.92	5370
1.93	5065
1.94	4728
1.95	4372
1.96	4081
1.97	3955
1.98	3584
1.99	3408
2	2908
2.01	2716
2.02	2332
2.03	2000
2.04	1773
2.05	1498
2.06	1381
2.07	1356
2.08	1202
2.09	1197
2.1	1164
2.11	1236
2.12	1276
2.13	1348
2.14	1344
2.15	1435
2.16	1399
2.17	1529
2.18	1515
2.19	1587
2.2	1713
2.21	1934
2.22	2174
2.23	2649
2.24	3153
2.25	4042
2.26	4950
2.27	5747
2.28	6610
2.29	6942
2.3	7152
2.31	6992
2.32	6407
2.33	5643
2.34	4802
2.35	4221
2.36	3691
2.37	3291
2.38	3213
2.39	2983
2.4	2910
2.41	2744
2.42	2553
2.43	2310
2.44	2247
2.45	2022
2.46	1921
2.47	1798
2.48	1611
2.49	1553
2.5	1557
2.51	1455
2.52	1404
2.53	1418
2.54	1241
2.55	1237
2.56	1210
2.57	1179
2.58	1136
2.59	1227
2.6	1212
2.61	1162
2.62	1147
2.63	1113
2.64	1108
2.65	1051
2.66	1052
2.67	1045
2.68	1020
2.69	1067
2.7	976
2.71	1009
2.72	974
2.73	982
2.74	973
2.75	1013
2.76	1016
2.77	958
2.78	949
2.79	1008
2.8	1013
2.81	956
2.82	1052
2.83	985
2.84	978
2.85	976
2.86	968
2.87	954
2.88	920
2.89	970
2.9	957
2.91	976
2.92	1004
2.93	981
2.94	964
2.95	936
2.96	994
2.97	914
2.98	913
2.99	953
3	951
3.01	903
3.02	913
3.03	963
3.04	900
3.05	974
3.06	850
3.07	899
3.08	964
3.09	901
3.1	921
3.11	910
3.12	874
3.13	898
3.14	921
3.15	944
3.16	902
3.17	884
3.18	914
3.19	871
3.2	886
3.21	896
3.22	929
3.23	840
3.24	888
3.25	895
3.26	889
3.27	908
3.28	931
3.29	907
3.3	866
3.31	892
3.32	896
3.33	870
3.34	918
3.35	809
3.36	913
3.37	874
3.38	891
3.39	974
3.4	961
3.41	953
3.42	1059
3.43	1069
3.44	1130
3.45	1132
3.46	1174
3.47	1207
3.48	1207
3.49	1186
3.5	1206
3.51	1127
3.52	1092
3.53	999
3.54	982
3.55	874
3.56	913
3.57	890
3.58	889
3.59	869
3.6	803
3.61	838
3.62	809
3.63	836
3.64	778
3.65	834
3.66	815
3.67	783
3.68	817
3.69	828
3.7	818
3.71	760
3.72	806
3.73	808
3.74	755
3.75	791
3.76	758
3.77	795
3.78	770
3.79	763
3.8	725
3.81	761
3.82	758
3.83	765
3.84	737
3.85	783
3.86	750
3.87	710
3.88	680
3.89	771
3.9	711
3.91	751
3.92	736
3.93	705
3.94	702
3.95	671
3.96	762
3.97	726
3.98	687
3.99	733
4	711
4.01	702
4.02	755
4.03	770
4.04	740
4.05	712
4.06	701
4.07	675
4.08	676
4.09	700
4.1	724
4.11	712
4.12	694
4.13	710
4.14	640
4.15	682
4.16	695
4.17	676
4.18	708
4.19	702
4.2	690
4.21	699
4.22	682
4.23	619
4.24	696
4.25	724
4.26	694
4.27	694
4.28	666
4.29	652
4.3	665
4.31	606
4.32	645
4.33	655
4.34	676
4.35	655
4.36	680
4.37	621
4.38	649
4.39	685
4.4	626
4.41	653
4.42	604
4.43	638
4.44	618
4.45	634
4.46	598
4.47	636
4.48	600
4.49	666
4.5	587
4.51	627
4.52	644
4.53	606
4.54	647
4.55	594
4.56	590
4.57	598
4.58	560
4.59	583
4.6	589
4.61	577
4.62	578
4.63	607
4.64	607
4.65	601
4.66	605
4.67	562
4.68	633
4.69	554
4.7	588
4.71	565
4.72	571
4.73	540
4.74	600
4.75	611
4.76	588
4.77	599
4.78	576
4.79	586
4.8	553
4.81	577
4.82	573
4.83	575
4.84	613
4.85	610
4.86	552
4.87	567
4.88	568
4.89	560
4.9	520
4.91	578
4.92	549
4.93	515
4.94	544
4.95	597
4.96	561
4.97	532
4.98	564
4.99	524
5	567

## Sheet: Supplementary Fig. 4
N 1s	Binding energy / eV	1	Binding energy / eV	2	Binding energy / eV	3		Co 2p	Binding energy / eV	1	Binding energy / eV	2	Binding energy / eV	3		Cl 2p	Binding energy / eV	1	Binding energy / eV	2	Binding energy / eV	3		S 2p	Binding energy / eV	2	Binding energy / eV	3		Ni 2p	Binding energy / eV	2	Binding energy / eV	3
	411.58	0.142401	411.4	1.11294	411.41	2.01749			815.58	0.650575	815.4	1.57299	815.41	2.33628			213.58	0.342702	213.4	1.39741	213.41	2.52623			175.4	1.13863	175.41	2.17977			894.4	1.17492	894.41	2.19438
	411.48	0.12176	411.3	1.02297	411.31	2.02456			815.48	0.536231	815.3	1.685	815.31	2.43982			213.48	0.241415	213.3	1.12647	213.31	2.44055			175.3	1.1622	175.31	2.15054			894.3	1.16792	894.31	2.27841
	411.38	0.16748	411.2	1.12037	411.21	2.07581			815.38	0.511961	815.2	1.651	815.21	2.25713			213.38	0.287807	213.2	1.06966	213.21	2.41821			175.2	1.17693	175.21	2.1916			894.2	1.16633	894.21	2.30457
	411.28	0.108224	411.1	1.05391	411.11	2.07131			815.28	0.472621	815.1	1.57052	815.11	2.35161			213.28	0.27203	213.1	1.08652	213.11	2.24447			175.1	1.16641	175.11	2.18742			894.1	1.13071	894.11	2.20806
	411.18	0.123675	411	1.10449	411.01	2.00094			815.18	0.517527	815	1.39417	815.01	2.42224			213.18	0.203809	213	1.19855	213.01	2.46538			175	1.13121	175.01	2.10102			894	1.1167	894.01	2.24628
	411.08	0.164405	410.9	1.09529	410.91	2.0638			815.08	0.547982	814.9	1.46934	814.91	2.39461			213.08	0.25562	212.9	1.23732	212.91	2.48354			174.9	1.1607	174.91	2.19859			893.9	1.19459	893.91	2.29001
	410.98	0.142384	410.8	1.10911	410.81	2.06264			814.98	0.533727	814.8	1.45444	814.81	2.33192			212.98	0.206818	212.8	1.3626	212.81	2.27034			174.8	1.16229	174.81	2.21435			893.8	1.2067	893.81	2.23898
	410.88	0.133679	410.7	1.13935	410.71	2.0432			814.88	0.533037	814.7	1.48405	814.71	2.42697			212.88	0.24727	212.7	1.20163	212.71	2.20249			174.7	1.16941	174.71	2.12858			893.7	1.12952	893.71	2.2484
	410.78	0.12765	410.6	1.15378	410.61	2.08086			814.78	0.495033	814.6	1.62367	814.61	2.35982			212.78	0.323757	212.6	1.25647	212.61	2.55282			174.6	1.16241	174.61	2.16022			893.6	1.10162	893.61	2.28261
	410.68	0.134135	410.5	1.06851	410.51	2.02908			814.68	0.471948	814.5	1.4463	814.51	2.37473			212.68	0.320566	212.5	1.32167	212.51	2.24123			174.5	1.17401	174.51	2.13696			893.5	1.18409	893.51	2.25922
	410.58	0.130351	410.4	1.1404	410.41	2.11369			814.58	0.475406	814.4	1.42991	814.41	2.41685			212.58	0.238535	212.4	1.14059	212.41	2.37319			174.4	1.15657	174.41	2.11912			893.4	1.11919	893.41	2.40447
	410.48	0.202944	410.3	1.07712	410.31	1.95869			814.48	0.538985	814.3	1.43992	814.31	2.468			212.48	0.14166	212.3	1.17417	212.31	2.39827			174.3	1.21346	174.31	2.16163			893.3	1.20094	893.31	2.20095
	410.38	0.103323	410.2	1.07719	410.21	2.03497			814.38	0.458223	814.2	1.3631	814.21	2.54075			212.38	0.286155	212.2	1.24386	212.21	2.31367			174.2	1.11972	174.21	2.20819			893.2	1.1669	893.21	2.26655
	410.28	0.114487	410.1	1.06565	410.11	1.99069			814.28	0.508625	814.1	1.58247	814.11	2.52015			212.28	0.219314	212.1	1.16243	212.11	2.22666			174.1	1.17039	174.11	2.1341			893.1	1.18459	893.11	2.30019
	410.18	0.0911384	410	1.11344	410.01	1.97536			814.18	0.496245	814	1.44302	814.01	2.4361			212.18	0.15404	212	1.12107	212.01	2.55683			174	1.15828	174.01	2.13925			893	1.12976	893.01	2.26929
	410.08	0.156497	409.9	1.05859	409.91	2.05409			814.08	0.523482	813.9	1.41622	813.91	2.3054			212.08	0.187722	211.9	1.17296	211.91	2.32228			173.9	1.14152	173.91	2.12904			892.9	1.1195	892.91	2.17033
	409.98	0.147965	409.8	1.087	409.81	2.01361			813.98	0.493308	813.8	1.57983	813.81	2.36719			211.98	0.22397	211.8	1.05003	211.81	2.37568			173.8	1.13823	173.81	2.13814			892.8	1.17018	892.81	2.16029
	409.88	0.1625	409.7	1.16465	409.71	2.04224			813.88	0.482824	813.7	1.48719	813.71	2.29569			211.88	0.253649	211.7	1.13163	211.71	2.52933			173.7	1.12229	173.71	2.13153			892.7	1.16832	892.71	2.33449
	409.78	0.130598	409.6	1.03509	409.61	2.05291			813.78	0.506818	813.6	1.65036	813.61	2.38173			211.78	0.210183	211.6	1.2194	211.61	2.40729			173.6	1.13549	173.61	2.1762			892.6	1.19766	892.61	2.34708
	409.68	0.128096	409.5	1.08392	409.51	2.11265			813.68	0.39893	813.5	1.52302	813.51	2.35633			211.68	0.243164	211.5	1.31657	211.51	2.42458			173.5	1.1485	173.51	2.11511			892.5	1.15094	892.51	2.19699
	409.58	0.179478	409.4	1.09227	409.41	2.0233			813.58	0.55928	813.4	1.40066	813.41	2.30904			211.58	0.255429	211.4	1.15889	211.41	2.44393			173.4	1.13416	173.41	2.18893			892.4	1.14456	892.41	2.16547
	409.48	0.130989	409.3	1.05344	409.31	2.06119			813.48	0.438399	813.3	1.52276	813.31	2.25043			211.48	0.185862	211.3	1.24403	211.31	2.29441			173.3	1.13821	173.31	2.19771			892.3	1.19537	892.31	2.36882
	409.38	0.16736	409.2	1.06639	409.21	2.01639			813.38	0.503309	813.2	1.52964	813.21	2.33796			211.38	0.232524	211.2	1.40426	211.21	2.34444			173.2	1.13973	173.21	2.21033			892.2	1.22819	892.21	2.4168
	409.28	0.133116	409.1	1.0999	409.11	2.01225			813.28	0.479408	813.1	1.49237	813.11	2.33844			211.28	0.207347	211.1	1.37655	211.11	2.26246			173.1	1.10941	173.11	2.21289			892.1	1.10428	892.11	2.34902
	409.18	0.17673	409	1.06741	409.01	2.0097			813.18	0.454759	813	1.5226	813.01	2.27995			211.18	0.218665	211	1.31828	211.01	2.41168			173	1.17152	173.01	2.22074			892	1.21251	892.01	2.29445
	409.08	0.123949	408.9	1.06773	408.91	2.01191			813.08	0.529437	812.9	1.61358	812.91	2.47647			211.08	0.258203	210.9	1.30922	210.91	2.35902			172.9	1.13127	172.91	2.19777			891.9	1.16837	891.91	2.31169
	408.98	0.128877	408.8	1.08206	408.81	2.07413			812.98	0.53566	812.8	1.54367	812.81	2.39774			210.98	0.210529	210.8	1.17628	210.81	2.2862			172.8	1.13948	172.81	2.17298			891.8	1.16346	891.81	2.2502
	408.88	0.151117	408.7	1.08593	408.71	2.05408			812.88	0.554368	812.7	1.54669	812.71	2.3023			210.88	0.213201	210.7	1.27631	210.71	2.2615			172.7	1.09776	172.71	2.16717			891.7	1.11151	891.71	2.30421
	408.78	0.113787	408.6	1.06699	408.61	2.06054			812.78	0.42652	812.6	1.64668	812.61	2.45196			210.78	0.224006	210.6	1.3311	210.61	2.33062			172.6	1.14511	172.61	2.21821			891.6	1.27706	891.61	2.24957
	408.68	0.127631	408.5	1.07247	408.51	1.96259			812.68	0.561286	812.5	1.45866	812.51	2.4282			210.68	0.206378	210.5	1.26324	210.51	2.30411			172.5	1.1282	172.51	2.1984			891.5	1.24129	891.51	2.28012
	408.58	0.187473	408.4	1.06491	408.41	2.0474			812.58	0.539167	812.4	1.60441	812.41	2.35787			210.58	0.20249	210.4	1.3374	210.41	2.25268			172.4	1.16661	172.41	2.19898			891.4	1.2876	891.41	2.24287
	408.48	0.163272	408.3	1.07885	408.31	2.02571			812.48	0.452632	812.3	1.53139	812.31	2.35485			210.48	0.166624	210.3	1.18316	210.31	2.26352			172.3	1.15622	172.31	2.11957			891.3	1.219	891.31	2.15797
	408.38	0.183976	408.2	1.07323	408.21	2.02321			812.38	0.576545	812.2	1.41768	812.21	2.38046			210.38	0.193324	210.2	1.21648	210.21	2.37458			172.2	1.1342	172.21	2.16589			891.2	1.25326	891.21	2.33923
	408.28	0.14632	408.1	1.05181	408.11	2.03262			812.28	0.475173	812.1	1.49361	812.11	2.4367			210.28	0.150329	210.1	1.0958	210.11	2.42329			172.1	1.14398	172.11	2.17598			891.1	1.20771	891.11	2.34592
	408.18	0.166961	408	1.07858	408.01	2.02057			812.18	0.534759	812	1.52449	812.01	2.35241			210.18	0.240816	210	1.2694	210.01	2.28157			172	1.14331	172.01	2.14815			891	1.15819	891.01	2.40579
	408.08	0.144299	407.9	1.10174	407.91	2.06129			812.08	0.520965	811.9	1.31661	811.91	2.4004			210.08	0.227175	209.9	1.32245	209.91	2.33249			171.9	1.13399	171.91	2.20927			890.9	1.12604	890.91	2.29474
	407.98	0.145622	407.8	1.05688	407.81	2.07563			811.98	0.553531	811.8	1.50418	811.81	2.45565			209.98	0.129443	209.8	1.19376	209.81	2.1275			171.8	1.12937	171.81	2.14321			890.8	1.19136	890.81	2.27668
	407.88	0.159068	407.7	1.14976	407.71	2.0396			811.88	0.415552	811.7	1.52402	811.71	2.27442			209.88	0.205012	209.7	1.16286	209.71	2.27085			171.7	1.16797	171.71	2.18987			890.7	1.24228	890.71	2.27204
	407.78	0.153169	407.6	1.04885	407.61	2.01545			811.78	0.505944	811.6	1.38429	811.61	2.37328			209.78	0.191043	209.6	1.35739	209.61	2.10378			171.6	1.13838	171.61	2.11771			890.6	1.13019	890.61	2.25373
	407.68	0.191668	407.5	1.12397	407.51	2.02786			811.68	0.47081	811.5	1.49455	811.51	2.30455			209.68	0.175329	209.5	1.25463	209.51	2.44113			171.5	1.1487	171.51	2.18263			890.5	1.18118	890.51	2.28999
	407.58	0.153822	407.4	1.13632	407.41	2.08796			811.58	0.461581	811.4	1.61804	811.41	2.50272			209.58	0.22215	209.4	1.26685	209.41	2.45283			171.4	1.1191	171.41	2.1841			890.4	1.1431	890.41	2.25116
	407.48	0.18017	407.3	1.08536	407.31	2.02917			811.48	0.578702	811.3	1.3696	811.31	2.17167			209.48	0.255709	209.3	1.26435	209.31	2.33885			171.3	1.13543	171.31	2.15599			890.3	1.16272	890.31	2.21386
	407.38	0.151346	407.2	1.06952	407.21	2.0588			811.38	0.617658	811.2	1.50297	811.21	2.4359			209.38	0.153547	209.2	1.00207	209.21	2.24168			171.2	1.14861	171.21	2.16954			890.2	1.1508	890.21	2.18965
	407.28	0.155617	407.1	1.12832	407.11	2.07629			811.28	0.524936	811.1	1.47389	811.11	2.22094			209.28	0.22081	209.1	1.09323	209.11	2.34697			171.1	1.13845	171.11	2.13303			890.1	1.1813	890.11	2.25212
	407.18	0.153432	407	1.05799	407.01	2.08305			811.18	0.496385	811	1.61651	811.01	2.38895			209.18	0.189005	209	1.2425	209.01	2.07244			171	1.09584	171.01	2.22802			890	1.19518	890.01	2.29475
	407.08	0.126553	406.9	1.03433	406.91	2.06968			811.08	0.507812	810.9	1.52317	810.91	2.36368			209.08	0.178316	208.9	1.28684	208.91	2.30313			170.9	1.16711	170.91	2.15136			889.9	1.22558	889.91	2.25877
	406.98	0.163138	406.8	1.13487	406.81	2.01153			810.98	0.567791	810.8	1.6971	810.81	2.20514			208.98	0.145934	208.8	1.05788	208.81	2.24686			170.8	1.11822	170.81	2.24528			889.8	1.11522	889.81	2.30117
	406.88	0.132635	406.7	1.07471	406.71	2.02856			810.88	0.538989	810.7	1.49443	810.71	2.39514			208.88	0.174281	208.7	1.17936	208.71	2.44608			170.7	1.13677	170.71	2.19017			889.7	1.18511	889.71	2.29926
	406.78	0.204541	406.6	1.07357	406.61	2.02145			810.78	0.528837	810.6	1.639	810.61	2.27491			208.78	0.243728	208.6	1.19565	208.61	2.304			170.6	1.10625	170.61	2.1952			889.6	1.27376	889.61	2.17328
	406.68	0.150705	406.5	1.19126	406.51	1.98761			810.68	0.477304	810.5	1.43039	810.51	2.2964			208.68	0.197865	208.5	1.34218	208.51	2.34165			170.5	1.15559	170.51	2.2722			889.5	1.23451	889.51	2.21258
	406.58	0.242825	406.4	1.11761	406.41	2.07227			810.58	0.50647	810.4	1.60836	810.41	2.28324			208.58	0.156046	208.4	1.20669	208.41	2.35734			170.4	1.13436	170.41	2.22406			889.4	1.20897	889.41	2.32926
	406.48	0.189351	406.3	1.07121	406.31	2.00799			810.48	0.602612	810.3	1.51512	810.31	2.35372			208.48	0.159797	208.3	1.31159	208.31	2.292			170.3	1.18374	170.31	2.22494			889.3	1.15486	889.31	2.44429
	406.38	0.129533	406.2	1.11241	406.21	2.03865			810.38	0.443084	810.2	1.57764	810.21	2.34519			208.38	0.189457	208.2	1.18318	208.21	2.42442			170.2	1.16254	170.21	2.25177			889.2	1.16448	889.21	2.20168
	406.28	0.15968	406.1	1.07678	406.11	2.04408			810.28	0.506552	810.1	1.52134	810.11	2.38201			208.28	0.150888	208.1	1.31724	208.11	2.32762			170.1	1.1239	170.11	2.22512			889.1	1.22461	889.11	2.34735
	406.18	0.252625	406	1.05966	406.01	2.06245			810.18	0.52809	810	1.4381	810.01	2.2882			208.18	0.174525	208	1.17518	208.01	2.51833			170	1.13559	170.01	2.16288			889	1.21469	889.01	2.1903
	406.08	0.179316	405.9	1.05783	405.91	1.96337			810.08	0.491945	809.9	1.51081	809.91	2.36613			208.08	0.18117	207.9	1.24352	207.91	2.53549			169.9	1.14719	169.91	2.22482			888.9	1.11567	888.91	2.39153
	405.98	0.13442	405.8	1.09189	405.81	1.99799			809.98	0.486519	809.8	1.56392	809.81	2.22632			207.98	0.178578	207.8	1.15298	207.81	2.40792			169.8	1.20323	169.81	2.27193			888.8	1.21171	888.81	2.30554
	405.88	0.162347	405.7	1.0967	405.71	2.01125			809.88	0.54296	809.7	1.50268	809.71	2.40076			207.88	0.277153	207.7	1.35353	207.71	2.4238			169.7	1.16666	169.71	2.24611			888.7	1.25204	888.71	2.39141
	405.78	0.154844	405.6	1.09016	405.61	2.02239			809.78	0.561437	809.6	1.41354	809.61	2.28893			207.78	0.213192	207.6	1.23711	207.61	2.34407			169.6	1.15071	169.61	2.19941			888.6	1.18544	888.61	2.23499
	405.68	0.181813	405.5	1.1486	405.51	2.02145			809.68	0.491935	809.5	1.61631	809.51	2.26797			207.68	0.162749	207.5	1.15653	207.51	2.24459			169.5	1.16787	169.51	2.31563			888.5	1.22576	888.51	2.36821
	405.58	0.158836	405.4	1.0273	405.41	2.01134			809.58	0.504534	809.4	1.51123	809.41	2.28304			207.58	0.137917	207.4	1.11294	207.41	2.31642			169.4	1.16237	169.41	2.28792			888.4	1.2695	888.41	2.20477
	405.48	0.196133	405.3	1.02997	405.31	2.00976			809.48	0.540583	809.3	1.61267	809.31	2.23183			207.48	0.230868	207.3	1.12064	207.31	2.27192			169.3	1.17751	169.31	2.31491			888.3	1.18624	888.31	2.25623
	405.38	0.133201	405.2	1.15272	405.21	2.0042			809.38	0.591488	809.2	1.47421	809.21	2.22857			207.38	0.147949	207.2	1.29848	207.21	2.51453			169.2	1.21213	169.21	2.31554			888.2	1.17996	888.21	2.2296
	405.28	0.118246	405.1	1.10019	405.11	1.982			809.28	0.499048	809.1	1.61084	809.11	2.37825			207.28	0.189826	207.1	1.34842	207.11	2.55203			169.1	1.17882	169.11	2.32319			888.1	1.19267	888.11	2.29067
	405.18	0.0954949	405	1.1067	405.01	2.02048			809.18	0.481261	809	1.51907	809.01	2.32269			207.18	0.144158	207	1.11895	207.01	2.46187			169	1.15481	169.01	2.32741			888	1.19456	888.01	2.2614
	405.08	0.0876162	404.9	1.13776	404.91	1.96846			809.08	0.537227	808.9	1.51891	808.91	2.35016			207.08	0.152308	206.9	1.29347	206.91	2.4436			168.9	1.16828	168.91	2.36216			887.9	1.11524	887.91	2.2451
	404.98	0.13039	404.8	1.08225	404.81	2.02988			808.98	0.520039	808.8	1.61653	808.81	2.35047			206.98	0.119038	206.8	1.12632	206.81	2.38734			168.8	1.18285	168.81	2.3311			887.8	1.22624	887.81	2.19904
	404.88	0.107317	404.7	1.0074	404.71	2.04008			808.88	0.461934	808.7	1.57416	808.71	2.34468			206.88	0.121382	206.7	1.26962	206.71	2.41154			168.7	1.17582	168.71	2.44953			887.7	1.19837	887.71	2.23726
	404.78	0.144045	404.6	1.11586	404.61	1.94991			808.78	0.555635	808.6	1.61337	808.61	2.45496			206.78	0.122306	206.6	1.225	206.61	2.28161			168.6	1.1889	168.61	2.43294			887.6	1.1507	887.61	2.27916
	404.68	0.168062	404.5	1.11695	404.51	2.01876			808.68	0.512327	808.5	1.42592	808.51	2.3159			206.68	0.181063	206.5	1.3047	206.51	2.36997			168.5	1.13746	168.51	2.40061			887.5	1.17576	887.51	2.19013
	404.58	0.147041	404.4	1.09857	404.41	2.02379			808.58	0.577286	808.4	1.54405	808.41	2.4649			206.58	0.168559	206.4	1.31313	206.41	2.3131			168.4	1.21534	168.41	2.36119			887.4	1.2282	887.41	2.24599
	404.48	0.133629	404.3	1.11368	404.31	2.05724			808.48	0.533796	808.3	1.50956	808.31	2.47102			206.48	0.23089	206.3	1.05044	206.31	2.28795			168.3	1.16956	168.31	2.39729			887.3	1.20252	887.31	2.45762
	404.38	0.0890093	404.2	1.0299	404.21	1.99985			808.38	0.528864	808.2	1.64039	808.21	2.37493			206.38	0.179284	206.2	1.21831	206.21	2.35797			168.2	1.16633	168.21	2.3484			887.2	1.11217	887.21	2.23762
	404.28	0.137187	404.1	1.11092	404.11	2.01208			808.28	0.550728	808.1	1.42937	808.11	2.45094			206.28	0.199614	206.1	1.20019	206.11	2.28927			168.1	1.16535	168.11	2.37266			887.1	1.21424	887.11	2.1605
	404.18	0.145445	404	1.09714	404.01	2.02198			808.18	0.480378	808	1.49937	808.01	2.32318			206.18	0.18719	206	1.18565	206.01	2.25701			168	1.17761	168.01	2.30455			887	1.23787	887.01	2.30852
	404.08	0.148589	403.9	1.13245	403.91	2.08143			808.08	0.545943	807.9	1.39405	807.91	2.36968			206.08	0.153879	205.9	1.23276	205.91	2.18234			167.9	1.21212	167.91	2.42308			886.9	1.13509	886.91	2.36449
	403.98	0.149243	403.8	1.09689	403.81	2.05123			807.98	0.540252	807.8	1.59775	807.81	2.46434			205.98	0.183297	205.8	1.16891	205.81	1.9975			167.8	1.17915	167.81	2.31426			886.8	1.19193	886.81	2.25316
	403.88	0.189928	403.7	1.06723	403.71	2.02082			807.88	0.545887	807.7	1.50478	807.71	2.29637			205.88	0.156872	205.7	1.26724	205.71	2.51862			167.7	1.20324	167.71	2.3646			886.7	1.16008	886.71	2.12256
	403.78	0.182956	403.6	1.11637	403.61	2.01855			807.78	0.558942	807.6	1.32845	807.61	2.38687			205.78	0.181294	205.6	1.29543	205.61	2.31006			167.6	1.19835	167.61	2.32548			886.6	1.13337	886.61	2.2516
	403.68	0.12715	403.5	1.07168	403.51	1.99297			807.68	0.458587	807.5	1.44446	807.51	2.39733			205.68	0.162779	205.5	1.20067	205.51	2.3787			167.5	1.20239	167.51	2.31215			886.5	1.14898	886.51	2.28362
	403.58	0.172911	403.4	1.07153	403.41	1.97563			807.58	0.597732	807.4	1.58255	807.41	2.43363			205.58	0.193244	205.4	1.33492	205.41	2.33208			167.4	1.19028	167.41	2.27877			886.4	1.14667	886.41	2.3286
	403.48	0.132288	403.3	1.08671	403.31	2.02503			807.48	0.467449	807.3	1.56969	807.31	2.40246			205.48	0.190048	205.3	1.12795	205.31	2.2715			167.3	1.19405	167.31	2.2817			886.3	1.19109	886.31	2.21273
	403.38	0.152647	403.2	1.13115	403.21	2.05288			807.38	0.622266	807.2	1.55884	807.21	2.39221			205.38	0.168466	205.2	1.21235	205.21	2.39122			167.2	1.22719	167.21	2.279			886.2	1.09525	886.21	2.33734
	403.28	0.151127	403.1	1.08152	403.11	2.05712			807.28	0.49913	807.1	1.53199	807.11	2.4214			205.28	0.172541	205.1	1.12968	205.11	2.25194			167.1	1.19623	167.11	2.23332			886.1	1.15248	886.11	2.33795
	403.18	0.115782	403	1.15738	403.01	2.00124			807.18	0.514356	807	1.59673	807.01	2.4532			205.18	0.118892	205	1.16297	205.01	2.35048			167	1.21408	167.01	2.23619			886	1.18938	886.01	2.27298
	403.08	0.0960324	402.9	1.11212	402.91	2.05561			807.08	0.546793	806.9	1.50748	806.91	2.33285			205.08	0.181246	204.9	1.10182	204.91	2.42327			166.9	1.16994	166.91	2.25344			885.9	1.129	885.91	2.25498
	402.98	0.148407	402.8	1.09259	402.81	2.06582			806.98	0.500044	806.8	1.47101	806.81	2.25582			204.98	0.203427	204.8	1.16102	204.81	2.43984			166.8	1.18874	166.81	2.25617			885.8	1.24155	885.81	2.13165
	402.88	0.181206	402.7	1.15688	402.71	2.02621			806.88	0.63168	806.7	1.47443	806.71	2.42885			204.88	0.202189	204.7	1.08943	204.71	2.23934			166.7	1.18751	166.71	2.17406			885.7	1.15471	885.71	2.27692
	402.78	0.135644	402.6	1.13144	402.61	2.00705			806.78	0.514509	806.6	1.57206	806.61	2.37582			204.78	0.228289	204.6	1.26059	204.61	2.50858			166.6	1.14464	166.61	2.20335			885.6	1.13047	885.61	2.08894
	402.68	0.13039	402.5	1.11537	402.51	2.00137			806.68	0.563714	806.5	1.59519	806.51	2.37367			204.68	0.157253	204.5	1.18667	204.51	2.49098			166.5	1.18599	166.51	2.21411			885.5	1.15767	885.51	2.16926
	402.58	0.179113	402.4	1.14575	402.41	2.03825			806.58	0.5411	806.4	1.52246	806.41	2.33051			204.58	0.127943	204.4	1.21431	204.41	2.21655			166.4	1.19301	166.41	2.22488			885.4	1.1962	885.41	2.25911
	402.48	0.131955	402.3	1.17169	402.31	1.99944			806.48	0.591391	806.3	1.4507	806.31	2.36038			204.48	0.184318	204.3	1.27893	204.31	2.49578			166.3	1.15218	166.31	2.23138			885.3	1.06189	885.31	2.32994
	402.38	0.136131	402.2	1.16417	402.21	2.07454			806.38	0.570763	806.2	1.50994	806.21	2.33505			204.38	0.227406	204.2	1.23765	204.21	2.30435			166.2	1.16377	166.21	2.21324			885.2	1.17586	885.21	2.28973
	402.28	0.135393	402.1	1.18457	402.11	2.01256			806.28	0.548513	806.1	1.44226	806.11	2.34675			204.28	0.137309	204.1	1.22229	204.11	2.29854			166.1	1.1934	166.11	2.22897			885.1	1.16342	885.11	2.2182
	402.18	0.148993	402	1.26378	402.01	2.03601			806.18	0.546753	806	1.62903	806.01	2.38121			204.18	0.212602	204	1.01589	204.01	2.22597			166	1.2201	166.01	2.26368			885	1.18996	885.01	2.24256
	402.08	0.178829	401.9	1.20186	401.91	2.07388			806.08	0.484541	805.9	1.57068	805.91	2.41936			204.08	0.228174	203.9	1.22551	203.91	2.5555			165.9	1.15783	165.91	2.19413			884.9	1.2221	884.91	2.36389
	401.98	0.149432	401.8	1.18815	401.81	2.07108			805.98	0.509894	805.8	1.64426	805.81	2.2931			203.98	0.228334	203.8	1.20676	203.81	2.31682			165.8	1.16113	165.81	2.33236			884.8	1.19488	884.81	2.3067
	401.88	0.133891	401.7	1.17377	401.71	2.02131			805.88	0.577066	805.7	1.59382	805.71	2.40845			203.88	0.162491	203.7	1.2691	203.71	2.33748			165.7	1.21953	165.71	2.23607			884.7	1.15197	884.71	2.39859
	401.78	0.144893	401.6	1.15536	401.61	2.07975			805.78	0.585587	805.6	1.62063	805.61	2.31919			203.78	0.122022	203.6	1.39669	203.61	2.54655			165.6	1.17724	165.61	2.29255			884.6	1.20238	884.61	2.35039
	401.68	0.0937807	401.5	1.19488	401.51	2.08466			805.68	0.614326	805.5	1.54381	805.51	2.4356			203.68	0.119269	203.5	1.11475	203.51	2.18829			165.5	1.16276	165.51	2.39987			884.5	1.14417	884.51	2.49466
	401.58	0.146662	401.4	1.14926	401.41	2.1124			805.58	0.473973	805.4	1.60655	805.41	2.32071			203.58	0.16258	203.4	1.22407	203.41	2.40977			165.4	1.20058	165.41	2.22682			884.4	1.15874	884.41	2.25879
	401.48	0.154767	401.3	1.17812	401.31	2.12034			805.48	0.502413	805.3	1.55199	805.31	2.55414			203.48	0.218332	203.3	1.2138	203.31	2.44365			165.3	1.20871	165.31	2.30318			884.3	1.26474	884.31	2.34443
	401.38	0.0616155	401.2	1.20172	401.21	2.08067			805.38	0.504892	805.2	1.56001	805.21	2.52507			203.38	0.196818	203.2	1.05802	203.21	2.39796			165.2	1.22181	165.21	2.27621			884.2	1.2622	884.21	2.29815
	401.28	0.129337	401.1	1.13335	401.11	2.1335			805.28	0.534957	805.1	1.50288	805.11	2.33397			203.28	0.200236	203.1	1.29026	203.11	2.43826			165.1	1.20814	165.11	2.34437			884.1	1.17186	884.11	2.44223
	401.18	0.149998	401	1.14218	401.01	2.18051			805.18	0.635243	805	1.52909	805.01	2.47869			203.18	0.220446	203	1.03964	203.01	2.42212			165	1.19355	165.01	2.29004			884	1.27234	884.01	2.31608
	401.08	0.143869	400.9	1.15704	400.91	2.18565			805.08	0.583703	804.9	1.45818	804.91	2.47884			203.08	0.154217	202.9	1.27361	202.91	2.48457			164.9	1.22258	164.91	2.30415			883.9	1.18397	883.91	2.33098
	400.98	0.215661	400.8	1.15852	400.81	2.23532			804.98	0.519504	804.8	1.59666	804.81	2.41159			202.98	0.144887	202.8	1.3489	202.81	2.18945			164.8	1.16223	164.81	2.27715			883.8	1.24433	883.81	2.3525
	400.88	0.101769	400.7	1.17336	400.71	2.26158			804.88	0.592885	804.7	1.55049	804.71	2.41155			202.88	0.232111	202.7	1.16559	202.71	2.21091			164.7	1.19043	164.71	2.31142			883.7	1.18403	883.71	2.36475
	400.78	0.173827	400.6	1.27134	400.61	2.36794			804.78	0.515472	804.6	1.4074	804.61	2.52807			202.78	0.137788	202.6	1.35445	202.61	2.3509			164.6	1.22307	164.61	2.38944			883.6	1.19507	883.61	2.34043
	400.68	0.21148	400.5	1.24788	400.51	2.40501			804.68	0.534559	804.5	1.51183	804.51	2.32709			202.68	0.141703	202.5	1.42182	202.51	2.41707			164.5	1.20245	164.51	2.3795			883.5	1.10474	883.51	2.36048
	400.58	0.203462	400.4	1.36821	400.41	2.45296			804.58	0.569229	804.4	1.63433	804.41	2.46396			202.58	0.162473	202.4	1.09766	202.41	2.51516			164.4	1.24997	164.41	2.37181			883.4	1.15945	883.41	2.31163
	400.48	0.222998	400.3	1.41364	400.31	2.45648			804.48	0.574969	804.3	1.65642	804.31	2.31106			202.48	0.17172	202.3	1.16663	202.31	2.15076			164.3	1.25585	164.31	2.34286			883.3	1.17442	883.31	2.33937
	400.38	0.216269	400.2	1.48388	400.21	2.5302			804.38	0.67993	804.2	1.52443	804.21	2.48942			202.38	0.146951	202.2	1.21935	202.21	2.37378			164.2	1.2561	164.21	2.45507			883.2	1.25044	883.21	2.27931
	400.28	0.338725	400.1	1.57654	400.11	2.66496			804.28	0.523102	804.1	1.53035	804.11	2.33386			202.28	0.156001	202.1	1.20711	202.11	2.2086			164.1	1.26094	164.11	2.37262			883.1	1.17391	883.11	2.30486
	400.18	0.440472	400	1.57513	400.01	2.67405			804.18	0.565734	804	1.39754	804.01	2.38752			202.18	0.112975	202	1.19519	202.01	2.32327			164	1.25003	164.01	2.41429			883	1.19978	883.01	2.35756
	400.08	0.477697	399.9	1.62993	399.91	2.69154			804.08	0.580691	803.9	1.45119	803.91	2.51227			202.08	0.196369	201.9	1.44806	201.91	2.3375			163.9	1.3565	163.91	2.46499			882.9	1.29156	882.91	2.3107
	399.98	0.562009	399.8	1.69135	399.81	2.78832			803.98	0.528065	803.8	1.48816	803.81	2.3882			201.98	0.163334	201.8	1.17628	201.81	2.40444			163.8	1.31735	163.81	2.47723			882.8	1.15104	882.81	2.34908
	399.88	0.632349	399.7	1.71582	399.71	2.89805			803.88	0.477612	803.7	1.59683	803.71	2.45991			201.88	0.177375	201.7	1.17552	201.71	2.17756			163.7	1.35126	163.71	2.46496			882.7	1.10685	882.71	2.36777
	399.78	0.71711	399.6	1.83676	399.61	2.82823			803.78	0.615248	803.6	1.46703	803.61	2.3537			201.78	0.193932	201.6	1.29948	201.61	2.36293			163.6	1.3619	163.61	2.49396			882.6	1.18144	882.61	2.24322
	399.68	0.9023	399.5	1.85058	399.51	2.9274			803.68	0.642589	803.5	1.59227	803.51	2.4352			201.68	0.186675	201.5	1.32337	201.51	2.31865			163.5	1.43077	163.51	2.57668			882.5	1.2964	882.51	2.32881
	399.58	0.918012	399.4	1.83115	399.41	2.93413			803.58	0.509517	803.4	1.3869	803.41	2.36756			201.58	0.14482	201.4	1.19478	201.41	2.3791			163.4	1.39659	163.41	2.58182			882.4	1.25147	882.41	2.40635
	399.48	1.01592	399.3	1.89986	399.31	3.01843			803.48	0.554175	803.3	1.51237	803.31	2.53147			201.48	0.218133	201.3	1.54699	201.31	2.42353			163.3	1.51735	163.31	2.68362			882.3	1.23459	882.31	2.33791
	399.38	1.08306	399.2	1.92003	399.21	2.93428			803.38	0.603007	803.2	1.60113	803.21	2.45886			201.38	0.231277	201.2	1.18418	201.21	2.47952			163.2	1.54599	163.21	2.66373			882.2	1.20541	882.21	2.58835
	399.28	1.04207	399.1	1.89984	399.11	2.8802			803.28	0.575812	803.1	1.61603	803.11	2.39717			201.28	0.221995	201.1	1.44237	201.11	2.43994			163.1	1.54181	163.11	2.7034			882.1	1.2439	882.11	2.36717
	399.18	1.01614	399	1.83872	399.01	2.76357			803.18	0.699995	803	1.62458	803.01	2.39148			201.18	0.131831	201	1.56886	201.01	2.42497			163	1.57128	163.01	2.76493			882	1.2294	882.01	2.32552
	399.08	0.933227	398.9	1.75025	398.91	2.76342			803.08	0.57035	802.9	1.52156	802.91	2.37207			201.08	0.124183	200.9	1.36926	200.91	2.41674			162.9	1.61473	162.91	2.79934			881.9	1.13876	881.91	2.44687
	398.98	0.899065	398.8	1.82565	398.81	2.75889			802.98	0.655788	802.8	1.61964	802.81	2.46311			200.98	0.110689	200.8	1.25101	200.81	2.23378			162.8	1.66618	162.81	2.83619			881.8	1.21393	881.81	2.3277
	398.88	0.786674	398.7	1.79038	398.71	2.67651			802.88	0.605997	802.7	1.61718	802.71	2.45756			200.88	0.131086	200.7	1.29373	200.71	2.33229			162.7	1.6606	162.71	2.91628			881.7	1.22875	881.71	2.40601
	398.78	0.687684	398.6	1.72357	398.61	2.64093			802.78	0.569147	802.6	1.54603	802.61	2.31933			200.78	0.0937855	200.6	1.31919	200.61	2.40163			162.6	1.68451	162.61	2.77277			881.6	1.16925	881.61	2.35075
	398.68	0.643676	398.5	1.7223	398.51	2.60488			802.68	0.594871	802.5	1.57405	802.51	2.52364			200.68	0.202544	200.5	1.27556	200.51	2.32114			162.5	1.71675	162.51	2.942			881.5	1.20923	881.51	2.37233
	398.58	0.579374	398.4	1.64982	398.41	2.54959			802.58	0.579769	802.4	1.56363	802.41	2.44576			200.58	0.168404	200.4	1.29351	200.41	2.35628			162.4	1.64515	162.41	2.87195			881.4	1.21085	881.41	2.42126
	398.48	0.629008	398.3	1.67264	398.31	2.50111			802.48	0.596364	802.3	1.46841	802.31	2.38845			200.48	0.193359	200.3	1.21906	200.31	2.33355			162.3	1.67615	162.31	2.92179			881.3	1.16386	881.31	2.41201
	398.38	0.487631	398.2	1.60697	398.21	2.42288			802.38	0.627189	802.2	1.59622	802.21	2.51102			200.38	0.221991	200.2	1.39331	200.21	2.28847			162.2	1.68093	162.21	2.87288			881.2	1.16669	881.21	2.39752
	398.28	0.44663	398.1	1.6447	398.11	2.43621			802.28	0.597346	802.1	1.50462	802.11	2.41678			200.28	0.215492	200.1	1.59741	200.11	2.39893			162.1	1.70111	162.11	2.8931			881.1	1.1916	881.11	2.38319
	398.18	0.413759	398	1.53411	398.01	2.39948			802.18	0.548675	802	1.50303	802.01	2.43126			200.18	0.166833	200	1.32831	200.01	2.47267			162	1.74735	162.01	2.82607			881	1.1968	881.01	2.34607
	398.08	0.424237	397.9	1.51253	397.91	2.36106			802.08	0.589828	801.9	1.50195	801.91	2.37748			200.08	0.212229	199.9	1.52236	199.91	2.30922			161.9	1.82466	161.91	3.00383			880.9	1.1662	880.91	2.39785
	397.98	0.314995	397.8	1.47604	397.81	2.26051			801.98	0.507054	801.8	1.53351	801.81	2.37044			199.98	0.178986	199.8	1.34455	199.81	2.39323			161.8	1.77876	161.81	3.03007			880.8	1.2579	880.81	2.48482
	397.88	0.294291	397.7	1.35811	397.71	2.25086			801.88	0.575293	801.7	1.59217	801.71	2.51431			199.88	0.245495	199.7	1.45646	199.71	2.15875			161.7	1.77996	161.71	2.96451			880.7	1.17867	880.71	2.42946
	397.78	0.235657	397.6	1.24963	397.61	2.16839			801.78	0.621651	801.6	1.51684	801.61	2.41069			199.78	0.243572	199.6	1.43705	199.61	2.57036			161.6	1.81985	161.61	3.0718			880.6	1.24315	880.61	2.38888
	397.68	0.230332	397.5	1.21199	397.51	2.14182			801.68	0.595776	801.5	1.60509	801.51	2.38831			199.68	0.250742	199.5	1.42574	199.51	2.38258			161.5	1.78173	161.51	3.08984			880.5	1.23137	880.51	2.46755
	397.58	0.154202	397.4	1.14384	397.41	2.07774			801.58	0.5716	801.4	1.62383	801.41	2.32942			199.58	0.296373	199.4	1.29832	199.41	2.38188			161.4	1.73149	161.41	2.97673			880.4	1.22756	880.41	2.45477
	397.48	0.131733	397.3	1.11014	397.31	2.0331			801.48	0.529514	801.3	1.4591	801.31	2.32736			199.48	0.371427	199.3	1.23444	199.31	2.3746			161.3	1.66363	161.31	2.88513			880.3	1.2282	880.31	2.3409
	397.38	0.217317	397.2	1.10362	397.21	2.07303			801.38	0.546613	801.2	1.624	801.21	2.31313			199.38	0.329239	199.2	1.50358	199.21	2.31777			161.2	1.54318	161.21	2.75353			880.2	1.19725	880.21	2.39544
	397.28	0.16342	397.1	1.09045	397.11	2.01475			801.28	0.526764	801.1	1.58333	801.11	2.52282			199.28	0.487216	199.1	1.3618	199.11	2.26311			161.1	1.37996	161.11	2.68895			880.1	1.13032	880.11	2.35599
	397.18	0.0510636	397	1.03836	397.01	1.98366			801.18	0.591318	801	1.52685	801.01	2.38883			199.18	0.469745	199	1.33153	199.01	2.40123			161	1.33599	161.01	2.52126			880	1.15391	880.01	2.6197
	397.08	0.164498	396.9	1.11219	396.91	1.97623			801.08	0.533055	800.9	1.56032	800.91	2.46035			199.08	0.573273	198.9	1.3434	198.91	2.7164			160.9	1.2433	160.91	2.46397			879.9	1.21468	879.91	2.43818
	396.98	0.0793324	396.8	1.01698	396.81	1.98214			800.98	0.623635	800.8	1.59177	800.81	2.53488			198.98	0.563011	198.8	1.33757	198.81	2.57447			160.8	1.23298	160.81	2.33874			879.8	1.20428	879.81	2.46713
	396.88	0.119493	396.7	1.02776	396.71	1.95932			800.88	0.466495	800.7	1.63149	800.71	2.26811			198.88	0.583909	198.7	1.14501	198.71	2.37709			160.7	1.16403	160.71	2.23049			879.7	1.29005	879.71	2.41802
	396.78	0.190239	396.6	1.03398	396.61	1.93758			800.78	0.581405	800.6	1.42065	800.61	2.45507			198.78	0.561297	198.6	1.21816	198.61	2.63542			160.6	1.12375	160.61	2.23302			879.6	1.25446	879.61	2.48107
	396.68	0.100883	396.5	1.03592	396.51	1.93326			800.68	0.491877	800.5	1.57192	800.51	2.28241			198.68	0.608483	198.5	1.33082	198.51	2.56511			160.5	1.12641	160.51	2.12396			879.5	1.17204	879.51	2.40911
	396.58	0.120353	396.4	0.988221	396.41	1.94633			800.58	0.605187	800.4	1.45158	800.41	2.40671			198.58	0.571604	198.4	1.14021	198.41	2.34539			160.4	1.08932	160.41	2.11413			879.4	1.29256	879.41	2.53565
	396.48	0.0960485	396.3	1.07393	396.31	1.97255			800.48	0.509741	800.3	1.57682	800.31	2.31082			198.48	0.511919	198.3	1.2549	198.31	2.60159			160.3	1.10378	160.31	2.14002			879.3	1.17681	879.31	2.34729
	396.38	0.0739589	396.2	1.01588	396.21	1.93046			800.38	0.515079	800.2	1.53136	800.21	2.41922			198.38	0.519211	198.2	1.20416	198.21	2.24913			160.2	1.07177	160.21	2.11001			879.2	1.23331	879.21	2.35469
	396.28	0.0932222	396.1	1.04744	396.11	1.98034			800.28	0.540112	800.1	1.45704	800.11	2.31947			198.28	0.615878	198.1	1.49443	198.11	2.55787			160.1	1.09236	160.11	2.0832			879.1	1.22365	879.11	2.35615
	396.18	0.0299862	396	1.01696	396.01	1.92869			800.18	0.492405	800	1.42001	800.01	2.34182			198.18	0.665519	198	1.17345	198.01	2.43967			160	1.07865	160.01	2.12285			879	1.21039	879.01	2.33655
	396.08	0.114317	395.9	1.04639	395.91	1.95992			800.08	0.540301	799.9	1.44817	799.91	2.31381			198.08	0.712372	197.9	1.36599	197.91	2.54197			159.9	1.08956	159.91	2.09172			878.9	1.28075	878.91	2.41073
	395.98	0.0598625	395.8	1.0093	395.81	1.9172			799.98	0.438705	799.8	1.43633	799.81	2.44662			197.98	0.743741	197.8	1.37659	197.81	2.51372			159.8	1.10379	159.81	2.0935			878.8	1.19719	878.81	2.41783
	395.88	0.0844202	395.7	1.00263	395.71	1.91007			799.88	0.464098	799.7	1.43853	799.71	2.37702			197.88	0.871924	197.7	1.56573	197.71	2.64981			159.7	1.09095	159.71	2.08392			878.7	1.1698	878.71	2.40273
	395.78	0.0650956	395.6	1.03891	395.61	2.00772			799.78	0.49009	799.6	1.54428	799.61	2.38315			197.78	0.92535	197.6	1.39017	197.61	2.55689			159.6	1.08353	159.61	2.0689			878.6	1.18669	878.61	2.45427
	395.68	0.0536496	395.5	0.956489	395.51	1.92801			799.68	0.51649	799.5	1.50866	799.51	2.29644			197.68	1.02391	197.5	1.37973	197.51	2.59299			159.5	1.06614	159.51	2.1285			878.5	1.2543	878.51	2.32848
	395.58	0.0446798	395.4	1.02963	395.41	1.94192			799.58	0.53827	799.4	1.60995	799.41	2.308			197.58	1.05234	197.4	1.40039	197.41	2.69399			159.4	1.09617	159.41	2.10229			878.4	1.22383	878.41	2.46216
	395.48	0.127741	395.3	0.985189	395.31	1.93959			799.48	0.496944	799.3	1.53394	799.31	2.3968			197.48	1.13806	197.3	1.45504	197.31	2.69815			159.3	1.05366	159.31	2.09195			878.3	1.27651	878.31	2.45727
	395.38	0.0607971	395.2	1.03789	395.21	1.93655			799.38	0.542451	799.2	1.47283	799.21	2.4293			197.38	1.01284	197.2	1.27718	197.21	2.25479			159.2	1.07707	159.21	2.08321			878.2	1.16512	878.21	2.30272
	395.28	0.0697653	395.1	1.05668	395.11	1.97596			799.28	0.510822	799.1	1.58311	799.11	2.38114			197.28	1.03047	197.1	1.37685	197.11	2.45528			159.1	1.05811	159.11	2.04219			878.1	1.22855	878.11	2.44992
	395.18	0.0317553	395	0.966339	395.01	1.92889			799.18	0.442873	799	1.49237	799.01	2.49123			197.18	0.963104	197	1.24485	197.01	2.41925			159	1.06843	159.01	2.05169			878	1.28842	878.01	2.35849
	395.08	0.08668	394.9	0.990107	394.91	1.90334			799.08	0.544842	798.9	1.62751	798.91	2.3785			197.08	0.909725	196.9	1.26302	196.91	2.45967			158.9	1.06125	158.91	2.06552			877.9	1.27708	877.91	2.47874
	394.98	0.101863	394.8	0.990725	394.81	1.91194			798.98	0.553968	798.8	1.50754	798.81	2.43274			196.98	0.83129	196.8	1.29506	196.81	2.5369			158.8	1.09065	158.81	2.07789			877.8	1.23757	877.81	2.48067
	394.88	0.0991929	394.7	1.02862	394.71	1.97981			798.88	0.620643	798.7	1.59972	798.71	2.30723			196.88	0.79597	196.7	1.31871	196.71	2.55767			158.7	1.09068	158.71	2.05077			877.7	1.18177	877.71	2.47998
	394.78	0.0537609	394.6	0.995413	394.61	1.92461			798.78	0.481164	798.6	1.49968	798.61	2.43081			196.78	0.837704	196.6	1.13206	196.61	2.38826			158.6	1.07608	158.61	2.0415			877.6	1.22344	877.61	2.43381
	394.68	0.126017	394.5	1.02264	394.51	1.95411			798.68	0.554923	798.5	1.52695	798.51	2.46612			196.68	0.722581	196.5	1.39125	196.51	2.34847			158.5	1.06741	158.51	2.0439			877.5	1.25793	877.51	2.40477
	394.58	0.0522065	394.4	1.02308	394.41	1.9135			798.58	0.507941	798.4	1.69841	798.41	2.4681			196.58	0.718763	196.4	1.12767	196.41	2.35613			158.4	1.08407	158.41	2.00313			877.4	1.28701	877.41	2.36274
	394.48	0.117301	394.3	1.00629	394.31	1.96822			798.48	0.538057	798.3	1.61592	798.31	2.36147			196.48	0.784073	196.3	1.39815	196.31	2.29554			158.3	1.08334	158.31	2.05914			877.3	1.27349	877.31	2.42849
	394.38	0.0371416	394.2	1.04372	394.21	1.96309			798.38	0.62027	798.2	1.56339	798.21	2.51784			196.38	0.815261	196.2	1.12414	196.21	2.23025			158.2	1.06405	158.21	2.08692			877.2	1.24796	877.21	2.52125
	394.28	0.0940131	394.1	1.05505	394.11	1.96121			798.28	0.536894	798.1	1.45319	798.11	2.44007			196.28	0.786004	196.1	1.3318	196.11	2.4472			158.1	1.07153	158.11	2.05036			877.1	1.1823	877.11	2.40585
	394.18	0.0833936	394	1.08361	394.01	1.90631			798.18	0.516136	798	1.58285	798.01	2.56347			196.18	0.743745	196	1.20743	196.01	2.26658			158	1.06252	158.01	2.10397			877	1.13789	877.01	2.41211
	394.08	0.0831564	393.9	0.97988	393.91	1.9676			798.08	0.604115	797.9	1.44943	797.91	2.41835			196.08	0.672408	195.9	1.32279	195.91	2.54344			157.9	1.05963	157.91	2.07111			876.9	1.19552	876.91	2.36361
	393.98	0.0869318	393.8	1.02385	393.81	1.92989			797.98	0.472996	797.8	1.62547	797.81	2.42034			195.98	0.603595	195.8	1.18963	195.81	2.18238			157.8	1.05077	157.81	2.077			876.8	1.12527	876.81	2.35686
	393.88	0.0761331	393.7	1.05339	393.71	1.9496			797.88	0.60362	797.7	1.50156	797.71	2.39952			195.88	0.516162	195.7	1.32796	195.71	2.56447			157.7	1.07717	157.71	2.10986			876.7	1.09953	876.71	2.37918
	393.78	0.0529571	393.6	1.08768	393.61	1.92821			797.78	0.58667	797.6	1.53764	797.61	2.41769			195.78	0.469465	195.6	1.00311	195.61	2.37024			157.6	1.06429	157.61	2.06338			876.6	1.18722	876.61	2.38416
	393.68	0.0924587	393.5	0.981357	393.51	1.94848			797.68	0.613001	797.5	1.64041	797.51	2.47886			195.68	0.399996	195.5	1.12883	195.51	2.40589			157.5	1.10647	157.51	2.0659			876.5	1.20927	876.51	2.41592
	393.58	0.122301	393.4	1.01506	393.41	1.9519			797.58	0.598134	797.4	1.61217	797.41	2.57183			195.58	0.268128	195.4	1.07242	195.41	2.36143			157.4	1.07332	157.41	2.08786			876.4	1.11028	876.41	2.34012
	393.48	0.0953027	393.3	0.979712	393.31	1.91332			797.48	0.579499	797.3	1.64272	797.31	2.43617			195.48	0.228285	195.3	1.50209	195.31	2.34975			157.3	1.06977	157.31	2.08359			876.3	1.14563	876.31	2.37441
	393.38	0.0899518	393.2	0.98063	393.21	1.94857			797.38	0.572816	797.2	1.61667	797.21	2.40046			195.38	0.176007	195.2	1.09227	195.21	2.04225			157.2	1.09827	157.21	2.10011			876.2	1.23157	876.21	2.40435
	393.28	0.0788336	393.1	1.02326	393.11	1.97087			797.28	0.553152	797.1	1.69989	797.11	2.54235			195.28	0.16246	195.1	1.41744	195.11	2.25456			157.1	1.07728	157.11	2.08334			876.1	1.23306	876.11	2.42357
	393.18	0.136575	393	0.979671	393.01	1.95917			797.18	0.662129	797	1.73698	797.01	2.51957			195.18	0.12444	195	1.05494	195.01	2.34807			157	1.07755	157.01	2.11369			876	1.23223	876.01	2.45312
	393.08	0.111546	392.9	1.06554	392.91	1.90091			797.08	0.63867	796.9	1.63895	796.91	2.48219			195.08	0.158976	194.9	1.15637	194.91	2.36652			156.9	1.08593	156.91	2.11697			875.9	1.19611	875.91	2.33283
	392.98	0.083534	392.8	1.05688	392.81	1.89663			796.98	0.577	796.8	1.6765	796.81	2.45852			194.98	0.107218	194.8	1.1778	194.81	2.47356			156.8	1.03924	156.81	2.13535			875.8	1.18895	875.81	2.38849
	392.88	0.0324525	392.7	1.05064	392.71	1.93298			796.88	0.723584	796.7	1.68001	796.71	2.43138			194.88	0.158665	194.7	1.2928	194.71	2.26615			156.7	1.06371	156.71	2.13937			875.7	1.16247	875.71	2.44103
	392.78	0.0866622	392.6	0.992244	392.61	1.90799			796.78	0.591655	796.6	1.80956	796.61	2.61115			194.78	0.0662245	194.6	1.41296	194.61	2.43695			156.6	1.05213	156.61	2.1311			875.6	1.24372	875.61	2.43159
	392.68	0.161807	392.5	1.02112	392.51	1.96603			796.68	0.652936	796.5	1.60243	796.51	2.57856			194.68	0.139706	194.5	1.17853	194.51	2.31466			156.5	1.06561	156.51	2.05721			875.5	1.19073	875.51	2.42079
	392.58	0.0812387	392.4	0.955772	392.41	1.90632			796.58	0.677	796.4	1.70107	796.41	2.49606			194.58	0.110472	194.4	1.32646	194.41	2.33704			156.4	1.09197	156.41	2.16971			875.4	1.23662	875.41	2.36037
	392.48	0.109659	392.3	1.0583	392.31	1.93904			796.48	0.665643	796.3	1.78984	796.31	2.40738			194.48	0.148824	194.3	1.22322	194.31	2.4189			156.3	1.0672	156.31	2.11929			875.3	1.20058	875.31	2.44262
	392.38	0.0972075	392.2	1.00113	392.21	1.91857			796.38	0.59761	796.2	1.65894	796.21	2.51407			194.38	0.094611	194.2	1.43903	194.21	2.37915			156.2	1.08753	156.21	2.17065			875.2	1.1945	875.21	2.32342
	392.28	0.0748498	392.1	0.932493	392.11	1.93791			796.28	0.644145	796.1	1.79074	796.11	2.37982			194.28	0.18069	194.1	1.22828	194.11	2.36567			156.1	1.05548	156.11	2.09667			875.1	1.24335	875.11	2.41422
	392.18	0.0299151	392	1.00443	392.01	1.9157			796.18	0.761537	796	1.72957	796.01	2.5441			194.18	0.158838	194	1.46585	194.01	2.36756			156	1.11705	156.01	2.12067			875	1.23547	875.01	2.32719
	392.08	0.113733	391.9	1.00379	391.91	1.91398			796.08	0.711888	795.9	1.74196	795.91	2.44081			194.08	0.134815	193.9	1.22065	193.91	2.45323			155.9	1.07751	155.91	2.09259			874.9	1.21081	874.91	2.4523
	391.98	0.0608133	391.8	1.00045	391.81	1.98575			795.98	0.70805	795.8	1.45935	795.81	2.54418			193.98	0.10645	193.8	1.4049	193.81	2.20396			155.8	1.08044	155.81	2.11467			874.8	1.26392	874.81	2.41447
	391.88	0.105766	391.7	1.04649	391.71	1.95074			795.88	0.702013	795.7	1.59738	795.71	2.47325			193.88	0.0999735	193.7	1.17038	193.71	2.5051			155.7	1.07348	155.71	2.11685			874.7	1.20298	874.71	2.39321
	391.78	0.115782	391.6	1.02946	391.61	1.90499			795.78	0.710653	795.6	1.57212	795.61	2.4817			193.78	0.146919	193.6	1.26594	193.61	2.22698			155.6	1.10485	155.61	2.11135			874.6	1.35426	874.61	2.37292
	391.68	0.124483	391.5	1.02905	391.51	1.90616			795.68	0.697181	795.5	1.62282	795.51	2.60405			193.68	0.109624	193.5	1.09464	193.51	2.56974			155.5	1.07882	155.51	2.0829			874.5	1.20152	874.51	2.37135
	391.58	0.0811596	391.4	1.01782	391.41	1.9687			795.58	0.635522	795.4	1.67099	795.41	2.3921			193.58	0.112011	193.4	1.37954	193.41	2.36491			155.4	1.06708	155.41	2.11383			874.4	1.13775	874.41	2.32043
									795.48	0.600881	795.3	1.80554	795.31	2.41123																	874.3	1.24327	874.31	2.55792
									795.38	0.677945	795.2	1.76172	795.21	2.40374																	874.2	1.25266	874.21	2.38188
									795.28	0.673526	795.1	1.62599	795.11	2.37588																	874.1	1.19683	874.11	2.4815
									795.18	0.547767	795	1.54819	795.01	2.31509																	874	1.24353	874.01	2.52973
									795.08	0.655478	794.9	1.62658	794.91	2.43277																	873.9	1.14678	873.91	2.42669
									794.98	0.666524	794.8	1.66941	794.81	2.36097																	873.8	1.26407	873.81	2.51351
									794.88	0.599638	794.7	1.68174	794.71	2.34736																	873.7	1.22652	873.71	2.56651
									794.78	0.577159	794.6	1.69916	794.61	2.34306																	873.6	1.14271	873.61	2.4771
									794.68	0.545976	794.5	1.68962	794.51	2.3289																	873.5	1.19473	873.51	2.52777
									794.58	0.56586	794.4	1.52592	794.41	2.39855																	873.4	1.14989	873.41	2.55833
									794.48	0.661413	794.3	1.49931	794.31	2.38625																	873.3	1.21125	873.31	2.56783
									794.38	0.568459	794.2	1.51946	794.21	2.35377																	873.2	1.17305	873.21	2.56144
									794.28	0.533705	794.1	1.51209	794.11	2.32087																	873.1	1.29225	873.11	2.46591
									794.18	0.539944	794	1.51813	794.01	2.44197																	873	1.34648	873.01	2.58008
									794.08	0.462418	793.9	1.47387	793.91	2.26971																	872.9	1.2747	872.91	2.44761
									793.98	0.501871	793.8	1.48965	793.81	2.39863																	872.8	1.29202	872.81	2.40997
									793.88	0.450684	793.7	1.50309	793.71	2.28566																	872.7	1.18673	872.71	2.48992
									793.78	0.451907	793.6	1.57299	793.61	2.33116																	872.6	1.28959	872.61	2.52159
									793.68	0.510818	793.5	1.58217	793.51	2.33681																	872.5	1.27298	872.51	2.50065
									793.58	0.554292	793.4	1.56484	793.41	2.28485																	872.4	1.33254	872.41	2.50697
									793.48	0.486157	793.3	1.33112	793.31	2.39008																	872.3	1.46405	872.31	2.41917
									793.38	0.460554	793.2	1.55574	793.21	2.4587																	872.2	1.28743	872.21	2.54744
									793.28	0.440401	793.1	1.52137	793.11	2.33562																	872.1	1.34651	872.11	2.52618
									793.18	0.414034	793	1.40291	793.01	2.29785																	872	1.28493	872.01	2.48696
									793.08	0.455041	792.9	1.41858	792.91	2.27081																	871.9	1.37496	871.91	2.48001
									792.98	0.471547	792.8	1.45778	792.81	2.43854																	871.8	1.3511	871.81	2.56136
									792.88	0.470452	792.7	1.56873	792.71	2.41294																	871.7	1.36909	871.71	2.559
									792.78	0.448671	792.6	1.36046	792.61	2.42872																	871.6	1.27756	871.61	2.58862
									792.68	0.460753	792.5	1.33683	792.51	2.38011																	871.5	1.28771	871.51	2.53364
									792.58	0.399403	792.4	1.38407	792.41	2.3341																	871.4	1.55901	871.41	2.51764
									792.48	0.445306	792.3	1.40104	792.31	2.22979																	871.3	1.37607	871.31	2.49928
									792.38	0.37051	792.2	1.43392	792.21	2.34577																	871.2	1.43601	871.21	2.54481
									792.28	0.510336	792.1	1.43484	792.11	2.32515																	871.1	1.43134	871.11	2.52969
									792.18	0.505464	792	1.4766	792.01	2.37878																	871	1.48145	871.01	2.55926
									792.08	0.503116	791.9	1.55883	791.91	2.25634																	870.9	1.37527	870.91	2.57992
									791.98	0.408645	791.8	1.56679	791.81	2.31511																	870.8	1.31642	870.81	2.45068
									791.88	0.474276	791.7	1.40243	791.71	2.34904																	870.7	1.39944	870.71	2.36349
									791.78	0.428664	791.6	1.42305	791.61	2.31876																	870.6	1.41028	870.61	2.45849
									791.68	0.521664	791.5	1.53684	791.51	2.36698																	870.5	1.3465	870.51	2.46601
									791.58	0.440165	791.4	1.44818	791.41	2.25296																	870.4	1.34475	870.41	2.44156
									791.48	0.509959	791.3	1.31724	791.31	2.48694																	870.3	1.33248	870.31	2.38513
									791.38	0.408265	791.2	1.53183	791.21	2.36093																	870.2	1.31392	870.21	2.34486
									791.28	0.468446	791.1	1.56395	791.11	2.18453																	870.1	1.29272	870.11	2.3677
									791.18	0.429495	791	1.54412	791.01	2.27387																	870	1.43258	870.01	2.34627
									791.08	0.414673	790.9	1.42398	790.91	2.34146																	869.9	1.25658	869.91	2.28702
									790.98	0.458041	790.8	1.56299	790.81	2.28241																	869.8	1.16139	869.81	2.2275
									790.88	0.500349	790.7	1.53341	790.71	2.2772																	869.7	1.20989	869.71	2.29529
									790.78	0.479905	790.6	1.6465	790.61	2.28612																	869.6	1.14042	869.61	2.40942
									790.68	0.462582	790.5	1.47659	790.51	2.41448																	869.5	1.21439	869.51	2.2598
									790.58	0.478456	790.4	1.49979	790.41	2.38748																	869.4	1.12842	869.41	2.19701
									790.48	0.580451	790.3	1.42586	790.31	2.36218																	869.3	1.14415	869.31	2.3194
									790.38	0.417008	790.2	1.58033	790.21	2.32609																	869.2	1.20131	869.21	2.26373
									790.28	0.558152	790.1	1.35453	790.11	2.40404																	869.1	1.246	869.11	2.27765
									790.18	0.481396	790	1.51385	790.01	2.37591																	869	1.10641	869.01	2.31307
									790.08	0.446427	789.9	1.35929	789.91	2.23071																	868.9	1.1748	868.91	2.20618
									789.98	0.393584	789.8	1.36854	789.81	2.36831																	868.8	1.00305	868.81	2.23732
									789.88	0.53301	789.7	1.53769	789.71	2.33427																	868.7	1.17789	868.71	2.24416
									789.78	0.532411	789.6	1.58733	789.61	2.34082																	868.6	1.11937	868.61	2.08916
									789.68	0.535367	789.5	1.58738	789.51	2.4117																	868.5	1.1919	868.51	2.20374
									789.58	0.50338	789.4	1.493	789.41	2.42169																	868.4	1.07791	868.41	2.30779
									789.48	0.563628	789.3	1.50754	789.31	2.44709																	868.3	1.00369	868.31	2.39995
									789.38	0.520956	789.2	1.51277	789.21	2.40569																	868.2	1.19576	868.21	2.31537
									789.28	0.546394	789.1	1.53182	789.11	2.39464																	868.1	1.07495	868.11	2.10986
									789.18	0.4539	789	1.49597	789.01	2.37991																	868	1.06932	868.01	2.14182
									789.08	0.591992	788.9	1.58768	788.91	2.33285																	867.9	1.08879	867.91	2.22984
									788.98	0.437398	788.8	1.4332	788.81	2.33384																	867.8	1.23711	867.81	2.25002
									788.88	0.58331	788.7	1.4288	788.71	2.32592																	867.7	1.19612	867.71	2.31401
									788.78	0.532819	788.6	1.61283	788.61	2.39297																	867.6	1.18739	867.61	2.21821
									788.68	0.532402	788.5	1.44455	788.51	2.42862																	867.5	1.20109	867.51	2.2538
									788.58	0.523187	788.4	1.36035	788.41	2.48876																	867.4	1.23056	867.41	2.19607
									788.48	0.489919	788.3	1.49418	788.31	2.41294																	867.3	1.17584	867.31	2.13346
									788.38	0.443371	788.2	1.55038	788.21	2.46051																	867.2	1.0829	867.21	2.20488
									788.28	0.523127	788.1	1.41643	788.11	2.28647																	867.1	1.17261	867.11	2.22954
									788.18	0.582573	788	1.50633	788.01	2.31385																	867	1.12698	867.01	2.24054
									788.08	0.57696	787.9	1.5302	787.91	2.34957																	866.9	1.21471	866.91	2.17121
									787.98	0.571746	787.8	1.53749	787.81	2.36033																	866.8	1.14936	866.81	2.21519
									787.88	0.592107	787.7	1.48956	787.71	2.36032																	866.7	1.14339	866.71	2.25194
									787.78	0.512471	787.6	1.4629	787.61	2.60509																	866.6	1.08291	866.61	2.34384
									787.68	0.500484	787.5	1.54628	787.51	2.38723																	866.5	1.16405	866.51	2.28218
									787.58	0.596058	787.4	1.56442	787.41	2.3925																	866.4	1.05168	866.41	2.33852
									787.48	0.574401	787.3	1.51245	787.31	2.35846																	866.3	1.064	866.31	2.22499
									787.38	0.486474	787.2	1.55716	787.21	2.42866																	866.2	1.07681	866.21	2.23075
									787.28	0.570423	787.1	1.57752	787.11	2.50714																	866.1	1.09781	866.11	2.22431
									787.18	0.552936	787	1.57052	787.01	2.41162																	866	1.04941	866.01	2.21623
									787.08	0.508172	786.9	1.57889	786.91	2.47514																	865.9	1.25169	865.91	2.26648
									786.98	0.501995	786.8	1.52253	786.81	2.50551																	865.8	1.10136	865.81	2.24923
									786.88	0.611561	786.7	1.3547	786.71	2.42044																	865.7	1.13778	865.71	2.28009
									786.78	0.567572	786.6	1.36365	786.61	2.41459																	865.6	1.10028	865.61	2.1426
									786.68	0.554113	786.5	1.42383	786.51	2.4051																	865.5	1.24457	865.51	2.40297
									786.58	0.562236	786.4	1.60933	786.41	2.41362																	865.4	1.2168	865.41	2.30047
									786.48	0.614067	786.3	1.43728	786.31	2.39757																	865.3	1.11596	865.31	2.29703
									786.38	0.494605	786.2	1.53522	786.21	2.30543																	865.2	1.14085	865.21	2.42615
									786.28	0.65336	786.1	1.46515	786.11	2.32605																	865.1	1.01341	865.11	2.32565
									786.18	0.484848	786	1.63631	786.01	2.39066																	865	1.23679	865.01	2.39298
									786.08	0.544325	785.9	1.51739	785.91	2.52838																	864.9	1.13494	864.91	2.39664
									785.98	0.599796	785.8	1.61319	785.81	2.43083																	864.8	1.16296	864.81	2.32942
									785.88	0.568728	785.7	1.53374	785.71	2.45113																	864.7	1.21823	864.71	2.28932
									785.78	0.504228	785.6	1.56724	785.61	2.40735																	864.6	1.25102	864.61	2.35244
									785.68	0.566888	785.5	1.39341	785.51	2.38602																	864.5	1.18674	864.51	2.26747
									785.58	0.517238	785.4	1.63293	785.41	2.40075																	864.4	1.2002	864.41	2.29638
									785.48	0.565438	785.3	1.60013	785.31	2.4964																	864.3	1.23253	864.31	2.23588
									785.38	0.561641	785.2	1.57795	785.21	2.482																	864.2	1.13899	864.21	2.3535
									785.28	0.555693	785.1	1.42594	785.11	2.45731																	864.1	1.16672	864.11	2.23329
									785.18	0.577546	785	1.57966	785.01	2.38744																	864	1.15177	864.01	2.4223
									785.08	0.532828	784.9	1.46246	784.91	2.41883																	863.9	1.20074	863.91	2.25002
									784.98	0.501518	784.8	1.73408	784.81	2.36609																	863.8	1.10049	863.81	2.33147
									784.88	0.528003	784.7	1.62605	784.71	2.33984																	863.7	1.1075	863.71	2.40318
									784.78	0.548768	784.6	1.62871	784.61	2.37844																	863.6	1.13768	863.61	2.3185
									784.68	0.554752	784.5	1.40707	784.51	2.45192																	863.5	1.07991	863.51	2.28058
									784.58	0.55069	784.4	1.40345	784.41	2.59849																	863.4	1.13144	863.41	2.30061
									784.48	0.565008	784.3	1.50328	784.31	2.47095																	863.3	1.19118	863.31	2.38958
									784.38	0.546067	784.2	1.40527	784.21	2.3982																	863.2	1.22006	863.21	2.34922
									784.28	0.580047	784.1	1.54462	784.11	2.4437																	863.1	1.15218	863.11	2.46662
									784.18	0.555309	784	1.70204	784.01	2.3504																	863	1.11167	863.01	2.36361
									784.08	0.578709	783.9	1.64101	783.91	2.42572																	862.9	1.15219	862.91	2.4028
									783.98	0.533458	783.8	1.47704	783.81	2.50063																	862.8	1.07629	862.81	2.30323
									783.88	0.570341	783.7	1.39291	783.71	2.44652																	862.7	1.20029	862.71	2.36491
									783.78	0.546307	783.6	1.68315	783.61	2.61491																	862.6	1.11046	862.61	2.41049
									783.68	0.549485	783.5	1.58304	783.51	2.46967																	862.5	1.09009	862.51	2.36245
									783.58	0.499776	783.4	1.54376	783.41	2.65972																	862.4	1.17458	862.41	2.36969
									783.48	0.600675	783.3	1.4784	783.31	2.42603																	862.3	1.25993	862.31	2.33475
									783.38	0.54256	783.2	1.56408	783.21	2.63442																	862.2	1.19894	862.21	2.45007
									783.28	0.541553	783.1	1.74882	783.11	2.42413																	862.1	1.1573	862.11	2.37598
									783.18	0.59349	783	1.48335	783.01	2.6589																	862	1.15093	862.01	2.37211
									783.08	0.611916	782.9	1.6332	782.91	2.57605																	861.9	1.167	861.91	2.37775
									782.98	0.582693	782.8	1.6151	782.81	2.6974																	861.8	1.19761	861.81	2.36111
									782.88	0.606583	782.7	1.80289	782.71	2.59819																	861.7	1.24019	861.71	2.452
									782.78	0.645437	782.6	1.66299	782.61	2.45118																	861.6	1.10441	861.61	2.39761
									782.68	0.570981	782.5	1.78472	782.51	2.49085																	861.5	1.15309	861.51	2.41903
									782.58	0.549738	782.4	1.7822	782.41	2.59698																	861.4	1.23524	861.41	2.38703
									782.48	0.570514	782.3	1.9662	782.31	2.53398																	861.3	1.24408	861.31	2.43593
									782.38	0.630107	782.2	1.81573	782.21	2.76117																	861.2	1.26229	861.21	2.35147
									782.28	0.622137	782.1	1.96451	782.11	2.6618																	861.1	1.03661	861.11	2.39861
									782.18	0.669416	782	1.94325	782.01	2.71531																	861	1.14292	861.01	2.47642
									782.08	0.69023	781.9	1.93838	781.91	2.601																	860.9	1.13449	860.91	2.41303
									781.98	0.673602	781.8	2.03415	781.81	2.75563																	860.8	1.19272	860.81	2.55395
									781.88	0.641877	781.7	1.98668	781.71	2.57381																	860.7	1.17189	860.71	2.47937
									781.78	0.691537	781.6	1.98479	781.61	2.73469																	860.6	1.16291	860.61	2.46848
									781.68	0.752348	781.5	2.11635	781.51	2.7555																	860.5	1.19471	860.51	2.36357
									781.58	0.792767	781.4	1.99062	781.41	2.81904																	860.4	1.18754	860.41	2.43471
									781.48	0.827541	781.3	1.95468	781.31	2.70847																	860.3	1.20823	860.31	2.28557
									781.38	0.827386	781.2	1.83515	781.21	2.78962																	860.2	1.18778	860.21	2.4237
									781.28	0.894296	781.1	1.82661	781.11	2.71283																	860.1	1.30334	860.11	2.23163
									781.18	0.905116	781	1.95635	781.01	2.8529																	860	1.21551	860.01	2.34609
									781.08	0.835802	780.9	1.68428	780.91	2.79347																	859.9	1.15213	859.91	2.43864
									780.98	0.823053	780.8	2.03519	780.81	2.86304																	859.8	1.1216	859.81	2.26852
									780.88	0.862487	780.7	2.00626	780.71	2.78155																	859.7	1.01643	859.71	2.27557
									780.78	1.02314	780.6	1.77982	780.61	2.67595																	859.6	1.08959	859.61	2.23987
									780.68	1.00785	780.5	1.82745	780.51	2.69168																	859.5	1.12039	859.51	2.40583
									780.58	0.962156	780.4	1.78616	780.41	2.92734																	859.4	1.11061	859.41	2.46672
									780.48	1.03764	780.3	1.94411	780.31	2.66488																	859.3	1.18669	859.31	2.40026
									780.38	0.987313	780.2	1.90415	780.21	2.68659																	859.2	1.05775	859.21	2.32206
									780.28	1.07787	780.1	1.82921	780.11	2.66977																	859.1	1.28275	859.11	2.35717
									780.18	1.01117	780	1.77113	780.01	2.62197																	859	1.18849	859.01	2.34788
									780.08	0.960647	779.9	1.78856	779.91	2.60217																	858.9	1.06705	858.91	2.33949
									779.98	1.02788	779.8	1.88582	779.81	2.60694																	858.8	1.13585	858.81	2.45224
									779.88	1.07733	779.7	1.86672	779.71	2.60298																	858.7	1.16459	858.71	2.33226
									779.78	1.10115	779.6	1.68145	779.61	2.5057																	858.6	1.12742	858.61	2.31389
									779.68	0.89181	779.5	1.58653	779.51	2.54																	858.5	1.17631	858.51	2.36389
									779.58	0.878571	779.4	1.72951	779.41	2.52227																	858.4	1.09527	858.41	2.29692
									779.48	0.79418	779.3	1.70488	779.31	2.52469																	858.3	1.20443	858.31	2.38122
									779.38	0.775204	779.2	1.6296	779.21	2.45749																	858.2	1.16324	858.21	2.35189
									779.28	0.674971	779.1	1.66741	779.11	2.36826																	858.1	1.20801	858.11	2.33703
									779.18	0.613163	779	1.54555	779.01	2.398																	858	1.1142	858.01	2.46651
									779.08	0.621131	778.9	1.58449	778.91	2.42086																	857.9	1.26445	857.91	2.4258
									778.98	0.535789	778.8	1.54842	778.81	2.35727																	857.8	1.19552	857.81	2.33149
									778.88	0.491506	778.7	1.41023	778.71	2.32796																	857.7	1.08807	857.71	2.40956
									778.78	0.581334	778.6	1.5325	778.61	2.25407																	857.6	1.22094	857.61	2.41006
									778.68	0.393996	778.5	1.42594	778.51	2.39382																	857.5	1.16336	857.51	2.41437
									778.58	0.428318	778.4	1.33046	778.41	2.3201																	857.4	1.17747	857.41	2.43264
									778.48	0.452543	778.3	1.3471	778.31	2.20838																	857.3	0.97474	857.31	2.33591
									778.38	0.426869	778.2	1.42152	778.21	2.36386																	857.2	1.18002	857.21	2.43427
									778.28	0.389662	778.1	1.36318	778.11	2.36143																	857.1	1.09067	857.11	2.55688
									778.18	0.385716	778	1.60195	778.01	2.37277																	857	1.19636	857.01	2.55274
									778.08	0.354004	777.9	1.47475	777.91	2.31622																	856.9	1.21476	856.91	2.43753
									777.98	0.349585	777.8	1.46715	777.81	2.35462																	856.8	1.30914	856.81	2.59332
									777.88	0.354639	777.7	1.42936	777.71	2.27426																	856.7	1.19366	856.71	2.58303
									777.78	0.303926	777.6	1.52754	777.61	2.21851																	856.6	1.15671	856.61	2.5784
									777.68	0.394216	777.5	1.43148	777.51	2.32054																	856.5	1.08021	856.51	2.56934
									777.58	0.308392	777.4	1.36655	777.41	2.31252																	856.4	1.19092	856.41	2.62548
									777.48	0.329705	777.3	1.45742	777.31	2.36085																	856.3	1.19085	856.31	2.68367
									777.38	0.288898	777.2	1.32899	777.21	2.37419																	856.2	1.22972	856.21	2.66122
									777.28	0.331707	777.1	1.33916	777.11	2.28645																	856.1	1.19247	856.11	2.72076
									777.18	0.430822	777	1.35254	777.01	2.29774																	856	1.27388	856.01	2.81669
									777.08	0.339054	776.9	1.37347	776.91	2.2345																	855.9	1.28616	855.91	2.6719
									776.98	0.373804	776.8	1.38548	776.81	2.32707																	855.8	1.30219	855.81	2.72797
									776.88	0.338725	776.7	1.58458	776.71	2.32237																	855.7	1.34538	855.71	2.68152
									776.78	0.305522	776.6	1.50634	776.61	2.27932																	855.6	1.30398	855.61	2.7057
									776.68	0.384808	776.5	1.36627	776.51	2.37638																	855.5	1.35848	855.51	2.87428
									776.58	0.351623	776.4	1.38337	776.41	2.25584																	855.4	1.38922	855.41	2.74872
									776.48	0.41871	776.3	1.3122	776.31	2.34311																	855.3	1.24413	855.31	2.78448
									776.38	0.33861	776.2	1.52973	776.21	2.31705																	855.2	1.3501	855.21	2.87572
									776.28	0.400157	776.1	1.41519	776.11	2.23832																	855.1	1.40883	855.11	2.81498
									776.18	0.355225	776	1.39532	776.01	2.28666																	855	1.35959	855.01	2.70549
									776.08	0.354261	775.9	1.39843	775.91	2.31359																	854.9	1.51612	854.91	2.72617
									775.98	0.32692	775.8	1.35705	775.81	2.36513																	854.8	1.46871	854.81	2.87198
									775.88	0.377836	775.7	1.31909	775.71	2.19925																	854.7	1.37345	854.71	2.79597
									775.78	0.354324	775.6	1.43754	775.61	2.24539																	854.6	1.56858	854.61	2.84445
									775.68	0.311994	775.5	1.36473	775.51	2.39497																	854.5	1.54451	854.51	2.86436
									775.58	0.326414	775.4	1.31558	775.41	2.27773																	854.4	1.72041	854.41	2.9029
									775.48	0.310463	775.3	1.38195	775.31	2.33332																	854.3	1.69363	854.31	2.90198
									775.38	0.324793	775.2	1.36338	775.21	2.28112																	854.2	1.70723	854.21	2.94764
									775.28	0.31608	775.1	1.33208	775.11	2.10287																	854.1	1.81003	854.11	2.84936
									775.18	0.36201	775	1.45361	775.01	2.34264																	854	1.86815	854.01	2.87767
									775.08	0.357864	774.9	1.43007	774.91	2.23442																	853.9	1.98244	853.91	2.92597
									774.98	0.400366	774.8	1.41436	774.81	2.18842																	853.8	1.81189	853.81	2.7927
									774.88	0.368288	774.7	1.3176	774.71	2.24847																	853.7	1.94877	853.71	2.68466
									774.78	0.331039	774.6	1.48427	774.61	2.26593																	853.6	1.84209	853.61	2.74828
									774.68	0.253627	774.5	1.38717	774.51	2.32222																	853.5	1.946	853.51	2.69892
									774.58	0.307094	774.4	1.45293	774.41	2.25119																	853.4	1.84237	853.41	2.5503
									774.48	0.326387	774.3	1.37833	774.31	2.15726																	853.3	1.63257	853.31	2.60519
									774.38	0.318288	774.2	1.17402	774.21	2.24399																	853.2	1.57227	853.21	2.49704
									774.28	0.327712	774.1	1.3432	774.11	2.1899																	853.1	1.43272	853.11	2.52257
									774.18	0.337973	774	1.34551	774.01	2.22495																	853	1.37405	853.01	2.40316
									774.08	0.3198	773.9	1.37633	773.91	2.1781																	852.9	1.28678	852.91	2.39069
									773.98	0.412347	773.8	1.33504	773.81	2.24602																	852.8	1.2549	852.81	2.25665
									773.88	0.327009	773.7	1.3876	773.71	2.27449																	852.7	1.28135	852.71	2.32771
									773.78	0.350799	773.6	1.49507	773.61	2.30007																	852.6	1.14098	852.61	2.15301
									773.68	0.276097	773.5	1.3345	773.51	2.18277																	852.5	1.14891	852.51	2.26753
									773.58	0.326829	773.4	1.43538	773.41	2.29538																	852.4	1.18986	852.41	2.20553
									773.48	0.300668	773.3	1.41482	773.31	2.23034																	852.3	1.07714	852.31	2.07772
									773.38	0.299052	773.2	1.48688	773.21	2.17301																	852.2	1.07415	852.21	2.14057
									773.28	0.309015	773.1	1.4034	773.11	2.17925																	852.1	1.07414	852.11	2.03126
									773.18	0.263044	773	1.41568	773.01	2.15509																	852	1.05803	852.01	2.22887
									773.08	0.299676	772.9	1.30024	772.91	2.19816																	851.9	1.10204	851.91	1.9921
									772.98	0.369584	772.8	1.45363	772.81	2.23061																	851.8	1.08738	851.81	2.11572
									772.88	0.375371	772.7	1.29354	772.71	2.16703																	851.7	1.04896	851.71	1.99751
									772.78	0.292483	772.6	1.19305	772.61	2.24031																	851.6	1.07501	851.61	1.97583
									772.68	0.316526	772.5	1.29565	772.51	2.0792																	851.5	1.06146	851.51	1.94223
									772.58	0.346336	772.4	1.28731	772.41	2.19363																	851.4	1.15152	851.41	2.13466
									772.48	0.288552	772.3	1.30278	772.31	2.23222																	851.3	1.08819	851.31	2.06297
									772.38	0.299228	772.2	1.40899	772.21	2.17243																	851.2	1.06675	851.21	1.95773
									772.28	0.319236	772.1	1.44676	772.11	2.18237																	851.1	1.03208	851.11	2.07822
									772.18	0.322938	772	1.39921	772.01	2.16372																	851	1.0108	851.01	1.97283
									772.08	0.24913	771.9	1.4	771.91	2.21101																	850.9	0.994492	850.91	1.97739
									771.98	0.314053	771.8	1.35506	771.81	2.14756																	850.8	1.03251	850.81	2.07742
									771.88	0.429397	771.7	1.33596	771.71	2.21557																	850.7	0.999562	850.71	2.06545
									771.78	0.320466	771.6	1.34931	771.61	2.14079																	850.6	0.989834	850.61	2.15621
									771.68	0.264753	771.5	1.23854	771.51	2.24027																	850.5	1.05942	850.51	2.07359
									771.58	0.335334	771.4	1.17409	771.41	2.08683																	850.4	1.08164	850.41	2.04793
									771.48	0.324585	771.3	1.24344	771.31	2.16806																	850.3	1.05872	850.31	1.98999
									771.38	0.274447	771.2	1.29753	771.21	2.03254																	850.2	1.11202	850.21	2.00702
									771.28	0.24543	771.1	1.37792	771.11	2.02919																	850.1	1.02692	850.11	1.99507
									771.18	0.286002	771	1.22548	771.01	2.06342																	850	1.04796	850.01	2.14954
									771.08	0.349507	770.9	1.33962	770.91	2.19911																	849.9	1.02952	849.91	2.04582
									770.98	0.284561	770.8	1.21199	770.81	2.09874																	849.8	1.08253	849.81	1.89417
									770.88	0.293783	770.7	1.27582	770.71	2.11925																	849.7	1.06629	849.71	2.06555
									770.78	0.316129	770.6	1.29599	770.61	2.21358																	849.6	1.00538	849.61	1.96699
									770.68	0.24877	770.5	1.24616	770.51	2.17838																	849.5	1.10103	849.51	2.07028
									770.58	0.350397	770.4	1.20243	770.41	2.03524																	849.4	0.986638	849.41	2.0698
									770.48	0.286126	770.3	1.14101	770.31	2.06668																	849.3	1.05903	849.31	2.00032
									770.38	0.257868	770.2	1.29428	770.21	2.04265																	849.2	1.0442	849.21	1.99122
									770.28	0.272801	770.1	1.22519	770.11	1.96063																	849.1	1.07519	849.11	1.94889
									770.18	0.30659	770	1.22723	770.01	2.07334																	849	0.989871	849.01	2.08101
									770.08	0.276119	769.9	1.21313	769.91	2.05679																	848.9	1.08384	848.91	2.05645
									769.98	0.246941	769.8	1.32746	769.81	2.01434																	848.8	0.911381	848.81	2.04388
									769.88	0.173013	769.7	1.31849	769.71	2.01872																	848.7	1.04526	848.71	2.10856
									769.78	0.272588	769.6	1.33092	769.61	2.07708																	848.6	1.02683	848.61	2.02074
									769.68	0.258796	769.5	1.30159	769.51	2.05561																	848.5	1.04586	848.51	1.90879
									769.58	0.230697	769.4	1.26632	769.41	2.11439																	848.4	1.03874	848.41	1.97333
									769.48	0.216806	769.3	1.25954	769.31	2.0292																	848.3	1.11528	848.31	2.064
									769.38	0.236792	769.2	1.26118	769.21	2.07032																	848.2	1.03408	848.21	2.05606
									769.28	0.221245	769.1	1.19599	769.11	2.07439																	848.1	1.05391	848.11	1.92146
									769.18	0.265237	769	1.27421	769.01	2.00783																	848	1.05001	848.01	2.02196
									769.08	0.256314	768.9	1.18991	768.91	2.113																	847.9	1.03934	847.91	1.97407
									768.98	0.298098	768.8	1.36347	768.81	2.15707																	847.8	0.933996	847.81	1.99764
									768.88	0.277379	768.7	1.19416	768.71	2.08343																	847.7	1.03552	847.71	2.08036
									768.78	0.266244	768.6	1.25207	768.61	1.97713																	847.6	1.02414	847.61	2.07375
									768.68	0.166804	768.5	1.21923	768.51	2.06813																	847.5	0.95912	847.51	1.99019
									768.58	0.204579	768.4	1.15718	768.41	2.05135																	847.4	0.990917	847.41	2.12895
									768.48	0.218661	768.3	1.0985	768.31	1.94525																	847.3	1.03434	847.31	1.99325
									768.38	0.234688	768.2	1.20229	768.21	2.15303																	847.2	1.04639	847.21	2.05163
									768.28	0.334706	768.1	1.31357	768.11	1.96531																	847.1	1.04571	847.11	2.07078
									768.18	0.230173	768	1.19968	768.01	2.13036																	847	1.12948	847.01	2.06243
									768.08	0.2537	767.9	1.25249	767.91	2.09582																	846.9	1.06324	846.91	2.0771
									767.98	0.1701	767.8	1.18142	767.81	2.01364																	846.8	1.0476	846.81	2.0174
									767.88	0.262555	767.7	1.30944	767.71	1.97152																	846.7	1.0313	846.71	2.05876
									767.78	0.240035	767.6	1.27173	767.61	2.0436																	846.6	1.08134	846.61	1.96746
									767.68	0.252157	767.5	1.1333	767.51	2.08239																	846.5	1.09317	846.51	2.11706
									767.58	0.246551	767.4	1.26103	767.41	2.12392																	846.4	1.0477	846.41	1.9067
									767.48	0.210163	767.3	1.24927	767.31	2.03898																	846.3	0.956181	846.31	2.03023
									767.38	0.227002	767.2	1.11465	767.21	2.04816																	846.2	0.974765	846.21	2.07379
									767.28	0.143073	767.1	1.2162	767.11	1.99885																	846.1	1.06062	846.11	2.01539
									767.18	0.208601	767	1.25021	767.01	1.85517																	846	1.06798	846.01	1.93009
									767.08	0.252273	766.9	1.02239	766.91	1.98018																	845.9	1.04305	845.91	1.9975
									766.98	0.276092	766.8	1.16212	766.81	2.04642																	845.8	1.05976	845.81	2.06422
									766.88	0.201769	766.7	1.23067	766.71	1.98792																	845.7	0.979841	845.71	1.95037
									766.78	0.140998	766.6	1.1364	766.61	2.02238																	845.6	1.07924	845.61	2.04515
									766.68	0.213545	766.5	1.29903	766.51	2.02332																	845.5	1.03139	845.51	2.03027
									766.58	0.230502	766.4	1.15204	766.41	2.0514																	845.4	0.984685	845.41	2.03308
									766.48	0.197288	766.3	1.10175	766.31	1.9117																	845.3	1.0239	845.31	2.02597
									766.38	0.195648	766.2	1.1898	766.21	2.02987																	845.2	1.01472	845.21	2.05495
									766.28	0.198806	766.1	1.11097	766.11	2.04786																	845.1	0.988818	845.11	2.04383
									766.18	0.244174	766	1.1569	766.01	2.1011																	845	1.04762	845.01	2.05514
									766.08	0.1004	765.9	1.12332	765.91	2.02099																	844.9	1.00846	844.91	2.02265
									765.98	0.254077	765.8	1.20978	765.81	1.98245																	844.8	1.06281	844.81	1.99654
									765.88	0.223444	765.7	1.20447	765.71	1.9896																	844.7	0.977194	844.71	2.05755
									765.78	0.193064	765.6	1.2575	765.61	2.03291																	844.6	1.05084	844.61	2.04503
									765.68	0.159666	765.5	1.14898	765.51	2.00432																	844.5	1.03571	844.51	2.00508
									765.58	0.162806	765.4	1.17402	765.41	1.97083																	844.4	1.06427	844.41	2.05931

## Sheet: Supplementary Fig. 5
Wavelength	(nBu4N)[Ni(mnt)2]	(nBu4N)2[Ni(mnt)2]
2000	-14.8377	-41.0588
1999	-30.1566	-82.5
1998	-39.0335	-104.778
1997	-40.491	-108.914
1996	-37.849	-103.9
1995	-31.9974	-90.1341
1994	-26.6219	-75.0537
1993	-19.5697	-54.7671
1992	-13.3476	-37.977
1991	-7.53069	-22.5614
1990	-2.1061	-7.99722
1989	2.57309	4.12031
1988	6.87844	15.4368
1987	10.3431	25.5087
1986	13.4926	33.583
1985	16.1182	40.947
1984	18.6214	48.9034
1983	20.6926	54.4581
1982	22.2664	58.4868
1981	23.0101	61.8823
1980	23.0544	62.6552
1979	23.0016	62.4657
1978	21.7701	57.6482
1977	18.4403	50.1268
1976	14.3261	41.188
1975	10.1871	27.6559
1974	5.24234	14.1825
1973	0.231893	1.91113
1972	-4.10349	-10.1984
1971	-7.61694	-19.9712
1970	-9.94031	-27.4209
1969	-10.9426	-28.9712
1968	-10.9777	-31.3173
1967	-10.4052	-30.4401
1966	-9.05581	-26.7501
1965	-7.32681	-23.1455
1964	-5.83594	-18.9894
1963	-3.95584	-13.6925
1962	-2.43671	-10.5623
1961	-0.805744	-7.57626
1960	0.227852	-3.91676
1959	1.60049	-0.22366
1958	3.12627	3.18501
1957	4.16822	6.97616
1956	5.42822	11.0405
1955	7.07844	14.7485
1954	8.55919	17.153
1953	9.57987	19.4578
1952	11.0197	23.593
1951	12.4374	26.8967
1950	13.6757	30.3803
1949	14.7767	33.5588
1948	15.8024	35.4678
1947	16.8234	37.937
1946	17.6932	39.8413
1945	18.3572	41.1798
1944	19.3906	43.9189
1943	20.1585	45.5391
1942	21.0009	47.5518
1941	22.5819	52.0364
1940	25.2723	57.9688
1939	28.0138	65.5931
1938	31.5442	75.2427
1937	36.3444	88.6484
1936	42.4209	104.548
1935	48.8871	121.41
1934	58.1757	145.41
1933	67.6575	173.101
1932	79.1687	205.192
1931	92.3475	238.609
1930	107.079	281.185
1929	121.201	320.043
1928	133.915	354.557
1927	132.77	355.923
1926	114.547	302.528
1925	61.9375	159.815
1924	-1.40516	-13.5673
1923	-39.7516	-132.494
1922	-54.0944	-177.245
1921	-44.4822	-148.153
1920	-30.0003	-110.027
1919	-11.0174	-59.837
1918	5.61054	-16.1258
1917	22.1347	27.4877
1916	37.6006	67.3214
1915	52.5769	106.461
1914	65.4719	144.999
1913	76.2112	174.837
1912	87.1737	200.477
1911	97.3156	227.226
1910	105.959	251.54
1909	112.991	269.298
1908	118.684	284.144
1907	117.985	282.437
1906	111.252	269.225
1905	96.9894	228.693
1904	70.7019	167.272
1903	44.3238	86.2684
1902	23.5152	16.7544
1901	10.2597	-19.9026
1900	2.47123	-30.271
1899	4.19907	-27.4348
1898	5.02787	-24.7465
1897	9.89481	-9.95156
1896	12.5084	-2.95235
1895	11.5738	1.11497
1894	11.3866	5.36358
1893	11.3302	4.66244
1892	8.11256	-2.21417
1891	5.70471	-6.20479
1890	2.70631	-12.0399
1889	1.74075	-13.481
1888	0.823444	-13.8589
1887	0.097265	-11.7079
1886	0.229125	-10.7013
1885	1.38329	-7.22463
1884	2.11614	-3.03889
1883	3.76988	1.65132
1882	4.64024	3.61111
1881	6.06178	6.44463
1880	6.60594	10.3185
1879	7.12437	12.2946
1878	7.88325	14.4572
1877	7.66994	15.4366
1876	7.60312	15.6314
1875	8.55319	18.0875
1874	8.91038	20.4624
1873	9.65506	23.1015
1872	10.9389	26.313
1871	11.9484	30.2343
1870	13.8554	35.7533
1869	16.1086	40.7777
1868	17.709	46.0084
1867	19.4214	51.8676
1866	21.3418	56.8645
1865	23.5994	62.318
1864	26.2475	69.4494
1863	27.9334	74.3141
1862	28.8162	77.1184
1861	28.2519	76.4847
1860	26.2626	71.3444
1859	21.1605	59.9329
1858	14.6313	40.5338
1857	6.17932	18.7983
1856	-2.25164	-5.31137
1855	-8.14244	-22.2161
1854	-11.9626	-32.7446
1853	-12.8677	-36.6398
1852	-12.7378	-35.5395
1851	-10.09	-29.6278
1850	-7.52238	-22.1413
1849	-4.37417	-12.8477
1848	-1.73564	-5.37211
1847	0.623476	1.24807
1846	2.88881	6.40861
1845	4.21454	9.80312
1844	4.3019	10.1881
1843	4.04153	10.037
1842	3.36202	8.22966
1841	2.56452	5.38184
1840	2.27395	3.79988
1839	2.3613	4.83324
1838	2.37666	4.65319
1837	2.51899	5.66825
1836	2.59639	6.21
1835	3.06177	7.89192
1834	2.76887	6.47021
1833	2.27416	5.05739
1832	1.14394	1.24066
1831	-1.31596	-5.65122
1830	-4.21741	-13.7031
1829	-6.77119	-20.4719
1828	-8.52894	-25.1244
1827	-8.75575	-26.2861
1826	-9.26094	-28.0228
1825	-9.22169	-28.1816
1824	-9.24156	-28.3091
1823	-8.97237	-27.8563
1822	-7.9255	-24.9933
1821	-6.64781	-20.613
1820	-5.70136	-18.0904
1819	-4.53836	-15.4993
1818	-3.9476	-13.9222
1817	-2.64759	-10.7564
1816	-1.56741	-8.03401
1815	-1.07363	-6.80297
1814	-0.594804	-5.40811
1813	-0.309799	-4.42962
1812	-0.110303	-3.86322
1811	0.396352	-2.26374
1810	0.737138	-1.36552
1809	1.36164	0.390636
1808	1.90798	1.24922
1807	2.34077	2.3264
1806	3.07981	4.54883
1805	3.75991	6.30122
1804	4.33914	7.65564
1803	4.87843	9.01976
1802	5.41609	10.8559
1801	6.36531	12.7217
1800	6.56319	13.4494
1799	6.67194	13.8967
1798	6.92012	13.9695
1797	6.86169	13.5911
1796	6.75131	14.0297
1795	6.6365	13.5286
1794	6.34506	12.4295
1793	6.30262	12.3179
1792	6.72556	13.4996
1791	7.20631	14.7229
1790	8.0105	16.8789
1789	8.70144	19.129
1788	9.952	21.8854
1787	11.1071	25.2647
1786	12.2864	28.4523
1785	13.1932	31.2688
1784	14.2134	33.5427
1783	15.2284	36.6612
1782	16.5068	39.7664
1781	17.5636	42.5756
1780	18.8762	46.1123
1779	20.0259	50.2137
1778	21.8394	54.4774
1777	23.4046	58.8377
1776	25.7156	64.7029
1775	27.9799	70.7441
1774	31.0622	79.2828
1773	34.8707	89.664
1772	39.3432	102.442
1771	44.5807	117.406
1770	51.4972	136.497
1769	57.7791	153.228
1768	65.7562	175.082
1767	71.5012	190.393
1766	75.7975	202.828
1765	77.1088	208.395
1764	74.1387	200.329
1763	67.4562	180.036
1762	59.1481	158.658
1761	49.8564	129.479
1760	43.7609	114.249
1759	40.8867	106.167
1758	41.3035	107.787
1757	45.2693	122.483
1756	49.1159	132.05
1755	50.0956	130.979
1754	47.4895	126.604
1753	40.4843	108.125
1752	30.9876	76.8662
1751	19.4167	45.5901
1750	11.0614	24.7099
1749	6.53237	13.5644
1748	6.87219	14.8566
1747	9.34181	20.0952
1746	14.9098	34.924
1745	22.1948	53.8007
1744	30.8009	80.4839
1743	38.2759	102.319
1742	47.308	120.22
1741	53.8181	144.713
1740	62.1233	161.912
1739	66.8425	176.436
1738	72.5044	192.125
1737	77.2856	203.523
1736	83.1181	218.602
1735	86.4769	232.787
1734	94.1012	246.415
1733	100.881	263.515
1732	112.623	284.479
1731	123.075	300.274
1730	131.843	322.559
1729	146.063	367.118
1728	139.147	357.801
1727	126.18	328.786
1726	137.098	326.731
1725	131.586	255.913
1724	129.29	139.731
1723	80.1412	182.343
1722	71.3063	136.71
1721	89.95	-13.73
1720	110.597	87.2587
1719	110.749	150.752
1718	93.3325	59.1643
1717	94.17	-31.1235
1716	96.9706	-24.718
1715	84.6719	-38.3055
1714	38.8101	-29.8873
1713	24.7544	-118.909
1712	-17.7818	-81.6316
1711	-29.8047	-162.658
1710	-54.0914	-162.351
1709	-64.9256	-206.029
1708	-65.7687	-199.655
1707	-61.1519	-190.914
1706	-64.51	-190.955
1705	-57.6872	-171.617
1704	-49.0202	-146.804
1703	-41.3497	-126.202
1702	-36.8101	-105.714
1701	-30.1878	-94.531
1700	-22.4299	-78.2815
1699	-15.4944	-60.7353
1698	-8.96069	-42.2458
1697	-1.74282	-19.0762
1696	5.20074	-1.30315
1695	14.4465	24.6439
1694	23.6918	49.6388
1693	32.9612	74.3816
1692	44.3009	104.913
1691	55.9579	138.474
1690	68.7069	173.705
1689	82.8044	207.866
1688	97.4081	254.93
1687	115.602	295.82
1686	132.777	337.955
1685	147.856	385.617
1684	166.025	428.652
1683	177.538	440.309
1682	181.11	450.657
1681	163.499	356.539
1680	78.7169	141.189
1679	6.32625	-65.9823
1678	-45.9094	-190.696
1677	-69.685	-190.686
1676	-65.4569	-189.496
1675	-56.1864	-182.983
1674	-51.1814	-171.449
1673	-44.6942	-144.617
1672	-41.9595	-140.151
1671	-42.6334	-136.18
1670	-45.6096	-136.501
1669	-47.8223	-148.471
1668	-52.1878	-160.937
1667	-54.3265	-159.661
1666	-56.081	-164.568
1665	-53.7127	-159.486
1664	-50.9094	-153.177
1663	-45.5113	-136.973
1662	-40.493	-122.349
1661	-34.2697	-105.551
1660	-27.9463	-88.6654
1659	-22.1697	-74.2264
1658	-17.4859	-60.5099
1657	-12.1954	-46.142
1656	-8.29575	-35.9612
1655	-4.72718	-25.8849
1654	-1.83288	-17.9134
1653	0.585469	-11.8748
1652	2.18622	-7.91437
1651	3.44245	-3.8294
1650	4.0714	-1.84062
1649	4.48644	-1.53386
1648	3.82739	-2.20132
1647	3.5805	-3.56957
1646	3.01639	-6.02437
1645	2.29689	-7.94086
1644	1.53861	-10.0235
1643	0.8547	-12.224
1642	0.106556	-14.5838
1641	-0.810856	-17.0367
1640	-1.8025	-20.0813
1639	-2.31674	-21.4724
1638	-3.02496	-23.748
1637	-3.35964	-24.7437
1636	-3.63229	-25.569
1635	-3.35997	-25.4086
1634	-3.00864	-24.5966
1633	-2.10242	-22.1494
1632	-1.31209	-20.3467
1631	-0.105579	-17.4748
1630	1.44247	-13.4792
1629	5.23336	-3.04069
1628	7.73706	3.74449
1627	7.71306	3.9637
1626	7.60669	3.45218
1625	7.76006	3.31297
1624	7.77169	2.85036
1623	7.72456	2.51666
1622	7.5785	1.97916
1621	7.49081	1.38885
1620	7.56037	1.30772
1619	7.82394	1.77273
1618	8.15325	2.27374
1617	8.53875	2.60669
1616	8.84406	3.33527
1615	8.86381	3.48798
1614	9.36381	4.21297
1613	9.62187	4.58676
1612	9.48669	4.02655
1611	9.45825	3.8841
1610	9.48025	3.5034
1609	9.70962	3.3122
1608	9.53525	3.09511
1607	9.64044	3.25883
1606	9.84112	3.30849
1605	10.2639	3.59153
1604	11.2087	5.70475
1603	12.1567	8.03228
1602	13.2327	10.641
1601	14.4734	14.1276
1600	15.7593	17.2358
1599	16.822	19.3655
1598	17.4486	21.1022
1597	17.0924	20.4477
1596	16.2781	17.6134
1595	15.1953	14.1332
1594	13.9789	10.5551
1593	12.7098	6.70156
1592	12.1406	4.69415
1591	12.5667	5.09451
1590	13.013	5.38564
1589	13.966	7.88741
1588	15.1258	11.136
1587	15.8142	11.9469
1586	15.7034	11.1459
1585	15.4266	9.95139
1584	14.8796	8.02209
1583	14.1414	5.92729
1582	13.4949	3.20734
1581	12.9577	1.38639
1580	12.5803	0.204669
1579	12.3007	-1.10054
1578	12.1939	-1.91067
1577	12.2774	-2.70256
1576	12.5677	-2.02168
1575	12.6604	-2.19082
1574	12.878	-2.18484
1573	13.242	-1.5131
1572	13.5587	-1.30335
1571	14.023	-0.732048
1570	14.0064	-1.02671
1569	14.2686	-1.18733
1568	14.5273	-0.848576
1567	14.7244	-0.59359
1566	14.9075	-0.881904
1565	15.0161	-0.986961
1564	15.1754	-1.18939
1563	15.4991	-0.995645
1562	15.8406	-0.559082
1561	16.1283	-0.404111
1560	16.5143	-0.0345593
1559	16.6339	0.266328
1558	16.787	-0.478254
1557	17.4412	0.0685976
1556	17.3554	-0.231372
1555	17.4671	-0.0216153
1554	17.6743	-0.00892949
1553	17.964	-0.110973
1552	18.3258	0.00126488
1551	18.7376	0.0623931
1550	19.0729	0.278931
1549	19.4042	0.411751
1548	19.5486	0.0833333
1547	19.8335	-0.0466803
1546	20.0174	-0.06764
1545	20.2045	0.0987292
1544	20.4178	0.166758
1543	20.4546	-0.617916
1542	20.9535	-0.00216971
1541	21.3629	0.506911
1540	21.4994	-0.154656
1539	21.7846	-0.297393
1538	22.0342	-0.100181
1537	22.4881	0.149045
1536	22.7957	0.059581
1535	23.0932	-0.124113
1534	23.2971	-0.0642545
1533	23.8381	0.398154
1532	24.2605	0.721448
1531	24.3795	0.419883
1530	24.6387	0.35928
1529	25.1753	0.892751
1528	25.32	0.730973
1527	25.6249	0.48764
1526	25.992	0.190156
1525	26.0916	0.0695563
1524	26.3262	-0.60328
1523	26.5612	-0.818511
1522	26.8475	-0.564648
1521	27.2444	-0.621206
1520	27.6017	-0.869084
1519	28.0699	-0.19742
1518	28.4736	0.221961
1517	28.6892	0.0747305
1516	29.0964	-0.160018
1515	29.5237	-0.172647
1514	29.9706	0.164508
1513	30.3211	0.592684
1512	30.6784	0.772358
1511	31.0772	0.137838
1510	31.4306	0.417281
1509	31.82	0.624362
1508	32.2501	0.806607
1507	32.6439	0.759149
1506	33.187	1.16473
1505	33.4138	1.14439
1504	33.8347	1.42814
1503	34.4229	1.55066
1502	34.9512	1.89334
1501	35.2762	2.06942
1500	35.9503	2.32015
1499	36.5885	2.7541
1498	37.0194	2.96113
1497	37.3654	2.63664
1496	38.0165	2.92909
1495	38.2409	2.52595
1494	38.7072	2.88168
1493	39.3138	3.20136
1492	39.8116	3.41027
1491	40.0933	3.30835
1490	40.2779	2.46458
1489	40.5549	2.09293
1488	40.8518	1.67709
1487	41.2194	1.37706
1486	41.6623	1.38782
1485	42.0608	1.33988
1484	42.6743	1.66811
1483	43.448	2.17228
1482	44.1445	2.78959
1481	44.9198	3.57506
1480	45.4724	4.00286
1479	45.8724	3.94002
1478	46.5309	4.8866
1477	47.4432	5.29806
1476	48.2386	5.99804
1475	49.0617	7.28341
1474	49.9009	8.03086
1473	50.6208	8.72875
1472	51.5541	10.0563
1471	52.4981	11.0033
1470	53.3831	12.2477
1469	54.26	13.5075
1468	55.1519	14.0298
1467	55.853	14.7757
1466	56.6417	15.3957
1465	57.3207	15.9663
1464	57.8147	16.048
1463	58.0292	14.9283
1462	58.1781	13.5568
1461	57.9619	11.5637
1460	57.4765	8.77407
1459	56.8731	5.69621
1458	56.2305	2.23278
1457	56.0406	0.48019
1456	55.8101	-1.59187
1455	55.8971	-3.05818
1454	56.2241	-4.09684
1453	56.7405	-3.94489
1452	57.3489	-3.67724
1451	58.0445	-3.38465
1450	58.6892	-3.15813
1449	59.576	-2.51875
1448	60.3607	-2.29883
1447	61.0979	-1.70842
1446	61.7725	-1.73667
1445	62.7694	-0.617266
1444	63.5137	0.354456
1443	64.5256	0.391755
1442	65.385	1.66211
1441	66.2837	2.97026
1440	67.3019	3.45274
1439	68.2437	4.22678
1438	69.1437	4.98849
1437	70.1375	6.6931
1436	71.045	6.51101
1435	71.8794	6.70163
1434	72.7062	7.42679
1433	73.6569	7.68592
1432	74.4456	8.24266
1431	75.6156	9.29671
1430	77.0769	11.1563
1429	78.0856	13.0116
1428	79.1762	14.1684
1427	80.2606	14.6113
1426	81.1875	15.7078
1425	81.9144	14.8889
1424	82.3656	14.0846
1423	82.45	12.5296
1422	82.5131	10.5107
1421	82.6713	8.62954
1420	83.0244	7.39986
1419	83.6112	6.62695
1418	84.4963	6.76228
1417	85.5231	7.24333
1416	86.9537	8.80523
1415	88.2463	10.6811
1414	89.6006	11.8453
1413	90.9825	13.1925
1412	92.4306	15.0742
1411	93.5544	15.9896
1410	94.7362	16.8154
1409	95.8712	17.9098
1408	97.2825	19.322
1407	98.4769	20.2242
1406	99.7156	21.2221
1405	100.546	21.1619
1404	101.586	22.4842
1403	102.558	23.5803
1402	104.068	25.0274
1401	105.156	26.5964
1400	106.632	28.5705
1399	108.29	31.4019
1398	110.86	36.383
1397	113.453	41.6755
1396	116.286	48.1338
1395	118.491	52.6101
1394	119.488	56.0552
1393	119.174	49.4228
1392	129.708	67.466
1391	135.803	90.6407
1390	135.081	88.7211
1389	132.824	79.4549
1388	129.398	67.5069
1387	124.429	51.5568
1386	119.064	34.2002
1385	114.852	19.6954
1384	111.957	8.94799
1383	110.468	1.6178
1382	110.22	-1.23569
1381	111.144	-1.21191
1380	113.144	1.74058
1379	115.614	6.78245
1378	118.161	11.0803
1377	120.65	15.4756
1376	122.959	19.464
1375	124.421	21.4887
1374	125.541	22.6583
1373	125.152	18.301
1372	123.427	10.9457
1371	120.584	-0.1167
1370	116.987	-13.1548
1369	114.078	-24.2949
1368	110.912	-35.6184
1367	108.755	-44.4969
1366	108.627	-46.5003
1365	114.745	-25.8707
1364	123.978	-9.64839
1363	126.511	-8.84758
1362	128.027	-5.09626
1361	130.877	1.44688
1360	133.927	7.15256
1359	135.928	8.66511
1358	136.7	7.21216
1357	136.497	4.25425
1356	136.904	1.78547
1355	137.569	0.790563
1354	138.231	-0.260585
1353	139.413	0.161428
1352	140.193	-0.992516
1351	140.69	-2.67446
1350	141.603	-3.84396
1349	142.219	-5.62333
1348	142.471	-7.74724
1347	143.275	-8.54053
1346	143.919	-10.6086
1345	144.996	-11.4051
1344	146.048	-11.7397
1343	147.472	-11.0294
1342	149.034	-10.2531
1341	150.397	-9.03516
1340	152.006	-8.29065
1339	153.561	-6.83998
1338	155.149	-6.45144
1337	156.636	-6.06465
1336	157.858	-5.39825
1335	159.251	-5.17331
1334	160.732	-4.94002
1333	162.039	-4.66141
1332	163.23	-4.52563
1331	164.814	-3.93659
1330	166.024	-4.97521
1329	167.355	-4.683
1328	168.763	-4.53026
1327	170.062	-4.91009
1326	171.513	-3.85727
1325	172.868	-3.61597
1324	174.005	-4.03702
1323	175.267	-4.2172
1322	176.569	-4.21163
1321	177.987	-4.32691
1320	179.389	-3.80552
1319	180.723	-3.85581
1318	182.125	-4.23238
1317	183.418	-4.32125
1316	184.749	-4.11192
1315	185.941	-4.90336
1314	187.525	-4.73556
1313	188.865	-4.90182
1312	190.162	-4.20444
1311	191.699	-3.92115
1310	192.984	-4.33798
1309	194.337	-4.03192
1308	195.839	-4.11233
1307	197.006	-4.06583
1306	198.567	-3.45196
1305	200.185	-3.31194
1304	201.577	-3.28372
1303	202.749	-3.2454
1302	204.086	-3.61293
1301	205.539	-3.72448
1300	206.814	-4.13662
1299	208.086	-4.52616
1298	209.564	-4.30906
1297	210.999	-4.44695
1296	212.42	-4.08868
1295	213.782	-4.58419
1294	215.379	-4.38041
1293	216.866	-4.14889
1292	218.716	-3.76257
1291	219.93	-4.07417
1290	221.446	-4.55578
1289	223.008	-4.35775
1288	224.426	-3.87516
1287	225.928	-4.10328
1286	227.527	-3.75818
1285	228.941	-4.24542
1284	230.352	-3.96511
1283	232.14	-3.42127
1282	233.721	-3.31453
1281	235.032	-3.32736
1280	236.634	-3.76362
1279	238.244	-3.39846
1278	239.504	-3.62503
1277	240.87	-4.1675
1276	242.445	-4.26492
1275	244.063	-4.58837
1274	245.571	-4.33268
1273	246.792	-4.75818
1272	248.2	-5.04475
1271	249.892	-4.87889
1270	251.343	-5.58274
1269	252.887	-5.33885
1268	254.634	-5.30336
1267	256.094	-5.29585
1266	257.734	-5.2188
1265	259.314	-5.53967
1264	260.981	-5.53134
1263	262.52	-5.10645
1262	263.982	-5.40118
1261	265.654	-4.983
1260	267.253	-5.09154
1259	268.74	-4.76333
1258	270.312	-4.28264
1257	272.047	-4.09846
1256	273.619	-4.42969
1255	275.306	-4.16187
1254	276.861	-4.32508
1253	278.696	-3.76396
1252	280.248	-3.38276
1251	281.901	-3.0878
1250	283.567	-2.59516
1249	285.097	-2.45247
1248	286.846	-2.27993
1247	288.37	-2.05832
1246	289.787	-2.3284
1245	291.28	-2.35372
1244	292.957	-2.22184
1243	294.472	-1.96503
1242	295.889	-3.15539
1241	297.278	-2.84278
1240	298.845	-3.44137
1239	299.969	-4.22981
1238	301.141	-4.77358
1237	302.502	-5.28226
1236	304.075	-5.48099
1235	305.587	-6.24089
1234	306.997	-6.17079
1233	308.484	-6.08328
1232	310.168	-5.85931
1231	311.998	-5.25048
1230	313.758	-4.48942
1229	315.299	-4.49911
1228	316.931	-3.81189
1227	318.701	-3.05317
1226	320.441	-2.34937
1225	322.162	-1.64074
1224	323.847	-0.881825
1223	325.404	-0.774127
1222	327.07	-0.498238
1221	328.337	-0.907842
1220	329.531	-1.09924
1219	330.459	-2.51583
1218	331.582	-3.83698
1217	332.698	-4.5706
1216	333.844	-5.5359
1215	334.935	-6.28997
1214	336.152	-7.11322
1213	337.595	-7.20739
1212	339.044	-6.68101
1211	340.531	-6.28976
1210	341.874	-6.02607
1209	343.329	-5.6523
1208	344.916	-5.02782
1207	346.531	-4.53206
1206	347.819	-4.15993
1205	349.129	-3.68132
1204	350.488	-3.19729
1203	351.832	-3.19823
1202	352.914	-3.31374
1201	353.978	-3.32617
1200	355.254	-3.61811
1199	356.709	-2.83844
1198	358.053	-2.99487
1197	359.004	-2.82602
1196	360.16	-2.2878
1195	361.252	-2.09266
1194	362.724	-1.04187
1193	364.134	-0.0705389
1192	365.356	0.83594
1191	366.693	2.13379
1190	368.402	4.31038
1189	370.089	6.44228
1188	371.682	7.9447
1187	373.429	10.6019
1186	375.579	14.0068
1185	377.826	18.2036
1184	380.459	23.1242
1183	383.026	27.0036
1182	385.747	32.611
1181	388.481	37.8254
1180	390.933	42.2892
1179	390.906	45.5623
1178	387.616	40.5883
1177	394.882	25.0732
1176	399.99	40.1798
1175	396.23	45.5683
1174	390.887	30.6209
1173	386.036	14.7622
1172	382.861	3.82196
1171	381.774	-0.583702
1170	382.689	-0.173079
1169	385.128	4.16346
1168	387.779	10.059
1167	390.032	14.6336
1166	391.437	16.5446
1165	390.95	14.0372
1164	388.944	7.1506
1163	385.717	-3.83051
1162	381.569	-16.9785
1161	377.923	-27.5945
1160	375.116	-33.8019
1159	373.8	-22.1281
1158	377.666	-18.6544
1157	383.428	-24.0983
1156	383.331	-23.959
1155	383.491	-18.3153
1154	384.941	-11.9581
1153	387.907	-8.49913
1152	389.551	-8.30612
1151	390.377	-7.2369
1150	390.806	-6.42424
1149	391.94	-3.93427
1148	392.759	-2.22626
1147	393.455	-0.484792
1146	394.127	0.974648
1145	394.46	0.90365
1144	394.632	1.08569
1143	394.642	0.749271
1142	394.731	0.0623923
1141	394.205	-1.69981
1140	393.472	-3.57372
1139	392.936	-5.1824
1138	392.692	-6.77952
1137	392.616	-7.41986
1136	392.438	-8.60355
1135	392.558	-8.48537
1134	392.954	-7.727
1133	393.043	-7.96506
1132	393.166	-7.73465
1131	393.469	-7.53353
1130	393.766	-7.30449
1129	393.914	-7.08105
1128	393.982	-7.57458
1127	393.975	-7.81256
1126	393.866	-8.07467
1125	394.047	-8.16467
1124	394.282	-8.15767
1123	394.538	-7.94055
1122	394.733	-8.04202
1121	394.996	-7.47424
1120	395.354	-7.0482
1119	395.456	-6.78894
1118	395.658	-7.06515
1117	395.786	-7.12292
1116	395.952	-7.31616
1115	396.131	-7.21034
1114	396.214	-7.73156
1113	396.225	-7.72281
1112	396.261	-7.87381
1111	396.506	-8.1954
1110	396.878	-7.94587
1109	397.11	-7.7689
1108	397.346	-7.89815
1107	397.632	-7.91906
1106	397.994	-7.88331
1105	398.148	-7.55959
1104	398.636	-7.17106
1103	398.894	-7.48269
1102	399.173	-7.57038
1101	399.635	-7.57376
1100	399.938	-7.33319
1099	400.182	-7.71051
1098	400.401	-7.64134
1097	400.874	-7.48374
1096	401.259	-7.66355
1095	401.751	-7.91777
1094	402.083	-8.17312
1093	402.579	-8.01743
1092	402.96	-7.95398
1091	403.718	-7.9272
1090	404.311	-7.73767
1089	404.776	-7.8311
1088	405.611	-7.77765
1087	406.151	-7.8764
1086	406.847	-7.70822
1085	407.553	-7.81878
1084	408.324	-8.13583
1083	409.209	-7.46998
1082	409.992	-7.48916
1081	410.788	-7.76559
1080	411.802	-7.27839
1079	412.763	-7.58413
1078	413.75	-7.72101
1077	414.971	-7.22485
1076	415.861	-8.18492
1075	417.127	-7.67117
1074	418.356	-7.73978
1073	419.661	-8.04581
1072	421.016	-7.85751
1071	422.5	-7.77991
1070	423.91	-7.70041
1069	425.394	-7.71762
1068	427.004	-7.67322
1067	428.675	-7.83585
1066	430.396	-7.88259
1065	432.287	-7.49846
1064	434.198	-7.61192
1063	436.166	-7.81218
1062	438.281	-7.70129
1061	440.604	-7.14763
1060	442.851	-6.97527
1059	445.203	-6.67467
1058	447.443	-6.86914
1057	450.03	-7.07521
1056	452.626	-6.85798
1055	455.536	-6.87854
1054	458.304	-6.38933
1053	461.059	-6.53681
1052	464.193	-6.93324
1051	467.127	-7.45588
1050	470.113	-7.65249
1049	473.602	-7.38225
1048	477.116	-7.06396
1047	480.766	-7.34638
1046	484.517	-7.27599
1045	488.365	-7.42846
1044	492.475	-7.57605
1043	496.559	-7.72338
1042	500.816	-8.13005
1041	505.319	-8.05511
1040	510.035	-8.45993
1039	514.934	-7.93955
1038	519.926	-7.8159
1037	525.168	-7.93324
1036	530.467	-8.23506
1035	536.378	-8.03014
1034	542.231	-7.90417
1033	548.291	-7.62758
1032	554.676	-7.27189
1031	561.051	-7.68911
1030	567.924	-7.74642
1029	574.892	-8.01005
1028	582.023	-7.9431
1027	589.487	-7.99132
1026	597.478	-7.64105
1025	605.421	-7.42935
1024	613.865	-6.79027
1023	622.566	-6.70333
1022	631.525	-6.33875
1021	640.65	-6.3222
1020	650.175	-6.41916
1019	660.012	-6.20614
1018	670.262	-6.01431
1017	680.762	-5.49055
1016	691.688	-5.79021
1015	703.394	-5.77777
1014	715.306	-6.19427
1013	727.837	-6.10039
1012	740.662	-5.77892
1011	753.719	-5.52561
1010	767.669	-5.60621
1009	781.825	-5.93993
1008	796.469	-6.00249
1007	811.612	-6.28563
1006	827.288	-6.56456
1005	843.5	-6.98312
1004	860.006	-7.51916
1003	877.169	-7.62878
1002	895.331	-8.2453
1001	914.519	-8.12883
1000	934.062	-8.32122
999	953.737	-8.93937
998	974.031	-8.58772
997	994.794	-8.4107
996	1015.97	-8.19993
995	1037.82	-8.04079
994	1060.24	-8.05901
993	1083.39	-7.6548
992	1106.82	-8.4177
991	1131.33	-8.05904
990	1156.36	-7.61384
989	1182.56	-7.27643
988	1209.26	-7.42388
987	1236.7	-7.21667
986	1264.85	-7.29472
985	1293.89	-7.3628
984	1323.96	-7.2977
983	1354.66	-7.39708
982	1386.43	-7.3076
981	1419.31	-6.98051
980	1452.66	-7.09592
979	1487.03	-6.93794
978	1522.55	-6.81009
977	1559.02	-7.16621
976	1596.41	-6.72196
975	1634.8	-6.77688
974	1674.46	-5.93491
973	1715.31	-3.69907
972	1756.7	-3.30552
971	1799.64	-2.85178
970	1844.35	-2.33734
969	1890.34	-2.54967
968	1937.71	-2.116
967	1986.01	-2.4875
966	2035.77	-2.71871
965	2086.51	-2.67206
964	2138.28	-2.5978
963	2190.95	-4.0223
962	2244.79	-5.4601
961	2299.92	-5.82389
960	2356.84	-5.67988
959	2415.09	-5.1665
958	2474.72	-5.30027
957	2536.16	-5.29274
956	2598.52	-4.88593
955	2662.87	-5.10792
954	2728.52	-4.55427
953	2795.51	-4.49595
952	2864.16	-4.63743
951	2934.02	-4.55587
950	3004.78	-4.51455
949	3077.62	-4.44866
948	3151.96	-3.79208
947	3227.89	-3.98523
946	3305.52	-3.68633
945	3383.73	-3.79292
944	3464.74	-3.98184
943	3546.22	-3.88852
942	3629.51	-3.28777
941	3714.54	-3.23427
940	3801.24	-3.10257
939	3889.14	-2.54535
938	3978.46	-2.43897
937	4069.77	-2.19317
936	4161.91	-1.93784
935	4256.96	-1.88281
934	4353.27	-1.70588
933	4449.64	-1.78455
932	4548.27	-1.36379
931	4647.46	-0.740496
930	4747.68	-0.914172
929	4849.11	-0.60872
928	4952.3	-0.10743
927	5056.84	-0.0999974
926	5160.59	0.128069
925	5267.11	0.202456
924	5373.07	0.338674
923	5481.56	0.458353
922	5592.44	0.374343
921	5703.2	1.10549
920	5813.27	1.37124
919	5921.94	1.4483
918	6036.06	1.40784
917	6148.02	2.18732
916	6260.56	2.34835
915	6378.19	2.95283
914	6492.81	3.10928
913	6605.25	2.64985
912	6721.44	3.7506
911	6832.44	4.08835
910	6945.81	4.64782
909	7059.62	5.75533
908	7170.12	5.71113
907	7283	6.8988
906	7399.75	8.79837
905	7509.37	9.53789
904	7617.25	10.4273
903	7725.81	12.0093
902	7837.25	11.4539
901	7946.25	12.1401
900	8052	12.1498
899	8162.31	11.3832
898	8264.69	11.7763
897	8363.88	10.5107
896	8466.12	9.93535
895	8575.25	8.07312
894	8665.31	7.43065
893	8760.06	6.3346
892	8858.12	4.31712
891	8955.31	4.46305
890	9039.62	4.05144
889	9125.56	3.95093
888	9214.31	3.69413
887	9293.12	5.46398
886	9365.25	5.90201
885	9443.12	6.09822
884	9509.06	7.25034
883	9567.94	7.32605
882	9637.25	7.99401
881	9700.88	8.24743
880	9753.38	9.18355
879	9807.88	9.17925
878	9852.44	9.11245
877	9887.31	10.4731
876	9948.69	11.4921
875	9992.31	10.9651
874	10028.2	11.0628
873	10050.2	10.74
872	10092.3	10.977
871	10122.2	11.4744
870	10118.3	12.336
869	10134.5	12.6134
868	10162.9	12.8886
867	10182	11.3143
866	10213.2	10.9307
865	10192.5	10.4199
864	10172.8	11.2979
863	10194.3	12.8251
862	10188.6	13.3213
861	10160.8	12.9449
860	10144.9	11.4713
859	10155.2	11.8475
858	10104.9	12.3865
857	10110.6	12.1982
856	10070.3	11.232
855	10031.3	13.1748
854	10004.6	13.4836
853	9965.56	12.6118
852	9930.25	13.7985
851	9877.62	13.8598
850	10252.1	13.8974
849	10198.2	14.1878
848	10140.4	14.2612
847	10077.5	14.1348
846	10012.6	13.1466
845	9945.25	12.52
844	9874.81	12.0361
843	9800.12	10.6281
842	9719.69	14.0839
841	9640.81	14.9651
840	9556.87	12.9428
839	9467.69	11.6734
838	9378.25	12.7268
837	9286.88	14.0798
836	9191.12	12.9306
835	9094	10.3602
834	8995.81	11.272
833	8895.62	12.7961
832	8791.88	11.6602
831	8685.31	11.3056
830	8580.62	11.1029
829	8469.12	12.4202
828	8356.69	12.3142
827	8244.81	11.2455
826	8128.44	10.2461
825	8010.94	10.0301
824	7895	9.86605
823	7775.94	9.65516
822	7658.31	10.3928
821	7540.12	8.237
820	7423.56	8.99295
819	7306.69	8.96443
818	7187.94	9.42899
817	7069.31	7.79892
816	6951.44	9.19772
815	6831.87	10.1931
814	6713.69	9.01943
813	6594.75	7.62571
812	6472.81	7.70722
811	6351.94	7.87226
810	6229.71	8.51717
809	6105.89	6.69046
808	5983.11	6.24015
807	5860.19	7.09696
806	5737.54	7.85597
805	5618.02	8.04545
804	5500.01	6.26154
803	5382.33	7.91607
802	5264.11	7.27933
801	5147.24	6.56515
800	5031.68	7.21106
799	4917.37	6.07918
798	4806.49	7.36185
797	4698.23	7.90283
796	4590.84	7.37
795	4484.21	7.1581
794	4379.61	5.88051
793	4276.79	6.48671
792	4174.8	6.63238
791	4073.75	6.07204
790	3975.32	5.06547
789	3878.79	5.03796
788	3783.03	5.47096
787	3690.26	4.40326
786	3598.12	3.15115
785	3506.93	2.9423
784	3417.54	3.58923
783	3329.88	3.71556
782	3244.26	4.57034
781	3161.22	5.07465
780	3078.32	5.40882
779	2996.86	4.15875
778	2916.8	3.70232
777	2838.3	3.64628
776	2761.2	4.43993
775	2686.54	4.15058
774	2613.09	3.61573
773	2541.61	4.31461
772	2472.49	3.00851
771	2404.49	4.10271
770	2338.98	3.2031
769	2275.55	2.6876
768	2213.12	2.8394
767	2151.72	2.96063
766	2092.16	0.868017
765	2034.08	1.40594
764	1977.8	1.54144
763	1922.59	3.50774
762	1867.87	3.53319
761	1814.15	3.84597
760	1761.42	3.09511
759	1709.55	2.45734
758	1658.19	1.01982
757	1609.2	1.74419
756	1560.77	1.86136
755	1514.47	1.37131
754	1469.69	1.94388
753	1425.14	1.44568
752	1382.12	0.798739
751	1340.26	0.863942
750	1299.71	0.778364
749	1261.32	2.4441
748	1223.92	2.07427
747	1187.69	1.50477
746	1152.97	3.24895
745	1118.68	2.63666
744	1085.26	1.23988
743	1052.96	0.151801
742	1022.27	0.378993
741	992.037	0.770213
740	961.888	1.17468
739	933.737	1.16143
738	906.319	1.3224
737	879.6	0.440122
736	854.069	0.0998424
735	830.137	0.814021
734	806.481	2.13642
733	783.238	1.48439
732	760.969	0.948503
731	739.387	0.987218
730	718.669	1.34889
729	698.812	1.82772
728	679.294	1.06668
727	660.887	-0.230249
726	643.019	-0.469667
725	625.356	1.05344
724	609.4	2.97184
723	593.071	1.03103
722	577.499	-0.186441
721	563.031	0.299527
720	549.816	1.10947
719	536.656	1.18792
718	523.693	0.739648
717	511.789	1.67491
716	500.681	1.82671
715	489.547	2.06612
714	478.943	1.15328
713	468.979	0.827266
712	459.244	0.352504
711	449.762	0.691765
710	441.123	0.460497
709	433.093	0.622487
708	425.132	2.51439
707	417.229	0.126331
706	410.014	0.818096
705	403.159	2.06307
704	397.311	1.91942
703	391.133	2.37585
702	385.016	1.58423
701	379.994	2.13336
700	375.081	1.82365
699	370.441	1.20524
698	366.516	1.18385
697	362.83	2.42372
696	359.072	2.39316
695	355.659	0.900619
694	352.239	0.940352
693	349.516	1.0137
692	347.073	0.820134
691	344.744	0.890431
690	342.727	1.23377
689	340.975	0.376955
688	339.292	0.19459
687	337.751	-0.0478835
686	336.336	-0.617393
685	335.371	-0.190516
684	334.261	-0.902657
683	333.572	-0.842547
682	333.676	1.08298
681	333.277	0.701954
680	332.994	0.0132444
679	332.89	0.061128
678	332.922	0.743724
677	332.844	1.07076
676	332.904	1.25414
675	333.765	1.23988
674	333.944	1.00963
673	334.589	0.923033
672	335.539	2.48892
671	336.275	2.46346
670	337.309	1.24803
669	337.799	1.58831
668	338.956	1.78901
667	340.108	2.71918
666	341.546	3.38139
665	342.325	2.7589
664	343.866	2.95859
663	345.252	3.05945
662	346.562	4.02528
661	348.148	3.19904
660	349.971	2.30657
659	351.558	3.34575
658	353.675	4.57746
657	355.474	3.54136
656	357.922	4.46437
655	360.162	4.57746
654	362.562	5.26516
653	364.671	5.16429
652	367.345	5.36093
651	370.205	5.62173
650	373.331	5.39149
649	376.749	5.7389
648	379.706	6.67925
647	383.177	6.77909
646	387.118	7.0664
645	390.709	7.05825
644	394.646	7.44539
643	399.419	7.75408
642	404.118	8.69341
641	409.032	8.63739
640	414.042	8.45503
639	418.854	9.54208
638	424.814	9.88643
637	431.276	10.1116
636	437.326	11.1171
635	443.826	10.5782
634	450.462	10.3816
633	457.801	11.8405
632	465.371	12.5587
631	473.272	13.9015
630	481.197	15.2413
629	489.093	13.9922
628	497.831	14.8663
627	507.346	16.4913
626	516.486	17.4113
625	526.252	18.2314
624	536.071	18.8621
623	545.96	19.8779
622	556.567	21.1208
621	567.023	21.1034
620	577.785	21.9561
619	588.371	23.3396
618	599.472	25.9753
617	610.724	27.7949
616	621.384	27.8611
615	632.787	29.9384
614	643.825	31.5226
613	654.919	34.2041
612	666.225	36.4914
611	676.631	37.3278
610	686.731	39.5611
609	696.344	42.0082
608	705.994	44.9962
607	715.006	47.524
606	722.194	49.153
605	728.6	52.46
604	734.375	56.4232
603	738.956	60.5657
602	742.187	64.325
601	744.087	68.9391
600	744.331	73.1223
599	743.913	77.2861
598	742.2	82.8479
597	739.087	87.7045
596	735.381	92.7678
595	729.956	98.683
594	724.25	105.067
593	717.719	112.193
592	710.825	119.289
591	703.644	127.186
590	696.188	135.98
589	688.569	144.609
588	680.781	151.657
587	673.362	160.069
586	666.331	171.158
585	659.712	181.118
584	653.219	191.902
583	647.575	202.496
582	642.494	214.482
581	637.856	226.12
580	634.212	238.691
579	630.975	251.753
578	628.644	264.743
577	626.944	277.434
576	625.919	290.938
575	625.425	304.374
574	625.975	319.993
573	626.85	332.099
572	628.931	346.628
571	631.456	360.729
570	634.788	373.979
569	638.538	387.206
568	642.906	400.489
567	647.712	412.93
566	654.187	426.316
565	660.7	438.254
564	668.125	450.732
563	675.856	462.739
562	685.144	474.175
561	694.931	485.395
560	705.206	496.415
559	716.269	506.719
558	727.431	516.125
557	739.581	526.408
556	751.569	535.038
555	764.681	545.189
554	778.244	556.19
553	791.481	564.702
552	804.794	574.163
551	818.175	584.722
550	831.288	595.557
549	844.387	607.225
548	856.894	618.887
547	868.662	632.266
546	879.906	646.72
545	891.137	661.763
544	901.944	678.274
543	911.637	696.852
542	921.012	716.446
541	930.2	738.844
540	938.319	763.057
539	946.144	787.791
538	954.025	814.844
537	961.931	843.046
536	969.362	874.014
535	976.831	906.935
534	985.225	940.866
533	994.044	977.021
532	1003.56	1014.43
531	1013.16	1052.36
530	1022.9	1091.03
529	1034.13	1133.02
528	1045.12	1173.45
527	1056.59	1214.03
526	1069.08	1255.97
525	1081.63	1297.73
524	1094.77	1339.22
523	1108.6	1379.82
522	1123.24	1419.84
521	1138.03	1459.77
520	1153.56	1499.64
519	1169.62	1537.16
518	1186.09	1574.63
517	1203.33	1610.55
516	1221.71	1646.81
515	1240.26	1682.47
514	1259.75	1718.11
513	1279.66	1754.03
512	1300.34	1790.02
511	1320.96	1824.53
510	1343.33	1861.29
509	1366.25	1895.85
508	1390.37	1931.82
507	1415.95	1967.31
506	1442.92	2003.69
505	1471.7	2039.85
504	1502.69	2076.98
503	1535.68	2114.56
502	1571.64	2153.79
501	1610.29	2194.73
500	1652.75	2237.34
499	1697.63	2283.36
498	1744.99	2330.21
497	1796.61	2380.46
496	1851.2	2434.67
495	1909.91	2495.11
494	1972.17	2559.38
493	2037.98	2627.94
492	2108.14	2704.24
491	2180.98	2785.3
490	2255.74	2871.08
489	2331.4	2961.94
488	2406.28	3055.56
487	2478.69	3152.25
486	2546.78	3252.76
485	2607.67	3352.54
484	2660.89	3452.04
483	2704.22	3549.81
482	2737.3	3644.37
481	2759.44	3732.95
480	2770.82	3814.15
479	2771.82	3887.05
478	2763.11	3951.61
477	2744.26	4005.15
476	2716.41	4048.15
475	2679.14	4078.73
474	2633.11	4096.59
473	2578.54	4100.91
472	2516.61	4093.24
471	2449.17	4074.87
470	2376.82	4044.91
469	2300.36	4004.07
468	2220.67	3955.81
467	2139.6	3899.61
466	2057.04	3835.69
465	1975.79	3767.26
464	1895.41	3694.8
463	1818.67	3621.27
462	1744.92	3546.78
461	1674.31	3469.81
460	1607.74	3393.57
459	1544.53	3319.57
458	1486.32	3246.42
457	1432.42	3177.41
456	1382.47	3110.39
455	1337.27	3047.17
454	1295.49	2985.64
453	1257.82	2926.84
452	1224.12	2869.25
451	1193.35	2813.52
450	1166.24	2758.95
449	1142.96	2704.63
448	1123.75	2653.07
447	1108.02	2602.95
446	1095.37	2552.18
445	1085.31	2502.06
444	1078.02	2452.64
443	1073.08	2403.45
442	1071.47	2355.83
441	1072.22	2309.73
440	1074.16	2263.45
439	1078.98	2220.02
438	1085.12	2179.3
437	1092.32	2141.03
436	1100.64	2104.92
435	1109.52	2071.49
434	1119.38	2041.84
433	1130.05	2013.76
432	1141.75	1990.67
431	1154.92	1973.84
430	1168.29	1960.51
429	1183.06	1949.09
428	1198.87	1943.86
427	1216.14	1945.61
426	1234.26	1950.84
425	1253.91	1959.97
424	1274.81	1977.17
423	1297.66	2000.77
422	1322.12	2031.65
421	1349.04	2069.74
420	1377.67	2115.28
419	1408.11	2166.55
418	1441.71	2228.44
417	1477.33	2298.61
416	1516.26	2378.32
415	1557.64	2468.39
414	1602.72	2567.63
413	1649.52	2675.68
412	1700.21	2794.03
411	1754.19	2924.43
410	1812.76	3069.55
409	1873.97	3218.15
408	1939.72	3378.46
407	2008.95	3547.55
406	2081.72	3722.8
405	2159.47	3907
404	2241.53	4099.66
403	2329.11	4296.04
402	2420.85	4497.8
401	2517.29	4703.38
400	2618.79	4911.03
399	2724.11	5114.29
398	2834.04	5318.73
397	2949.13	5521.46
396	3064.84	5709.13
395	3182.82	5886.74
394	3307.76	6061.99
393	3438.67	6232.06
392	3576.32	6395.44
391	3718.61	6548.2
390	3865.16	6690.72
389	4015.79	6821.96
388	4170.21	6940.43
387	4329.04	7047.05
386	4491.38	7142.33
385	4657.07	7221.53
384	4824.71	7287.02
383	4994.06	7340.12
382	5164.6	7376.11
381	5333.72	7394.41
380	5501.82	7401.44
379	5668.42	7391.78
378	5834.63	7364.58
377	6000.34	7321.77
376	6165.13	7263.55
375	6327.87	7192.06
374	6488.94	7108.4
373	6650.37	7013.34
372	6811.31	6906.83
371	6973.56	6790.1
370	7145.31	6663.91
369	7307.87	6535.64
368	7476.81	6403.4
367	7649.19	6267.62
366	7826.87	6127.8
365	8013.19	5991.58
364	8205.62	5851.46
363	8406.25	5715.52
362	8617.75	5582.56
361	8835.62	5451.34
360	9066.25	5327.89
359	9307.31	5214.56
358	9559.87	5108.85
357	9822.44	5017.94
356	10088.8	4941.78
355	10362.6	4880.17
354	10640.7	4840.02
353	10916.4	4827.67
352	11188.4	4845.61
351	11448.2	4894.75
350	11694.4	4988.58
349	11922	5123.34
348	12128.4	5301.82
347	12311.4	5539.9
346	12476.6	5837.7
345	12626.2	6200.48
344	12772.7	6636.9
343	12914.2	7149.61
342	13070.3	7759.49
341	13246.6	8455.59
340	13438.4	9282.11
339	13687.7	10160.1
338	13987	11128.5
337	14341.6	12175.7
336	14778.7	13307.3
335	15304.9	14511.2
334	15912.1	15779.5
333	16620.6	17086.3
332	17414.3	18412
331	18318.1	19742.5
330	19288.4	21051.5
329	20337.6	22315.3
328	21414.4	23526.9
327	22542.8	24666.2
326	23617.1	25726.2
325	24598.4	26692.1
324	25419.8	27557.1
323	26023.2	28333.4
322	26436.9	29018.2
321	26738.5	29599.3
320	27083.2	30097.8
319	27513.2	30513.7
318	27964.1	30848.4
317	28082.8	31098.5
316	28244.4	31262.4
315	28296.6	31334
314	28396.2	31295.2
313	28375.3	31147.3
312	28469	30897.4
311	28503.4	30530.7
310	28657.1	30035.8
309	28532.1	29413.4
308	28452.9	28657.3
307	28439.5	27772.4
306	28322.9	26785.1
305	28105.2	25696.9
304	27741.7	24546.3
303	27325.9	23335.5
302	26625.4	22117.8
301	25807.3	20929.5
300	24898.2	19796.1

## Sheet: Supplementary Fig.6a
Distance / mm	1	Distance / mm	2
0	9.78516	9.16992	541.02
0.0292969	9.75586	9.14063	541.129
0.0585938	9.72656	9.11133	540.88
0.0878906	9.69727	9.08203	542.178
0.117188	9.66797	9.05273	544.428
0.146484	9.63867	9.02344	540.849
0.175781	9.60938	8.99414	539.649
0.205078	9.58008	8.96484	542.612
0.234375	9.55078	8.93555	545.576
0.263672	9.52148	8.90625	545.208
0.292969	9.49219	8.87695	540.796
0.322266	9.46289	8.84766	541.024
0.351562	9.43359	8.81836	542.084
0.380859	9.4043	8.78906	540.527
0.410156	9.375	8.75977	540.873
0.439453	9.3457	8.73047	540.268
0.46875	9.31641	8.70117	543.351
0.498047	9.28711	8.67188	545.481
0.527344	9.25781	8.64258	544.4
0.556641	9.22852	8.61328	541.773
0.585938	9.19922	8.58398	545.569
0.615234	9.16992	8.55469	538.897
0.644531	9.14063	8.52539	538.054
0.673828	9.11133	8.49609	537.448
0.703125	9.08203	8.4668	538.389
0.732422	9.05273	8.4375	541.948
0.761719	9.02344	8.4082	537.536
0.791016	8.99414	8.37891	538.001
0.820312	8.96484	8.34961	537.991
0.849609	8.93555	8.32031	537.029
0.878906	8.90625	8.29102	539.04
0.908203	8.87695	8.26172	536.413
0.9375	8.84766	8.23242	537.354
0.966797	8.81836	8.20313	536.63
0.996094	8.78906	8.17383	539.712
1.02539	8.75977	8.14453	540.177
1.05469	8.73047	8.11523	538.977
1.08398	8.70117	8.08594	538.015
1.11328	8.67188	8.05664	537.529
1.14258	8.64258	8.02734	537.28
1.17188	8.61328	7.99805	537.865
1.20117	8.58398	7.96875	537.616
1.23047	8.55469	7.93945	537.368
1.25977	8.52539	7.91016	541.402
1.28906	8.49609	7.88086	545.436
1.31836	8.4668	7.85156	538.526
1.34766	8.4375	7.82227	536.136
1.37695	8.4082	7.79297	535.65
1.40625	8.37891	7.76367	534.807
1.43555	8.34961	7.73438	535.748
1.46484	8.32031	7.70508	536.451
1.49414	8.29102	7.67578	536.56
1.52344	8.26172	7.64648	535.241
1.55273	8.23242	7.61719	535.23
1.58203	8.20312	7.58789	536.172
1.61133	8.17383	7.55859	535.328
1.64062	8.14453	7.5293	537.816
1.66992	8.11523	7.5	546.013
1.69922	8.08594	7.4707	538.509
1.72852	8.05664	7.44141	542.662
1.75781	8.02734	7.41211	536.822
1.78711	7.99805	7.38281	536.931
1.81641	7.96875	7.35352	542.035
1.8457	7.93945	7.32422	535.244
1.875	7.91016	7.29492	537.97
1.9043	7.88086	7.26562	536.175
1.93359	7.85156	7.23633	535.57
1.96289	7.82227	7.20703	537.106
1.99219	7.79297	7.17773	537.69
2.02148	7.76367	7.14844	535.538
2.05078	7.73438	7.11914	535.647
2.08008	7.70508	7.08984	534.566
2.10938	7.67578	7.06055	533.366
2.13867	7.64648	7.03125	533.712
2.16797	7.61719	7.00195	534.891
2.19727	7.58789	6.97266	535.832
2.22656	7.55859	6.94336	534.87
2.25586	7.5293	6.91406	535.93
2.28516	7.5	6.88477	535.801
2.31445	7.4707	6.85547	538.051
2.34375	7.44141	6.82617	536.137
2.37305	7.41211	6.79688	535.175
2.40234	7.38281	6.76758	535.283
2.43164	7.35352	6.73828	536.105
2.46094	7.32422	6.70898	535.738
2.49023	7.29492	6.67969	535.727
2.51953	7.26563	6.65039	535.241
2.54883	7.23633	6.62109	534.398
2.57812	7.20703	6.5918	534.744
2.60742	7.17773	6.5625	535.329
2.63672	7.14844	6.5332	534.485
2.66602	7.11914	6.50391	535.189
2.69531	7.08984	6.47461	540.412
2.72461	7.06055	6.44531	536
2.75391	7.03125	6.41602	535.395
2.7832	7.00195	6.38672	535.742
2.8125	6.97266	6.35742	536.088
2.8418	6.94336	6.32812	536.553
2.87109	6.91406	6.29883	536.662
2.90039	6.88477	6.26953	536.056
2.92969	6.85547	6.24023	536.879
2.95898	6.82617	6.21094	536.273
2.98828	6.79688	6.18164	537.809
3.01758	6.76758	6.15234	535.658
3.04688	6.73828	6.12305	537.669
3.07617	6.70898	6.09375	536.945
3.10547	6.67969	6.06445	537.054
3.13477	6.65039	6.03516	536.686
3.16406	6.62109	6.00586	536.795
3.19336	6.5918	5.97656	538.093
3.22266	6.5625	5.94727	537.488
3.25195	6.5332	5.91797	536.406
3.28125	6.50391	5.88867	536.515
3.31055	6.47461	5.85938	537.456
3.33984	6.44531	5.83008	537.921
3.36914	6.41602	5.80078	537.911
3.39844	6.38672	5.77148	538.019
3.42773	6.35742	5.74219	538.485
3.45703	6.32812	5.71289	537.998
3.48633	6.29883	5.68359	538.226
3.51562	6.26953	5.6543	537.977
3.54492	6.24023	5.625	539.751
3.57422	6.21094	5.5957	543.309
3.60352	6.18164	5.56641	542.347
3.63281	6.15234	5.53711	541.028
3.66211	6.12305	5.50781	540.899
3.69141	6.09375	5.47852	540.769
3.7207	6.06445	5.44922	541.83
3.75	6.03516	5.41992	542.414
3.7793	6.00586	5.39062	541.214
3.80859	5.97656	5.36133	540.49
3.83789	5.94727	5.33203	539.884
3.86719	5.91797	5.30273	540.231
3.89648	5.88867	5.27344	542.005
3.92578	5.85938	5.24414	543.54
3.95508	5.83008	5.21484	543.411
3.98438	5.80078	5.18555	545.066
4.01367	5.77148	5.15625	546.483
4.04297	5.74219	5.12695	549.684
4.07227	5.71289	5.09766	549.674
4.10156	5.68359	5.06836	551.923
4.13086	5.6543	5.03906	553.102
4.16016	5.625	5.00977	561.895
4.18945	5.5957	4.98047	557.721
4.21875	5.56641	4.95117	558.424
4.24805	5.53711	4.92188	559.841
4.27734	5.50781	4.89258	562.448
4.30664	5.47852	4.86328	563.032
4.33594	5.44922	4.83398	565.638
4.36523	5.41992	4.80469	569.791
4.39453	5.39063	4.77539	572.993
4.42383	5.36133	4.74609	574.053
4.45312	5.33203	4.7168	574.875
4.48242	5.30273	4.6875	580.337
4.51172	5.27344	4.6582	583.538
4.54102	5.24414	4.62891	583.289
4.57031	5.21484	4.59961	585.777
4.59961	5.18555	4.57031	586.242
4.62891	5.15625	4.54102	589.325
4.6582	5.12695	4.51172	591.455
4.6875	5.09766	4.48242	595.252
4.7168	5.06836	4.45313	596.074
4.74609	5.03906	4.42383	597.729
4.77539	5.00977	4.39453	600.93
4.80469	4.98047	4.36523	602.109
4.83398	4.95117	4.33594	604.478
4.86328	4.92188	4.30664	606.252
4.89258	4.89258	4.27734	608.739
4.92188	4.86328	4.24805	611.346
4.95117	4.83398	4.21875	613.238
4.98047	4.80469	4.18945	615.012
5.00977	4.77539	4.16016	618.214
5.03906	4.74609	4.13086	620.344
5.06836	4.7168	4.10156	622.594
5.09766	4.6875	4.07227	624.368
5.12695	4.6582	4.04297	625.309
5.15625	4.62891	4.01367	629.224
5.18555	4.59961	3.98438	630.522
5.21484	4.57031	3.95508	633.723
5.24414	4.54102	3.92578	637.163
5.27344	4.51172	3.89648	639.056
5.30273	4.48242	3.86719	642.019
5.33203	4.45312	3.83789	641.414
5.36133	4.42383	3.80859	636.645
5.39062	4.39453	3.7793	651.861
5.41992	4.36523	3.75	585.473
5.44922	4.33594	3.7207	533.122
5.47852	4.30664	3.69141	474.109
5.50781	4.27734	3.66211	421.163
5.53711	4.24805	3.63281	378.566
5.56641	4.21875	3.60352	358.571
5.5957	4.18945	3.57422	337.744
5.625	4.16016	3.54492	299.31
5.6543	4.13086	3.51562	264.803
5.68359	4.10156	3.48633	222.444
5.71289	4.07227	3.45703	228.143
5.74219	4.04297	3.42773	84.3149
5.77148	4.01367	3.39844	21.9714
5.80078	3.98438	3.36914	21.4851
5.83008	3.95508	3.33984	21.5936
5.85938	3.92578	3.31055	26.1034
5.88867	3.89648	3.28125	21.0968
5.91797	3.86719	3.25195	22.7517
5.94727	3.83789	3.22266	21.0758
5.97656	3.80859	3.19336	20.3516
6.00586	3.7793	3.16406	22.0065
6.03516	3.75	3.13477	23.8993
6.06445	3.7207	3.10547	28.766
6.09375	3.69141	3.07617	23.6404
6.12305	3.66211	3.04688	19.3475
6.15234	3.63281	3.01758	19.2181
6.18164	3.60352	2.98828	18.9697
6.21094	3.57422	2.95898	18.4834
6.24023	3.54492	2.92969	18.9487
6.26953	3.51562	2.90039	36.4247
6.29883	3.48633	2.87109	56.8747
6.32812	3.45703	2.8418	41.5189
6.35742	3.42773	2.8125	36.0364
6.38672	3.39844	2.7832	40.1894
6.41602	3.36914	2.75391	22.2165
6.44531	3.33984	2.72461	20.3028
6.47461	3.31055	2.69531	21.7197
6.50391	3.28125	2.66602	21.1145
6.5332	3.25195	2.63672	26.457
6.5625	3.22266	2.60742	22.9968
6.5918	3.19336	2.57812	22.0347
6.62109	3.16406	2.54883	18.3365
6.65039	3.13477	2.51953	17.8502
6.67969	3.10547	2.49023	17.9587
6.70898	3.07617	2.46094	19.2567
6.73828	3.04688	2.43164	19.6031
6.76758	3.01758	2.40234	17.3324
6.79688	2.98828	2.37305	18.2736
6.82617	2.95898	2.34375	17.6683
6.85547	2.92969	2.31445	17.301
6.88477	2.90039	2.28516	17.0526
6.91406	2.87109	2.25586	16.9231
6.94336	2.8418	2.22656	17.1506
6.97266	2.8125	2.19727	17.259
7.00195	2.7832	2.16797	18.4381
7.03125	2.75391	2.13867	17.5949
7.06055	2.72461	2.10938	17.4655
7.08984	2.69531	2.08008	15.4327
7.11914	2.66602	2.05078	13.8758
7.14844	2.63672	2.02148	14.3412
7.17773	2.60742	1.99219	14.0928
7.20703	2.57812	1.96289	13.3685
7.23633	2.54883	1.93359	14.6666
7.26562	2.51953	1.9043	14.5371
7.29492	2.49023	1.875	14.0508
7.32422	2.46094	1.8457	13.0887
7.35352	2.43164	1.81641	12.2455
7.38281	2.40234	1.78711	13.6625
7.41211	2.37305	1.75781	15.0795
7.44141	2.34375	1.72852	14.3552
7.4707	2.31445	1.69922	13.3931
7.5	2.28516	1.66992	14.0964
7.5293	2.25586	1.64062	12.7773
7.55859	2.22656	1.61133	13.8375
7.58789	2.19727	1.58203	14.3028
7.61719	2.16797	1.55273	12.7459
7.64648	2.13867	1.52344	12.9733
7.67578	2.10938	1.49414	12.1301
7.70508	2.08008	1.46484	12.2386
7.73438	2.05078	1.43555	11.9902
7.76367	2.02148	1.40625	11.9797
7.79297	1.99219	1.37695	11.9692
7.82227	1.96289	1.34766	11.4829
7.85156	1.93359	1.31836	11.9482
7.88086	1.9043	1.28906	11.6998
7.91016	1.875	1.25977	11.4514
7.93945	1.8457	1.23047	13.1063
7.96875	1.81641	1.20117	12.9769
7.99805	1.78711	1.17188	11.5389
8.02734	1.75781	1.14258	11.1716
8.05664	1.72852	1.11328	20.9155
8.08594	1.69922	1.08398	17.5742
8.11523	1.66992	1.05469	12.8055
8.14453	1.64063	1.02539	11.0107
8.17383	1.61133	0.996094	8.2642
8.20312	1.58203	0.966797	10.276
8.23242	1.55273	0.9375	11.574
8.26172	1.52344	0.908203	10.8498
8.29102	1.49414	0.878906	11.0772
8.32031	1.46484	0.849609	8.0928
8.34961	1.43555	0.820312	10.5804
8.37891	1.40625	0.791016	11.8784
8.4082	1.37695	0.761719	9.96464
8.4375	1.34766	0.732422	9.0025
8.4668	1.31836	0.703125	6.8508
8.49609	1.28906	0.673828	7.67301
8.52539	1.25977	0.644531	7.54356
8.55469	1.23047	0.615234	8.24681
8.58398	1.20117	0.585938	6.6899
8.61328	1.17188	0.556641	6.67941
8.64258	1.14258	0.527344	5.47936
8.67188	1.11328	0.498047	4.39827
8.70117	1.08398	0.46875	4.50674
8.73047	1.05469	0.439453	4.49625
8.75977	1.02539	0.410156	3.89098
8.78906	0.996094	0.380859	4.47527
8.81836	0.966797	0.351563	4.46479
8.84766	0.9375	0.322266	3.74056
8.87695	0.908203	0.292969	3.25425
8.90625	0.878906	0.263672	3.83854
8.93555	0.849609	0.234375	3.59014
8.96484	0.820312	0.205078	3.57966
8.99414	0.791016	0.175781	3.2123
9.02344	0.761719	0.146484	2.25016
9.05273	0.732422	0.117188	2.00176
9.08203	0.703125	0.0878907	2.22919
9.11133	0.673828	0.0585938	1.38601
9.14062	0.644531	0.0292969	4.34942
9.16992	0.615234	0	20.7549
9.19922	0.585938
9.22852	0.556641
9.25781	0.527344
9.28711	0.498047
9.31641	0.46875
9.3457	0.439453
9.375	0.410156
9.4043	0.380859
9.43359	0.351563
9.46289	0.322266
9.49219	0.292969
9.52148	0.263672
9.55078	0.234375
9.58008	0.205078
9.60938	0.175781
9.63867	0.146484
9.66797	0.117188
9.69727	0.0878907
9.72656	0.0585938
9.75586	0.0292969
9.78516	0

## Sheet: Supplementary Fig.6b
Distance / mm	1	Distance / mm	3
0	2.86472	0	2.44522
0.0292969	2.85002	0.0292969	2.70367
0.0585938	2.95427	0.0585938	2.72422
0.0878906	2.93956	0.0878906	2.86371
0.117188	3.04381	0.117188	2.88425
0.146484	3.14807	0.146484	3.02375
0.175781	3.25232	0.175781	3.04429
0.205078	5.37882	0.205078	2.82692
0.234375	5.60203	0.234375	2.60955
0.263672	3.44612	0.263672	2.868
0.292969	3.66933	0.292969	3.0075
0.322266	3.65462	0.322266	3.02804
0.351562	3.40201	0.351562	2.81067
0.380859	3.74417	0.380859	3.30703
0.410156	3.72947	0.410156	3.20862
0.439453	3.95267	0.439453	2.99125
0.46875	3.93797	0.46875	3.2497
0.498047	3.80431	0.498047	3.15129
0.527344	4.02752	0.527344	2.93391
0.556641	4.25073	0.556641	3.31132
0.585938	4.35498	0.585938	3.45082
0.615234	4.93505	0.615234	3.70927
0.644531	4.44453	0.644531	3.37295
0.673828	4.19191	0.673828	3.75035
0.703125	4.77199	0.703125	3.53298
0.732422	4.87624	0.732422	3.67248
0.761719	4.98049	0.761719	3.57407
0.791016	4.96579	0.791016	3.59461
0.820312	5.18899	0.820312	3.85306
0.849609	4.93638	0.849609	3.75464
0.878906	5.04063	0.878906	3.77519
0.908203	4.78802	0.908203	4.15259
0.9375	5.13018	0.9375	3.81627
0.966797	5.23443	0.966797	4.07472
0.996094	5.33868	0.996094	4.21422
1.02539	5.68085	1.02539	3.99685
1.05469	4.95241	1.05469	4.2553
1.08398	5.41353	1.08398	4.51375
1.11328	5.39882	1.11328	4.41534
1.14258	5.50308	1.14258	4.31692
1.17188	5.72628	1.17188	4.21851
1.20117	5.71158	1.20117	4.358
1.23047	6.05374	1.23047	4.25959
1.25977	6.15799	1.25977	4.51804
1.28906	5.90538	1.28906	4.65754
1.31836	5.77172	1.31836	4.44017
1.34766	6.11388	1.34766	4.46071
1.37695	6.33709	1.37695	4.6002
1.40625	6.20343	1.40625	4.50179
1.43555	6.18873	1.43555	4.8792
1.46484	6.41193	1.46484	4.66183
1.49414	6.39723	1.49414	4.56341
1.52344	6.73939	1.52344	4.82187
1.55273	6.48678	1.55273	4.72345
1.58203	6.59103	1.58203	4.74399
1.61133	6.69528	1.61133	4.76453
1.64062	6.68058	1.64062	4.66612
1.66992	6.78483	1.66992	4.80561
1.69922	6.88908	1.69922	4.94511
1.72852	6.99333	1.72852	5.20356
1.75781	6.97863	1.75781	5.34306
1.78711	6.96393	1.78711	5.3636
1.81641	7.18714	1.81641	5.02727
1.8457	7.41034	1.8457	5.40468
1.875	7.51459	1.875	5.18731
1.9043	7.61885	1.9043	5.0889
1.93359	7.60414	1.93359	5.22839
1.96289	7.82735	1.96289	5.48685
1.99219	7.45578	1.99219	5.62634
2.02148	7.79794	2.02148	5.64688
2.05078	7.66428	2.05078	5.66742
2.08008	7.88749	2.08008	5.3311
2.10938	7.99174	2.10938	5.70851
2.13867	8.21495	2.13867	5.37218
2.16797	9.03294	2.16797	5.63063
2.19727	8.18554	2.19727	5.53222
2.22656	8.40875	2.22656	5.67171
2.25586	8.27509	2.25586	5.81121
2.28516	8.4983	2.28516	5.83175
2.31445	8.36464	2.31445	6.0902
2.34375	8.82576	2.34375	5.87283
2.37305	8.6921	2.37305	5.89337
2.40234	8.91531	2.40234	5.91392
2.43164	8.78165	2.43164	5.93446
2.46094	8.8859	2.46094	6.31186
2.49023	9.10911	2.49023	6.68927
2.51953	9.21336	2.51953	6.11504
2.54883	9.43657	2.54883	6.13558
2.57812	9.30291	2.57812	6.15612
2.60742	9.40716	2.60742	6.17666
2.63672	9.39245	2.63672	6.1972
2.66602	9.37775	2.66602	6.21774
2.69531	9.482	2.69531	6.47619
2.72461	9.58626	2.72461	8.40003
2.75391	9.33364	2.75391	9.01535
2.7832	9.31893	2.7832	9.74963
2.8125	9.42319	2.8125	9.4133
2.8418	9.76535	2.8418	9.43384
2.87109	9.8696	2.87109	7.31317
2.90039	10.2118	2.90039	6.85789
2.92969	10.0781	2.92969	6.64052
2.95898	10.0634	2.95898	6.42315
2.98828	10.5245	2.98828	6.6816
3.01758	10.2719	3.01758	6.70214
3.04688	10.4951	3.04688	6.72268
3.07617	10.4804	3.07617	6.86218
3.10547	10.4657	3.10547	7.23959
3.13477	10.57	3.13477	7.02222
3.16406	10.3173	3.16406	6.9238
3.19336	10.7785	3.19336	7.18225
3.22266	10.5258	3.22266	7.32175
3.25195	10.3922	3.25195	6.86647
3.28125	10.6154	3.28125	7.00597
3.31055	11.0765	3.31055	7.62129
3.33984	10.8239	3.33984	7.76078
3.36914	10.9282	3.36914	7.3055
3.39844	11.3893	3.39844	7.20709
3.42773	11.2556	3.42773	7.22763
3.45703	11.3599	3.45703	7.72399
3.48633	11.4641	3.48633	7.62558
3.51562	11.8063	3.51562	7.76507
3.54492	11.6726	3.54492	7.78561
3.57422	12.0148	3.57422	7.56824
3.60352	11.8811	3.60352	7.46983
3.63281	12.1043	3.63281	7.37141
3.66211	11.9707	3.66211	7.273
3.69141	12.0749	3.69141	7.65041
3.7207	12.536	3.7207	7.67095
3.75	12.2834	3.75	7.9294
3.7793	11.9119	3.7793	7.59307
3.80859	12.373	3.80859	7.61361
3.83789	12.2393	3.83789	8.10998
3.86719	12.3436	3.86719	7.89261
3.89648	12.5668	3.89648	8.50793
3.92578	12.671	3.92578	8.29056
3.95508	13.0132	3.95508	7.83527
3.98438	13.2364	3.98438	7.97477
4.01367	12.8648	4.01367	8.23322
4.04297	12.9691	4.04297	8.37272
4.07227	13.0733	4.07227	8.51222
4.10156	13.2965	4.10156	8.65171
4.13086	13.5197	4.13086	8.43434
4.16016	13.624	4.16016	8.57384
4.18945	13.3714	4.18945	8.83229
4.21875	13.4756	4.21875	8.97179
4.24805	13.223	4.24805	8.99233
4.27734	13.4462	4.27734	9.01287
4.30664	13.4315	4.30664	8.7955
4.33594	13.2979	4.33594	8.81604
4.36523	48.1373	4.36523	8.95554
4.39453	130.559	4.39453	9.4519
4.42383	272.102	4.42383	8.99662
4.45312	310.034	4.45312	9.13612
4.48242	330.004	4.48242	9.27562
4.51172	353.662	4.51172	45.8157
4.54102	392.784	4.54102	85.0917
4.57031	414.181	4.57031	124.368
4.59961	455.444	4.59961	149.845
4.62891	489.807	4.62891	197.805
4.6582	557.241	4.6582	224.709
4.6875	588.512	4.6875	262.439
4.7168	597.538	4.7168	304.808
4.74609	598.237	4.74609	360.619
4.77539	597.508	4.77539	389.902
4.80469	596.185	4.80469	430.487
4.83398	593.077	4.83398	464.291
4.86328	589.613	4.86328	485.129
4.89258	589.122	4.89258	514.056
4.92188	588.394	4.92188	518.834
4.95117	586.119	4.95117	518.498
4.98047	582.417	4.98047	517.924
5.00977	580.38	5.00977	516.16
5.03906	579.77	5.03906	512.731
5.06836	576.663	5.06836	510.015
5.09766	572.96	5.09766	508.133
5.12695	569.972	5.12695	508.153
5.15625	568.054	5.15625	506.627
5.18555	564.946	5.18555	505.577
5.21484	560.768	5.21484	501.315
5.24414	560.159	5.24414	498.481
5.27344	558.122	5.27344	496.955
5.30273	557.393	5.30273	494.953
5.33203	558.092	5.33203	492.238
5.36133	556.65	5.36133	488.452
5.39062	553.78	5.39062	485.974
5.41992	550.435	5.41992	484.092
5.44922	546.138	5.44922	482.922
5.47852	544.101	5.47852	480.683
5.50781	543.729	5.50781	478.681
5.53711	540.86	5.53711	478.464
5.56641	538.109	5.56641	477.176
5.5957	537.143	5.5957	473.509
5.625	534.868	5.625	469.723
5.6543	532.355	5.6543	467.126
5.68359	525.56	5.68359	464.649
5.71289	522.214	5.71289	463.361
5.74219	520.415	5.74219	462.073
5.77148	518.973	5.77148	459.238
5.80078	519.315	5.80078	458.664
5.83008	519.538	5.83008	456.781
5.85938	516.907	5.85938	455.018
5.88867	513.442	5.88867	452.897
5.91797	510.097	5.91797	451.252
5.94727	505.562	5.94727	450.202
5.97656	502.216	5.97656	449.033
6.00586	498.871	6.00586	447.269
6.03516	495.168	6.03516	444.197
6.06445	491.585	6.06445	441.957
6.09375	490.619	6.09375	440.193
6.12305	490.128	6.12305	439.262
6.15234	487.615	6.15234	436.904
6.18164	486.649	6.18164	434.783
6.21094	487.229	6.21094	433.495
6.24023	487.333	6.24023	433.159
6.26953	487.081	6.26953	431.157
6.29883	487.304	6.29883	428.204
6.32812	487.051	6.32812	426.916
6.35742	484.776	6.35742	423.486
6.38672	485.119	6.38672	419.819
6.41602	485.461	6.41602	419.126
6.44531	483.543	6.44531	416.173
6.47461	481.744	6.47461	413.814
6.50391	481.61	6.50391	413.478
6.5332	482.547	6.5332	414.45
6.5625	482.294	6.5625	414.59
6.5918	481.447	6.5918	415.681
6.62109	479.767	6.62109	416.653
6.65039	479.633	6.65039	417.982
6.67969	480.57	6.67969	418.359
6.70898	482.578	6.70898	416.12
6.73828	483.753	6.73828	415.189
6.76758	484.571	6.76758	413.663
6.79688	483.604	6.79688	411.304
6.82617	481.329	6.82617	412.157
6.85547	480.006	6.85547	413.011
6.88477	479.873	6.88477	413.864
6.91406	480.691	6.91406	410.316
6.94336	481.152	6.94336	409.742
6.97266	480.185	6.97266	408.929
7.00195	479.1	7.00195	408.831
7.03125	480.156	7.03125	410.755
7.06055	480.498	7.06055	410.894
7.08984	480.483	7.08984	412.104
7.11914	480.826	7.11914	411.53
7.14844	479.74	7.14844	410.718
7.17773	480.082	7.17773	411.928
7.20703	479.83	7.20703	411.473
7.23633	479.339	7.23633	410.423
7.26562	479.206	7.26562	409.73
7.29492	479.667	7.29492	408.798
7.32422	480.009	7.32422	408.819
7.35352	479.994	7.35352	408.483
7.38281	478.076	7.38281	409.217
7.41211	478.299	7.41211	407.334
7.44141	478.76	7.44141	406.879
7.4707	479.222	7.4707	407.851
7.5	479.445	7.5	408.11
7.5293	478.716	7.5293	407.178
7.55859	477.512	7.55859	406.961
7.58789	476.665	7.58789	408.647
7.61719	479.029	7.61719	408.073
7.64648	480.442	7.64648	407.736
7.67578	478.881	7.67578	406.33
7.70508	478.747	7.70508	405.874
7.73438	478.97	7.73438	406.965
7.76367	478.361	7.76367	407.462
7.79297	477.276	7.79297	407.006
7.82227	476.785	7.82227	405.837
7.85156	476.532	7.85156	404.193
7.88086	476.993	7.88086	404.57
7.91016	476.979	7.91016	406.494
7.93945	476.25	7.93945	407.109
7.96875	476.83	7.96875	407.962
7.99805	478.838	7.99805	405.009
8.02734	480.013	8.02734	405.03
8.05664	487.492	8.05664	408.143
8.08594	487.597	8.08594	408.282
8.11523	489.485	8.11523	408.66
8.14453	486.972	8.14453	408.205
8.17383	478.75	8.17383	408.106
8.20312	475.166	8.20312	409.197
8.23242	476.579	8.23242	409.099
8.26172	476.208	8.26172	407.93
8.29102	477.739	8.29102	407.713
8.32031	479.39	8.32031	408.566
8.34961	477.829	8.34961	407.159
8.37891	478.052	8.37891	406.466
8.4082	476.848	8.4082	406.129
8.4375	477.071	8.4375	405.436
8.4668	477.651	8.4668	405.338
8.49609	475.971	8.49609	407.143
8.52539	476.194	8.52539	406.568
8.55469	476.179	8.55469	405.994
8.58398	475.927	8.58398	406.253
8.61328	475.317	8.61328	405.44
8.64258	474.946	8.64258	405.104
8.67188	474.693	8.67188	405.481
8.70117	475.868	8.70117	404.194
8.73047	476.448	8.73047	403.619
8.75977	475.72	8.75977	405.305
8.78906	475.586	8.78906	404.85
8.81836	477.237	8.81836	404.633
8.84766	477.222	8.84766	404.653
8.87695	476.85	8.87695	404.436
8.90625	475.884	8.90625	405.646
8.93555	474.68	8.93555	406.499
8.96484	475.974	8.96484	405.449
8.99414	476.554	8.99414	404.756
9.02344	477.015	9.02344	406.799
9.05273	475.811	9.05273	407.771
9.08203	477.461	9.08203	406.959
9.11133	477.209	9.11133	406.741
9.14062	477.432	9.14062	406.167
9.16992	489.551	9.16992	407.258
9.19922	495.603	9.19922	406.208
9.22852	499.87	9.22852	404.682
9.25781	494.265	9.25781	406.606
9.28711	485.328	9.28711	407.221
9.31641	475.202	9.31641	408.431
9.3457	476.496	9.3457	407.738
9.375	476.363	9.375	405.737
9.4043	476.824	9.4043	404.805
9.43359	474.787	9.43359	405.183
9.46289	475.486	9.46289	405.917
9.49219	476.066	9.49219	404.867
9.52148	403.936	9.52148	403.936
9.55078	403.719	9.55078	403.719
9.58008	403.263	9.58008	403.263
9.60938	403.522	9.60938	403.522
9.63867	403.185	9.63867	403.185
9.66797	402.968	9.66797	402.968
9.69727	402.037	9.69727	402.037
9.72656	401.82	9.72656	401.82
9.75586	401.483	9.75586	401.483
9.78516	402.574	9.78516	402.574
9.81445	404.736	9.81445	404.736
9.84375	405.47	9.84375	405.47
9.87305	403.707	9.87305	403.707
9.90234	403.965	9.90234	403.965
9.93164	402.677	9.93164	402.677
9.96094	403.292	9.96094	403.292
9.99023	404.621	9.99023	404.621

## Sheet: Supplementary Fig.7
Raman shift	TBA2[Ni(mnt)2]	TBA[Ni(mnt)2]
120.839	0.982222	0.348077
125.457	0.994444	0.330769
130.072	1.00889	0.375
134.684	1.01667	0.415385
139.294	1.00833	0.430769
143.902	0.991111	0.369231
148.507	0.981667	0.309615
153.11	0.985556	0.278846
157.71	1.00944	0.271154
162.308	1.055	0.292308
166.903	1.05167	0.342308
171.496	1.04278	0.471154
176.086	1.08389	0.725
180.674	1.25111	1.52115
185.259	1.265	3.25192
189.842	1.07167	1.97692
194.423	1.01111	0.640385
199.001	1.00278	0.409615
203.577	0.99	0.326923
208.15	0.989444	0.288462
212.721	0.988889	0.246154
217.289	0.987222	0.219231
221.855	0.998333	0.205769
226.418	0.991111	0.201923
230.979	0.991111	0.226923
235.538	0.992778	0.288462
240.094	1	0.180769
244.648	1.00111	0.153846
249.199	1.005	0.153846
253.748	1.00611	0.146154
258.295	1.01556	0.15
262.839	1.03056	0.155769
267.38	1.03333	0.163462
271.92	1.04167	0.173077
276.457	1.09556	0.159615
280.991	1.09778	0.159615
285.523	1.175	0.175
290.053	1.33222	0.190385
294.58	1.23167	0.203846
299.105	1.10611	0.178846
303.627	1.06722	0.163462
308.147	1.05167	0.151923
312.665	1.06167	0.153846
317.18	1.06167	0.163462
321.693	1.05611	0.134615
326.203	1.06389	0.140385
330.711	1.09667	0.151923
335.217	1.20167	0.171154
339.72	1.26778	0.180769
344.221	1.16667	0.178846
348.72	1.09944	0.261538
353.216	1.07722	0.671154
357.709	1.08111	0.688462
362.201	1.09556	0.244231
366.69	1.10722	0.182692
371.176	1.08444	0.157692
375.661	1.08111	0.15
380.143	1.08167	0.136538
384.622	1.08611	0.136538
389.099	1.07889	0.144231
393.574	1.07889	0.148077
398.047	1.08222	0.134615
402.517	1.085	0.148077
406.985	1.09833	0.142308
411.45	1.10222	0.155769
415.913	1.09944	0.153846
420.374	1.17333	0.155769
424.832	1.15944	0.138462
429.288	1.09056	0.125
433.741	1.09056	0.130769
438.193	1.09667	0.121154
442.642	1.08833	0.119231
447.088	1.09556	0.134615
451.533	1.11389	0.132692
455.974	1.10778	0.144231
460.414	1.11	0.146154
464.851	1.10389	0.157692
469.286	1.10222	0.146154
473.719	1.11556	0.142308
478.149	1.11444	0.128846
482.577	1.10722	0.117308
487.003	1.11889	0.128846
491.426	1.13222	0.123077
495.847	1.13722	0.138462
500.266	1.16222	0.165385
504.682	1.22611	0.226923
509.096	1.24889	0.234615
513.508	1.22778	0.192308
517.917	1.19333	0.178846
522.324	1.21278	0.178846
526.729	1.40167	0.271154
531.131	1.25333	0.240385
535.532	1.17667	0.271154
539.929	1.14944	0.280769
544.325	1.13444	0.159615
548.718	1.13944	0.136538
553.109	1.14278	0.115385
557.498	1.14333	0.109615
561.884	1.135	0.113462
566.269	1.14056	0.130769
570.65	1.13389	0.115385
575.03	1.15	0.121154
579.407	1.15556	0.111538
583.782	1.18444	0.119231
588.155	1.30444	0.132692
592.525	1.26	0.148077
596.893	1.18167	0.126923
601.259	1.16	0.113462
605.622	1.15944	0.105769
609.984	1.15556	0.103846
614.343	1.15667	0.109615
618.699	1.14778	0.115385
623.054	1.15444	0.105769
627.406	1.15389	0.1
631.756	1.15833	0.0980769
636.104	1.15889	0.103846
640.449	1.15556	0.101923
644.792	1.13556	0.0961538
649.133	1.14611	0.0942308
653.472	1.14611	0.105769
657.808	1.15278	0.0884615
662.142	1.15444	0.101923
666.474	1.14333	0.101923
670.804	1.16167	0.0961538
675.131	1.15889	0.0884615
679.456	1.15889	0.103846
683.779	1.155	0.0980769
688.1	1.145	0.0961538
692.418	1.15889	0.0980769
696.735	1.15333	0.1
701.048	1.15056	0.0942308
705.36	1.15222	0.0865385
709.67	1.15056	0.1
713.977	1.14722	0.0980769
718.282	1.15	0.0884615
722.585	1.15222	0.101923
726.885	1.15389	0.0942308
731.183	1.155	0.0942308
735.48	1.15444	0.0846154
739.774	1.155	0.0865385
744.065	1.16611	0.101923
748.355	1.16556	0.0865385
752.642	1.15667	0.0980769
756.927	1.16889	0.0884615
761.21	1.16333	0.101923
765.49	1.16278	0.0923077
769.769	1.16389	0.0903846
774.045	1.17222	0.0942308
778.319	1.17944	0.0865385
782.591	1.205	0.0884615
786.86	1.18944	0.0961538
791.127	1.17889	0.0884615
795.393	1.17167	0.1
799.655	1.16111	0.0923077
803.916	1.16	0.105769
808.175	1.16	0.103846
812.431	1.16556	0.115385
816.685	1.17	0.101923
820.937	1.17167	0.101923
825.187	1.16778	0.101923
829.435	1.17278	0.0961538
833.68	1.19167	0.0961538
837.923	1.18667	0.0980769
842.164	1.17667	0.0903846
846.403	1.16889	0.0807692
850.64	1.17	0.0980769
854.875	1.17444	0.0961538
859.107	1.18	0.0923077
863.337	1.17889	0.1
867.565	1.19056	0.0923077
871.791	1.19722	0.1
876.015	1.16833	0.0980769
880.236	1.17	0.0942308
884.456	1.17444	0.117308
888.673	1.17111	0.123077
892.888	1.175	0.159615
897.101	1.17333	0.130769
901.311	1.17889	0.105769
905.52	1.17056	0.1
909.726	1.16833	0.0961538
913.931	1.17778	0.109615
918.133	1.18389	0.101923
922.333	1.185	0.119231
926.53	1.18056	0.105769
930.726	1.17389	0.0980769
934.92	1.16944	0.0942308
939.111	1.17556	0.0961538
943.3	1.17167	0.1
947.487	1.17389	0.1
951.672	1.16833	0.103846
955.855	1.16444	0.1
960.036	1.17222	0.109615
964.214	1.17056	0.109615
968.391	1.16444	0.0903846
972.565	1.16167	0.0961538
976.737	1.16889	0.103846
980.907	1.17	0.103846
985.075	1.17778	0.107692
989.241	1.17444	0.123077
993.404	1.17333	0.109615
997.566	1.17889	0.134615
1001.73	1.18611	0.140385
1005.88	1.18667	0.157692
1010.04	1.18111	0.153846
1014.19	1.18833	0.136538
1018.34	1.18444	0.130769
1022.49	1.18278	0.136538
1026.64	1.17944	0.142308
1030.78	1.17722	0.144231
1034.92	1.16556	0.144231
1039.06	1.16778	0.146154
1043.2	1.16889	0.15
1047.34	1.18222	0.165385
1051.47	1.205	0.186538
1055.61	1.19222	0.207692
1059.74	1.17667	0.2
1063.86	1.19778	0.240385
1067.99	1.22389	0.238462
1072.11	1.20444	0.196154
1076.23	1.17222	0.144231
1080.35	1.17111	0.126923
1084.47	1.16611	0.109615
1088.59	1.17722	0.111538
1092.7	1.16944	0.103846
1096.81	1.16278	0.109615
1100.92	1.16722	0.109615
1105.03	1.17056	0.117308
1109.13	1.18167	0.130769
1113.23	1.20389	0.15
1117.34	1.18556	0.126923
1121.43	1.18167	0.107692
1125.53	1.17944	0.113462
1129.62	1.17	0.103846
1133.72	1.18111	0.115385
1137.81	1.18611	0.130769
1141.9	1.18056	0.132692
1145.98	1.17944	0.111538
1150.07	1.23889	0.123077
1154.15	1.22556	0.155769
1158.23	1.19278	0.275
1162.31	1.17556	0.246154
1166.38	1.175	0.140385
1170.46	1.18056	0.126923
1174.53	1.17667	0.115385
1178.6	1.175	0.115385
1182.67	1.16889	0.117308
1186.73	1.17111	0.103846
1190.8	1.17778	0.107692
1194.86	1.16778	0.0807692
1198.92	1.17444	0.0903846
1202.97	1.17444	0.1
1207.03	1.17444	0.103846
1211.08	1.17944	0.101923
1215.13	1.17444	0.1
1219.18	1.17278	0.105769
1223.23	1.17111	0.107692
1227.28	1.18667	0.107692
1231.32	1.18556	0.105769
1235.36	1.21	0.101923
1239.4	1.22	0.113462
1243.44	1.27333	0.109615
1247.47	1.34944	0.103846
1251.51	1.45611	0.119231
1255.54	1.63444	0.144231
1259.57	1.62722	0.128846
1263.59	1.36944	0.121154
1267.62	1.24278	0.113462
1271.64	1.22167	0.115385
1275.66	1.205	0.103846
1279.68	1.20944	0.105769
1283.7	1.20278	0.107692
1287.71	1.20611	0.103846
1291.73	1.20222	0.107692
1295.74	1.20778	0.103846
1299.75	1.20778	0.103846
1303.75	1.20444	0.111538
1307.76	1.195	0.103846
1311.76	1.18556	0.111538
1315.76	1.18944	0.101923
1319.76	1.19111	0.105769
1323.76	1.2	0.121154
1327.75	1.19722	0.121154
1331.75	1.2	0.109615
1335.74	1.20333	0.126923
1339.73	1.21	0.157692
1343.71	1.23889	0.186538
1347.7	1.29889	0.178846
1351.68	1.40278	0.173077
1355.66	1.50611	0.157692
1359.64	1.50167	0.155769
1363.62	1.41833	0.138462
1367.59	1.30556	0.126923
1371.57	1.24778	0.126923
1375.54	1.23056	0.109615
1379.51	1.21611	0.119231
1383.47	1.18833	0.123077
1387.44	1.19444	0.126923
1391.4	1.19278	0.121154
1395.36	1.19	0.126923
1399.32	1.18444	0.121154
1403.28	1.19722	0.125
1407.24	1.19167	0.121154
1411.19	1.20389	0.126923
1415.14	1.19389	0.128846
1419.09	1.20389	0.126923
1423.04	1.20444	0.130769
1426.98	1.20167	0.132692
1430.93	1.20222	0.136538
1434.87	1.20889	0.140385
1438.81	1.21722	0.15
1442.75	1.22278	0.161538
1446.68	1.23389	0.198077
1450.62	1.26389	0.236538
1454.55	1.31611	0.263462
1458.48	1.43833	0.361538
1462.41	1.51833	0.605769
1466.33	1.36611	0.528846
1470.26	1.27667	0.263462
1474.18	1.28667	0.198077
1478.1	1.33833	0.188462
1482.02	1.50556	0.196154
1485.93	1.76611	0.2
1489.85	1.54056	0.194231
1493.76	1.28611	0.163462
1497.67	1.22667	0.153846
1501.58	1.20778	0.144231
1505.49	1.19722	0.136538
1509.39	1.19944	0.138462
1513.29	1.20611	0.126923
1517.19	1.20722	0.117308
1521.09	1.21111	0.123077
1524.99	1.21222	0.126923
1528.89	1.215	0.130769
1532.78	1.20611	0.125
1536.67	1.20222	0.119231
1540.56	1.185	0.117308
1544.45	1.19167	0.109615
1548.33	1.18667	0.115385
1552.22	1.18722	0.119231
1556.1	1.18167	0.119231
1559.98	1.18222	0.105769
1563.86	1.18556	0.111538
1567.73	1.185	0.107692
1571.61	1.18056	0.107692
1575.48	1.18556	0.0980769
1579.35	1.20056	0.101923
1583.22	1.20944	0.109615
1587.08	1.21833	0.1
1590.95	1.20389	0.103846
1594.81	1.2	0.109615
1598.67	1.19556	0.0961538
1602.53	1.18667	0.107692
1606.39	1.18944	0.1
1610.24	1.19	0.0923077
1614.1	1.19278	0.105769
1617.95	1.19444	0.1
1621.8	1.19556	0.103846
1625.64	1.18833	0.103846
1629.49	1.19056	0.0961538
1633.33	1.18444	0.101923
1637.18	1.18056	0.0923077
1641.02	1.18111	0.0961538
1644.85	1.18444	0.0865385
1648.69	1.17833	0.0923077
1652.52	1.185	0.103846
1656.36	1.18222	0.0942308
1660.19	1.18389	0.0961538
1664.02	1.17722	0.0942308
1667.84	1.17722	0.0903846
1671.67	1.18111	0.0884615
1675.49	1.17778	0.0961538
1679.31	1.18944	0.0923077
1683.13	1.19389	0.0884615
1686.95	1.19889	0.0923077
1690.77	1.20222	0.0942308
1694.58	1.18944	0.101923
1698.39	1.18944	0.0826923
1702.2	1.19	0.101923
1706.01	1.18056	0.0942308
1709.82	1.18222	0.0923077
1713.62	1.18833	0.0980769
1717.42	1.19778	0.0884615
1721.22	1.19944	0.0923077
1725.02	1.19	0.0846154
1728.82	1.18944	0.101923
1732.62	1.17444	0.0884615
1736.41	1.18278	0.0826923
1740.2	1.18222	0.101923
1743.99	1.18556	0.1
1747.78	1.19	0.109615
1751.57	1.19167	0.107692
1755.35	1.19833	0.111538
1759.13	1.2	0.0942308
1762.91	1.19722	0.0903846
1766.69	1.19833	0.0884615
1770.47	1.19	0.0826923
1774.24	1.18667	0.0903846
1778.02	1.16944	0.0884615
1781.79	1.18222	0.0865385
1785.56	1.18056	0.0846154
1789.33	1.19167	0.0884615
1793.09	1.18833	0.0884615
1796.86	1.18722	0.0884615
1800.62	1.17944	0.0865385
1804.38	1.18222	0.0865385
1808.14	1.17944	0.1
1811.89	1.175	0.0903846
1815.65	1.18333	0.0903846
1819.4	1.185	0.0903846
1823.15	1.185	0.0942308
1826.9	1.19111	0.0846154
1830.65	1.19944	0.0961538
1834.4	1.20556	0.0807692
1838.14	1.21056	0.0865385
1841.88	1.20944	0.0865385
1845.62	1.19333	0.0846154
1849.36	1.18722	0.0923077
1853.1	1.19333	0.0846154
1856.83	1.18778	0.0923077
1860.57	1.19111	0.0923077
1864.3	1.18222	0.0961538
1868.03	1.17778	0.0846154
1871.76	1.17833	0.0903846
1875.48	1.17333	0.0923077
1879.21	1.17056	0.0826923
1882.93	1.16944	0.0807692
1886.65	1.17389	0.0961538
1890.37	1.16944	0.0865385
1894.09	1.17722	0.0846154
1897.8	1.17833	0.0807692
1901.51	1.17778	0.0807692
1905.23	1.17444	0.0961538
1908.94	1.17833	0.0903846
1912.64	1.16278	0.0807692
1916.35	1.17722	0.0865385
1920.05	1.18111	0.0846154
1923.76	1.18556	0.0807692
1927.46	1.19056	0.0846154
1931.16	1.19056	0.0865385
1934.85	1.195	0.0923077
1938.55	1.19889	0.0865385
1942.24	1.18778	0.0942308
1945.94	1.17667	0.1
1949.63	1.17389	0.109615
1953.32	1.17167	0.0961538
1957	1.16722	0.0980769
1960.69	1.17278	0.101923
1964.37	1.17778	0.101923
1968.05	1.17278	0.101923
1971.73	1.17056	0.0942308
1975.41	1.18167	0.0961538
1979.09	1.17056	0.0980769
1982.76	1.18111	0.0980769
1986.43	1.17611	0.1
1990.1	1.17167	0.0942308
1993.77	1.16833	0.117308
1997.44	1.16778	0.0961538
2001.11	1.17056	0.0846154
2004.77	1.16444	0.0865385
2008.43	1.16833	0.0903846
2012.09	1.16722	0.0903846
2015.75	1.16111	0.0903846
2019.41	1.17	0.0788462
2023.06	1.16333	0.0884615
2026.72	1.16778	0.0826923
2030.37	1.165	0.0903846
2034.02	1.16667	0.0826923
2037.67	1.17333	0.0865385
2041.31	1.17278	0.0884615
2044.96	1.16944	0.0826923
2048.6	1.15611	0.0846154
2052.24	1.15	0.075
2055.88	1.15722	0.0788462
2059.52	1.15611	0.0865385
2063.16	1.15278	0.0865385
2066.79	1.15222	0.075
2070.42	1.15333	0.0826923
2074.05	1.15167	0.0807692
2077.68	1.14778	0.0788462
2081.31	1.16056	0.0865385
2084.94	1.14722	0.0673077
2088.56	1.14778	0.0826923
2092.18	1.15056	0.0769231
2095.8	1.15556	0.075
2099.42	1.14944	0.0692308
2103.04	1.14667	0.0807692
2106.65	1.15111	0.0846154
2110.27	1.15167	0.0711538
2113.88	1.15278	0.0730769
2117.49	1.14944	0.075
2121.1	1.14944	0.0826923
2124.7	1.16278	0.0788462
2128.31	1.15167	0.0826923
2131.91	1.15889	0.0826923
2135.51	1.15167	0.0769231
2139.11	1.16	0.0884615
2142.71	1.15222	0.0826923
2146.31	1.14778	0.0884615
2149.9	1.15278	0.0865385
2153.5	1.15556	0.0846154
2157.09	1.15111	0.0942308
2160.68	1.15722	0.0865385
2164.26	1.15889	0.0923077
2167.85	1.15722	0.0884615
2171.44	1.16778	0.0865385
2175.02	1.17	0.0980769
2178.6	1.18222	0.0961538
2182.18	1.20833	0.0980769
2185.76	1.27056	0.111538
2189.33	1.38611	0.132692
2192.91	1.68944	0.15
2196.48	2.06167	0.188462
2200.05	1.63833	0.205769
2203.62	1.34722	0.257692
2207.19	1.24333	0.384615
2210.75	1.21	0.780769
2214.32	1.195	1.03462
2217.88	1.18333	0.519231
2221.44	1.16389	0.311538
2225	1.14278	0.278846
2228.56	1.13444	0.215385
2232.11	1.12944	0.144231
2235.67	1.12778	0.111538
2239.22	1.12056	0.1
2242.77	1.12556	0.0942308
2246.32	1.12222	0.0961538
2249.87	1.12389	0.0807692
2253.41	1.125	0.0884615
2256.96	1.12333	0.0903846
2260.5	1.12278	0.0923077
2264.04	1.13278	0.0903846
2267.58	1.12278	0.0903846
2271.12	1.11944	0.0788462
2274.65	1.115	0.0788462
2278.19	1.11056	0.0826923
2281.72	1.11167	0.0826923
2285.25	1.11444	0.0903846
2288.78	1.11667	0.0788462
2292.31	1.12056	0.0730769
2295.83	1.115	0.0788462
2299.36	1.11556	0.0769231
2302.88	1.11222	0.0865385
2306.4	1.10611	0.0807692
2309.92	1.10333	0.0865385
2313.44	1.10056	0.0807692
2316.96	1.1	0.0826923
2320.47	1.09111	0.0788462
2323.98	1.1	0.0846154
2327.49	1.09556	0.0711538
2331	1.09722	0.0788462
2334.51	1.09611	0.0730769
2338.02	1.09222	0.0769231
2341.52	1.08722	0.0769231
2345.02	1.08889	0.0769231
2348.52	1.09667	0.0769231
2352.02	1.09222	0.075
2355.52	1.09944	0.0711538
2359.02	1.08889	0.0711538
2362.51	1.09278	0.0730769
2366.01	1.09333	0.075
2369.5	1.08333	0.0615385
2372.99	1.07944	0.0711538
2376.48	1.08278	0.075
2379.96	1.08444	0.0653846
2383.45	1.08833	0.0653846
2386.93	1.085	0.0692308
2390.41	1.08667	0.0653846
2393.89	1.08111	0.0653846
2397.37	1.08056	0.0634615
2400.85	1.08889	0.0653846
2404.32	1.08222	0.0653846
2407.79	1.08278	0.0769231
2411.27	1.07944	0.0653846
2414.74	1.07278	0.0730769
2418.21	1.07222	0.0711538
2421.67	1.08111	0.0653846
2425.14	1.07	0.0653846
2428.6	1.07667	0.0730769
2432.06	1.075	0.0711538
2435.52	1.07167	0.0692308
2438.98	1.07333	0.0730769
2442.44	1.07556	0.0730769
2445.9	1.07278	0.0769231
2449.35	1.07333	0.0826923
2452.8	1.06944	0.0730769
2456.25	1.07278	0.0692308
2459.7	1.07833	0.0692308
2463.15	1.08222	0.075
2466.6	1.08056	0.0788462
2470.04	1.08222	0.0769231
2473.48	1.08944	0.0846154
2476.93	1.09056	0.0692308
2480.37	1.09833	0.075
2483.8	1.11	0.0788462
2487.24	1.12167	0.0807692
2490.68	1.12111	0.0807692
2494.11	1.11222	0.0865385
2497.54	1.10944	0.0846154
2500.97	1.09833	0.0769231
2504.4	1.09611	0.0826923
2507.83	1.08444	0.0807692
2511.25	1.07222	0.0884615
2514.67	1.08056	0.0865385
2518.1	1.07889	0.0826923
2521.52	1.07333	0.0846154
2524.94	1.08722	0.0788462
2528.35	1.08611	0.0788462
2531.77	1.08556	0.0769231
2535.18	1.08722	0.0711538
2538.6	1.08944	0.0807692
2542.01	1.08722	0.0826923
2545.42	1.08444	0.0634615
2548.83	1.07833	0.0673077
2552.23	1.07	0.0692308
2555.64	1.06889	0.0653846
2559.04	1.06	0.0730769
2562.44	1.06389	0.0711538
2565.84	1.06333	0.0653846
2569.24	1.05722	0.0711538
2572.64	1.06389	0.0730769
2576.03	1.05722	0.0634615
2579.43	1.05833	0.0673077
2582.82	1.06556	0.0711538
2586.21	1.05778	0.0653846
2589.6	1.06889	0.0673077
2592.99	1.085	0.0596154
2596.37	1.08111	0.0730769
2599.76	1.08611	0.0634615
2603.14	1.10111	0.075
2606.52	1.09667	0.0653846
2609.9	1.09444	0.0615385
2613.28	1.08056	0.0673077
2616.66	1.07167	0.0769231
2620.03	1.06722	0.0615385
2623.41	1.06333	0.0673077
2626.78	1.05778	0.0634615
2630.15	1.05167	0.0615385
2633.52	1.05333	0.0634615
2636.88	1.05056	0.0653846
2640.25	1.04889	0.0615385
2643.61	1.05833	0.0634615
2646.98	1.05778	0.0576923
2650.34	1.05222	0.0807692
2653.7	1.04778	0.0634615
2657.06	1.04444	0.0673077
2660.41	1.04444	0.0730769
2663.77	1.04111	0.0730769
2667.12	1.04722	0.0711538
2670.47	1.04667	0.0653846
2673.82	1.04611	0.0711538
2677.17	1.04722	0.0673077
2680.52	1.05944	0.0692308
2683.87	1.06333	0.0673077
2687.21	1.06333	0.0653846
2690.55	1.06778	0.0711538
2693.9	1.06389	0.0730769
2697.24	1.06333	0.0692308
2700.57	1.06944	0.0711538
2703.91	1.05944	0.0673077
2707.25	1.06667	0.0769231
2710.58	1.06278	0.0711538
2713.91	1.05222	0.0730769
2717.24	1.04389	0.0769231
2720.57	1.04333	0.0711538
2723.9	1.03056	0.0692308
2727.22	1.03056	0.0730769
2730.55	1.02778	0.0711538
2733.87	1.03278	0.0730769
2737.19	1.02556	0.0634615
2740.51	1.02333	0.0711538
2743.83	1.02389	0.0634615
2747.15	1.025	0.0788462
2750.46	1.01667	0.0634615
2753.78	1.02667	0.0615385
2757.09	1.02667	0.0692308
2760.4	1.02	0.0596154
2763.71	1.02833	0.0596154
2767.02	1.02278	0.0519231
2770.33	1.02111	0.0673077
2773.63	1.02111	0.0692308
2776.93	1.02056	0.0673077
2780.24	1.03333	0.0653846
2783.54	1.02778	0.0673077
2786.84	1.02611	0.0730769
2790.13	1.02889	0.0730769
2793.43	1.02722	0.0730769
2796.72	1.03833	0.0711538
2800.02	1.03944	0.0711538
2803.31	1.04444	0.075
2806.6	1.03889	0.075
2809.89	1.04333	0.0673077
2813.17	1.03222	0.0634615
2816.46	1.03111	0.0634615
2819.74	1.02333	0.0692308
2823.02	1.02611	0.075
2826.31	1.01722	0.0769231
2829.58	1.02667	0.0730769
2832.86	1.02389	0.0692308
2836.14	1.015	0.0769231
2839.41	1.01556	0.0788462
2842.69	1.01944	0.0884615
2845.96	1.015	0.0788462
2849.23	1.01778	0.0826923
2852.5	1.01722	0.0788462
2855.77	1.02222	0.0846154
2859.03	1.02056	0.0826923
2862.3	1.02056	0.0961538
2865.56	1.01778	0.111538
2868.82	1.03	0.111538
2872.08	1.03778	0.132692
2875.34	1.03778	0.144231
2878.6	1.03333	0.161538
2881.85	1.02722	0.161538
2885.11	1.02667	0.151923
2888.36	1.03278	0.136538
2891.61	1.02556	0.128846
2894.86	1.02556	0.132692
2898.11	1.025	0.126923
2901.36	1.02667	0.121154
2904.6	1.02944	0.132692
2907.85	1.02111	0.132692
2911.09	1.03111	0.15
2914.33	1.03222	0.159615
2917.57	1.03222	0.190385
2920.81	1.03611	0.145531
2924.05	1.04111	0.169231
2927.28	1.05	0.140385
2930.52	1.05111	0.130769
2933.75	1.07111	0.136538
2936.98	1.08111	0.132692
2940.21	1.08056	0.144231
2943.44	1.07944	0.138462
2946.66	1.07222	0.130769
2949.89	1.05111	0.119231
2953.11	1.04278	0.115385
2956.33	1.03833	0.115385
2959.56	1.02833	0.1
2962.77	1.03056	0.103846
2965.99	1.03222	0.111538
2969.21	1.02778	0.103846
2972.42	1.01833	0.105769
2975.64	1.02389	0.103846
2978.85	1.01722	0.105769
2982.06	1.01389	0.111538
2985.27	1.01389	0.109615
2988.48	1.01	0.107692
2991.68	1.00833	0.101923
2994.89	1.00444	0.0961538
2998.09	1.00611	0.0884615
3001.29	1.01	0.0884615
3004.5	1.01444	0.0865385
3007.69	1	0.0846154
3010.89	1.00611	0.0807692
3014.09	1	0.0769231
3017.28	1.00111	0.0711538
3020.48	1.00167	0.0653846
3023.67	0.997778	0.0673077
3026.86	0.999444	0.0730769
3030.05	0.990556	0.0634615
3033.24	0.992778	0.0615385
3036.42	0.995	0.0596154
3039.61	0.997222	0.0653846
3042.79	0.989444	0.0576923
3045.97	0.986667	0.0653846
3049.15	0.985556	0.0538462
3052.33	0.995556	0.0692308
3055.51	0.987222	0.0615385
3058.69	0.98	0.0576923
3061.86	0.990556	0.0596154
3065.04	0.987778	0.0576923
3068.21	0.991111	0.0596154
3071.38	0.985	0.0576923
3074.55	0.986667	0.0576923
3077.72	0.980556	0.0557692
3080.88	0.976111	0.0692308
3084.05	0.978333	0.0557692
3087.21	0.977778	0.0673077
3090.37	0.98	0.0615385
3093.53	0.98	0.0519231
3096.69	0.975	0.0538462
3099.85	0.981111	0.0519231
3103.01	0.976667	0.0596154
3106.16	0.972222	0.0557692
3109.32	0.976111	0.0557692
3112.47	0.972222	0.0596154
3115.62	0.973333	0.0634615
3118.77	0.974444	0.0557692
3121.92	0.968333	0.0519231
3125.07	0.972222	0.0576923
3128.21	0.975556	0.0615385
3131.36	0.971667	0.0596154
3134.5	0.977222	0.0634615
3137.64	0.968333	0.0557692
3140.78	0.973333	0.0519231
3143.92	0.971667	0.0557692
3147.05	0.97	0.0519231
3150.19	0.967222	0.0596154
3153.32	0.968333	0.0538462
3156.46	0.968333	0.0596154
3159.59	0.967222	0.0557692
3162.72	0.974444	0.0634615
3165.85	0.963889	0.0615385
3168.97	0.969444	0.0557692
3172.1	0.966667	0.0538462
3175.23	0.966667	0.0557692
3178.35	0.966667	0.0576923
3181.47	0.964444	0.0596154
3184.59	0.973889	0.0576923
3187.71	0.965556	0.0596154
3190.83	0.961667	0.0557692
3193.94	0.966111	0.0596154
3197.06	0.97	0.0615385
3200.17	0.970556	0.0596154
3203.28	0.973889	0.0615385
3206.39	0.966667	0.0615385
3209.5	0.961111	0.0634615
3212.61	0.970556	0.0557692
3215.72	0.962222	0.0576923
3218.82	0.961111	0.0615385
3221.93	0.962778	0.0538462
3225.03	0.964444	0.0557692
3228.13	0.962222	0.0634615
3231.23	0.960556	0.0634615
3234.33	0.963333	0.05
3237.43	0.961111	0.0615385
3240.52	0.962222	0.0557692
3243.62	0.958889	0.0596154
3246.71	0.960556	0.0615385
3249.8	0.956111	0.0596154
3252.89	0.966111	0.0634615
3255.98	0.962778	0.0596154
3259.07	0.962222	0.0576923
3262.15	0.958333	0.0538462
3265.24	0.957222	0.0615385
3268.32	0.954444	0.0576923
3271.4	0.956111	0.0615385
3274.49	0.957778	0.0615385
3277.56	0.958889	0.0615385
3280.64	0.946111	0.05
3283.72	0.958889	0.0615385
3286.8	0.952778	0.0538462
3289.87	0.956667	0.0538462
3292.94	0.953889	0.0615385
3296.01	0.958333	0.0615385
3299.08	0.950556	0.0423077
3302.15	0.946111	0.05
3305.22	0.952222	0.0480769
3308.28	0.95	0.05
3311.35	0.947222	0.0519231
3314.41	0.947222	0.0576923
3317.47	0.949444	0.05
3320.53	0.946111	0.0423077
3323.59	0.948333	0.0461538
3326.65	0.938333	0.0519231
3329.71	0.943889	0.0557692
3332.76	0.944444	0.0461538
3335.82	0.94	0.05
3338.87	0.944444	0.05
3341.92	0.941111	0.0423077
3344.97	0.939444	0.0576923
3348.02	0.942222	0.0557692
3351.07	0.945	0.0576923
3354.11	0.934444	0.0557692
3357.16	0.942222	0.0557692
3360.2	0.941667	0.0596154
3363.24	0.935	0.05
3366.28	0.936111	0.0576923
3369.32	0.935	0.0538462
3372.36	0.930556	0.0596154
3375.4	0.935556	0.0519231
3378.43	0.936111	0.0596154
3381.46	0.942222	0.0576923
3384.5	0.941667	0.0596154
3387.53	0.941111	0.0615385
3390.56	0.936667	0.0576923
3393.59	0.935	0.0538462
3396.61	0.939444	0.0519231
3399.64	0.931111	0.0557692
3402.66	0.936667	0.0576923
3405.69	0.932222	0.0596154
3408.71	0.931111	0.0557692
3411.73	0.929444	0.05
3414.75	0.93	0.0538462
3417.77	0.927222	0.0519231
3420.78	0.928889	0.05
3423.8	0.928889	0.0576923
3426.81	0.930556	0.0423077
3429.83	0.935556	0.0519231
3432.84	0.933889	0.0519231
3435.85	0.936111	0.0519231
3438.86	0.937222	0.0461538
3441.86	0.935556	0.0634615
3444.87	0.947778	0.0442308
3447.88	0.945	0.0519231
3450.88	0.943333	0.0576923
3453.88	0.94	0.0480769
3456.88	0.93	0.0538462
3459.88	0.935	0.0461538
3462.88	0.929444	0.0461538
3465.88	0.926667	0.0442308
3468.87	0.925	0.0480769
3471.87	0.922222	0.0461538
3474.86	0.926667	0.0519231
3477.85	0.925556	0.0480769
3480.84	0.922222	0.0442308
3483.83	0.923889	0.0519231
3486.82	0.921111	0.0461538
3489.81	0.923333	0.0538462
3492.79	0.922778	0.0519231
3495.78	0.919444	0.0519231
3498.76	0.926111	0.0519231
3501.74	0.918889	0.0519231
3504.72	0.918333	0.0519231
3507.7	0.920556	0.05
3510.68	0.917222	0.0461538
3513.66	0.920556	0.05
3516.63	0.915556	0.0461538
3519.6	0.919444	0.0423077
3522.58	0.918333	0.05
3525.55	0.912778	0.0461538
3528.52	0.921111	0.0557692
3531.49	0.915556	0.0519231
3534.45	0.921111	0.05
3537.42	0.917778	0.0538462
3540.39	0.916667	0.0480769
3543.35	0.923333	0.05
3546.31	0.922222	0.05
3549.27	0.918333	0.0461538
3552.23	0.925	0.0480769
3555.19	0.916667	0.0442308
3558.15	0.918333	0.0480769
3561.1	0.911111	0.0461538
3564.06	0.913333	0.0519231
3567.01	0.907222	0.05
3569.96	0.906111	0.0423077
3572.91	0.908333	0.0442308
3575.86	0.908889	0.0480769
3578.81	0.906111	0.0538462
3581.76	0.906667	0.0519231
3584.71	0.906111	0.05
3587.65	0.908333	0.0442308
3590.59	0.902222	0.0519231
3593.53	0.906667	0.0442308
3596.48	0.906111	0.0480769
3599.41	0.902778	0.0557692
3602.35	0.905	0.0480769
3605.29	0.905	0.0538462
3608.23	0.903333	0.0403846
3611.16	0.901667	0.0423077
3614.09	0.905	0.05
3617.02	0.909444	0.0615385
3619.96	0.901667	0.0576923
3622.89	0.905556	0.0538462
3625.81	0.904444	0.0480769
3628.74	0.902778	0.05
3631.67	0.905	0.0538462
3634.59	0.899444	0.0538462
3637.51	0.903889	0.0576923
3640.43	0.906111	0.0596154
3643.36	0.907222	0.0634615
3646.27	0.910556	0.0634615
3649.19	0.911111	0.0730769
3652.11	0.915556	0.0807692
3655.02	0.910556	0.0788462
3657.94	0.910556	0.0826923
3660.85	0.920556	0.075
3663.76	0.921111	0.0711538
3666.67	0.931111	0.075
3669.58	0.93	0.0711538
3672.49	0.918333	0.0711538
3675.4	0.907778	0.0557692
3678.3	0.902778	0.0538462
3681.21	0.897778	0.0576923
3684.11	0.903889	0.0576923
3687.01	0.898889	0.0596154
3689.91	0.892222	0.0461538
3692.81	0.895556	0.0557692
3695.71	0.890556	0.0480769
3698.61	0.896111	0.05
3701.5	0.890556	0.0557692
3704.4	0.893333	0.0576923
3707.29	0.893333	0.0519231
3710.18	0.896667	0.0480769
3713.07	0.896667	0.0442308
3715.96	0.893889	0.0442308
3718.85	0.892778	0.0442308
3721.74	0.888889	0.0480769
3724.63	0.887222	0.0442308
3727.51	0.892778	0.05
3730.39	0.889444	0.0461538
3733.28	0.887778	0.0403846
3736.16	0.891667	0.0423077
3739.04	0.887222	0.0480769
3741.91	0.890556	0.0538462
3744.79	0.882778	0.0461538
3747.67	0.881111	0.05
3750.54	0.883889	0.0423077
3753.42	0.887778	0.0423077
3756.29	0.883333	0.0480769
3759.16	0.882222	0.0442308
3762.03	0.882222	0.0423077
3764.9	0.879444	0.0461538
3767.77	0.887222	0.0480769
3770.63	0.883889	0.0403846
3773.5	0.887222	0.0442308
3776.36	0.882222	0.0423077
3779.22	0.878889	0.0461538
3782.08	0.875	0.0442308
3784.94	0.883333	0.0461538
3787.8	0.878333	0.0461538
3790.66	0.881111	0.0384615
3793.52	0.883333	0.0365385
3796.37	0.881667	0.0384615
3799.23	0.877222	0.0461538
3802.08	0.877222	0.0480769
3804.93	0.875556	0.0461538
3807.78	0.877222	0.0442308
3810.63	0.875	0.0423077
3813.48	0.877778	0.0519231
3816.33	0.877222	0.0480769
3819.17	0.884444	0.0480769
3822.02	0.879444	0.05
3824.86	0.877778	0.0384615
3827.7	0.882778	0.0365385

[truncated: 12 more sheets: Supplementary Fig. 8a, Supplementary FIg. 8b, Supplementary Fig. 10a, Supplementary Fig. 11a, Supplementary Fig. 12, Supplementary Fig. 13, Supplementary Fig. 14, Supplementary Fig. 15a, Supplementary Fig. 15b, Supplementary Fig. 16, Supplementary Fig.17a, Supplementary Fig. 17b]
